# Supplementary material for: Cockayne syndrome B protein is implicated in transcription and associated chromatin dynamics in homeostatic and genotoxic conditions
Source: Aging Cell. 2024 Oct 6;24(1):e14341. doi: 10.1111/acel.14341 (PMC11874911; doi:10.1111/acel.14341)
Supplement: Supplementary file 2 — Table S1. [file ACEL-24-e14341-s004.xlsx]

## Sheet: Primers used for ChIP-qPCR
Primer Name	Primer Sequence 5’ - 3’
CDKN1A_POL2S2_F	GCGGAGTGGAGTAAGTTCGT
CDKN1A_POL2S2_R	GACCTGAACCTGGGACCTG
CHIA_NEG_F	AGTCTGAGCTTTGTGGACAGC
CHIA_NEG_R	CCCTCCCAGTATACAGTCTTGC
NFAT5-341_F	CTCGGACTTCATCTCATTGCT
NFAT5-341_R	CTCGCGAGTAGAGGGACTTG
NFAT5-796_F	CCGCGTCTTCTCTTACCG
NFAT5-796_R	GTGACCCTGCACTCAGAACC
RASSF8_4AF	TGGAGCAGAGCTAGGATTCG
RASSF8_4AR	GCATCAGCATGGAATGTTAGTTA
TRPM7 PROM_F	GGTTCCCAGAAAGTGGTG
TRPM7 PROM_R	GCTGAGGCTGAAGTTTGT
FOS _F	ACGGCCTTTCCCTGTAG
FOS _R	GTCCTAATCTCGTGAGCATTTC
APRT _F	GCCTTGACTCGCACTTTTGT
APRT _R	TAGGCGCCATCGATTTTAAG
AKNA _F	CCGTTCCAATCCCTTACC
AKNA_R	TGGAACAAAGAATTCACAGG
HIF1A _F	CCCATCTCCTTTCTCTTTCCTC
HIF1A _R	GGGTTCCTCGAGATCCAATG
NUFIP2_F	TCTTAGATTCCACAGGGTTACATTT
NUFIP2_R	GCCACCAAAAATTTGATTTGA
