# Supplementary material for: Cockayne syndrome B protein is implicated in transcription and associated chromatin dynamics in homeostatic and genotoxic conditions
Source: Aging Cell. 2024 Oct 6;24(1):e14341. doi: 10.1111/acel.14341 (PMC11874911; doi:10.1111/acel.14341)
Supplement: Supplementary file 3 — Table S2. Table S3. Table S4. [file ACEL-24-e14341-s006.xlsx]

## Sheet: Supplementary Table 2 (CS-B)
Active = 13641										Repressed = 1741										Inactive = 10.133										Active_for_EI = 7.801
chr1	861120	861121	NM_152486	0	+	SAMD11	protein_coding			chr1	1009688	1009689	NM_001205252	0	-	RNF223	protein_coding			chr1	752750	752751	NR_103536	0	+	FAM87B	lincRNA			chr1	860870	863121	NM_152486	0	+	SAMD11	protein_coding
chr1	894680	894681	NM_015658	0	-	NOC2L	protein_coding			chr1	1109285	1109286	NM_001130045	0	+	TTLL10	protein_coding			chr1	812183	812184	NR_027055	0	-	FAM41C	lincRNA			chr1	892679	894930	NM_015658	0	-	NOC2L	protein_coding
chr1	895966	895967	NM_198317	0	+	KLHL17	protein_coding			chr1	1115076	1115077	NM_153254	0	+	TTLL10	protein_coding			chr1	917498	917499	NM_001291366	0	-	PERM1	protein_coding			chr1	895716	897967	NM_198317	0	+	KLHL17	protein_coding
chr1	901876	901877	NM_001160184	0	+	PLEKHN1	protein_coding			chr1	1935277	1935278	NM_001304360	0	-	CFAP74	protein_coding			chr1	1149549	1149550	NM_003327	0	-	TNFRSF4	protein_coding			chr1	901626	903877	NM_001160184	0	+	PLEKHN1	protein_coding
chr1	955502	955503	NM_001305275	0	+	AGRN	protein_coding			chr1	1950767	1950768	NM_000815	0	+	GABRD	protein_coding			chr1	1182103	1182104	NM_001014980	0	-	C1QTNF12	protein_coding			chr1	955252	957503	NM_001305275	0	+	AGRN	protein_coding
chr1	1051737	1051738	NM_001330306	0	-	C1orf159	protein_coding			chr1	1981908	1981909	NM_002744	0	+	PRKCZ	protein_coding			chr1	1215815	1215816	NM_001130413	0	+	SCNN1D	protein_coding			chr1	1049736	1051987	NM_001330306	0	-	C1orf159	protein_coding
chr1	1142090	1142091	NM_004195	0	-	TNFRSF18	protein_coding			chr1	2004900	2004901	NM_001033581	0	+	PRKCZ	protein_coding			chr1	1385068	1385069	NM_001039211	0	+	ATAD3C	protein_coding			chr1	1140089	1142340	NM_004195	0	-	TNFRSF18	protein_coding
chr1	1167448	1167449	NM_016176	0	-	SDF4	protein_coding			chr1	2005424	2005425	NM_001242874	0	+	PRKCZ	protein_coding			chr1	1413494	1413495	NM_001317238	0	+	ATAD3B	protein_coding			chr1	1207234	1209485	NM_058167	0	-	UBE2J2	protein_coding
chr1	1167628	1167629	NM_080605	0	+	B3GALT6	protein_coding			chr1	2398897	2398898	NM_001303012	0	+	PLCH2	protein_coding			chr1	1624244	1624245	NM_001110781	0	-	SLC35E2B	protein_coding			chr1	1241269	1243520	NM_030649	0	-	ACAP3	protein_coding
chr1	1209235	1209236	NM_058167	0	-	UBE2J2	protein_coding			chr1	2407753	2407754	NM_001303013	0	+	PLCH2	protein_coding			chr1	1677439	1677440	NM_001199787	0	-	SLC35E2	protein_coding			chr1	1243709	1245960	NM_001346116	0	+	PUSL1	protein_coding
chr1	1243270	1243271	NM_030649	0	-	ACAP3	protein_coding			chr1	3371146	3371147	NM_014448	0	+	ARHGEF16	protein_coding			chr1	1690082	1690083	NM_001198995	0	-	NADK	protein_coding			chr1	1266475	1268726	NM_152228	0	+	TAS1R3	protein_coding
chr1	1243959	1243960	NM_001346116	0	+	PUSL1	protein_coding			chr1	3614609	3614610	NM_001204192	0	+	TP73	protein_coding			chr1	1846265	1846266	NM_001330313	0	+	CALML6	protein_coding			chr1	1282492	1284743	NM_001330311	0	-	DVL1	protein_coding
chr1	1260068	1260069	NM_001256456	0	-	INTS11	protein_coding			chr1	3668964	3668965	NM_152492	0	+	CCDC27	protein_coding			chr1	2036154	2036155	NM_001033582	0	+	PRKCZ	protein_coding			chr1	1340693	1342944	NM_017971	0	-	MRPL20	protein_coding
chr1	1260142	1260143	NM_001029885	0	+	CPTP	protein_coding			chr1	3689324	3689325	NM_001288583	0	+	SMIM1	protein_coding			chr1	2564482	2564483	NM_033467	0	-	MMEL1	protein_coding			chr1	1354824	1357075	NM_001145210	0	-	ANKRD65	protein_coding
chr1	1266725	1266726	NM_152228	0	+	TAS1R3	protein_coding			chr1	6479980	6479981	NM_019089	0	-	HES2	protein_coding			chr1	3528060	3528061	NM_001409	0	-	MEGF6	protein_coding			chr1	1370652	1372903	NM_022834	0	+	VWA1	protein_coding
chr1	1284493	1284494	NM_001330311	0	-	DVL1	protein_coding			chr1	6484847	6484848	NM_031475	0	+	ESPN	protein_coding			chr1	3607235	3607236	NM_001126240	0	+	TP73	protein_coding			chr1	1406884	1409135	NM_031921	0	+	ATAD3B	protein_coding
chr1	1293928	1293929	NM_001282585	0	-	MXRA8	protein_coding			chr1	6557157	6557158	NM_001265592	0	-	PLEKHG5	protein_coding			chr1	6052534	6052535	NM_001291593	0	-	NPHP4	protein_coding			chr1	1473740	1475991	NM_001114748	0	-	TMEM240	protein_coding
chr1	1294175	1294176	NM_001282584	0	-	MXRA8	protein_coding			chr1	6557485	6557486	NM_001042663	0	-	PLEKHG5	protein_coding			chr1	6052357	6052358	NM_001199861	0	+	KCNAB2	protein_coding			chr1	1508262	1510513	NM_014188	0	-	SSU72	protein_coding
chr1	1297158	1297159	NM_001282583	0	-	MXRA8	protein_coding			chr1	10057254	10057255	NM_052960	0	+	RBP7	protein_coding			chr1	6086072	6086073	NM_003636	0	+	KCNAB2	protein_coding			chr1	1533476	1535727	NM_001242659	0	-	FNDC10	protein_coding
chr1	1298922	1298923	NM_001282582	0	-	MXRA8	protein_coding			chr1	11751679	11751680	NM_001127325	0	-	MAD2L2	protein_coding			chr1	6094347	6094348	NM_001199860	0	+	KCNAB2	protein_coding			chr1	1567309	1569560	NM_006983	0	+	MMP23B	protein_coding
chr1	1333723	1333724	NM_001350497	0	-	CCNL2	protein_coding			chr1	11751780	11751781	NM_198545	0	+	DRAXIN	protein_coding			chr1	6105980	6105981	NM_001199862	0	+	KCNAB2	protein_coding			chr1	1820556	1822807	NM_001282538	0	-	GNB1	protein_coding
chr1	1334723	1334724	NM_001320153	0	-	CCNL2	protein_coding			chr1	11822249	11822250	NM_001010881	0	+	C1orf167	protein_coding			chr1	6106173	6106174	NM_001199863	0	+	KCNAB2	protein_coding			chr1	2124214	2126465	NM_001256945	0	-	FAAP20	protein_coding
chr1	1342694	1342695	NM_017971	0	-	MRPL20	protein_coding			chr1	15764937	15764938	NM_007272	0	+	CTRC	protein_coding			chr1	6526256	6526257	NM_003790	0	-	TNFRSF25	protein_coding			chr1	2137172	2139423	NM_001146310	0	-	FAAP20	protein_coding
chr1	1356825	1356826	NM_001145210	0	-	ANKRD65	protein_coding			chr1	17445949	17445950	NM_007365	0	-	PADI2	protein_coding			chr1	6580122	6580123	NM_198681	0	-	PLEKHG5	protein_coding			chr1	2142159	2144410	NM_001282670	0	-	FAAP20	protein_coding
chr1	1370902	1370903	NM_022834	0	+	VWA1	protein_coding			chr1	17575592	17575593	NM_016233	0	+	PADI3	protein_coding			chr1	7729789	7729790	NM_001349614	0	+	CAMTA1	protein_coding			chr1	2159883	2162134	NM_003036	0	+	SKI	protein_coding
chr1	1407134	1407135	NM_031921	0	+	ATAD3B	protein_coding			chr1	17698690	17698691	NM_207421	0	+	PADI6	protein_coding			chr1	7913105	7913106	NM_006786	0	-	UTS2	protein_coding			chr1	2342010	2344261	NM_002617	0	-	PEX10	protein_coding
chr1	1447522	1447523	NM_001170535	0	+	ATAD3A	protein_coding			chr1	18957499	18957500	NM_001135254	0	+	PAX7	protein_coding			chr1	7913552	7913553	NM_021995	0	-	UTS2	protein_coding			chr1	2456067	2458318	NM_018216	0	-	PANK4	protein_coding
chr1	1447909	1447910	NM_001170536	0	+	ATAD3A	protein_coding			chr1	20306153	20306154	NM_001161729	0	-	PLA2G2A	protein_coding			chr1	8003226	8003227	NM_001561	0	-	TNFRSF9	protein_coding			chr1	2487553	2489804	NM_001297605	0	+	TNFRSF14	protein_coding
chr1	1475741	1475742	NM_001114748	0	-	TMEM240	protein_coding			chr1	20306933	20306934	NM_000300	0	-	PLA2G2A	protein_coding			chr1	9005892	9005893	NM_001215	0	+	CA6	protein_coding			chr1	2704230	2706481	NM_001242672	0	-	TTC34	protein_coding
chr1	1510263	1510264	NM_014188	0	-	SSU72	protein_coding			chr1	20446060	20446061	NM_001271814	0	-	PLA2G2D	protein_coding			chr1	9086405	9086406	NM_207420	0	-	SLC2A7	protein_coding			chr1	2985491	2987742	NM_022114	0	+	PRDM16	protein_coding
chr1	1535477	1535478	NM_001242659	0	-	FNDC10	protein_coding			chr1	20512570	20512571	NM_152376	0	+	UBXN10	protein_coding			chr1	9129888	9129889	NM_001328620	0	-	SLC2A5	protein_coding			chr1	3541305	3543556	NM_182752	0	+	TPRG1L	protein_coding
chr1	1550794	1550795	NM_001170686	0	+	MIB2	protein_coding			chr1	20617411	20617412	NM_001039500	0	+	VWA5B1	protein_coding			chr1	9299902	9299903	NM_001282587	0	+	H6PD	protein_coding			chr1	3564671	3566922	NM_017818	0	-	WRAP73	protein_coding
chr1	1551244	1551245	NM_001170689	0	+	MIB2	protein_coding			chr1	21835850	21835851	NM_000478	0	+	ALPL	protein_coding			chr1	9749602	9749603	NM_001350234	0	+	PIK3CD	protein_coding			chr1	3568878	3571129	NM_001204184	0	+	TP73	protein_coding
chr1	1567559	1567560	NM_006983	0	+	MMP23B	protein_coding			chr1	21978349	21978350	NM_001145658	0	-	RAP1GAP	protein_coding			chr1	9751524	9751525	NM_001350235	0	+	PIK3CD	protein_coding			chr1	3711068	3713319	NM_020710	0	-	LRRC47	protein_coding
chr1	1655860	1655861	NM_001291345	0	-	CDK11B	protein_coding			chr1	22889994	22889995	NM_020526	0	+	EPHA8	protein_coding			chr1	9970317	9970318	NM_001012329	0	-	CTNNBIP1	protein_coding			chr1	4714854	4717105	NM_018836	0	+	AJAP1	protein_coding
chr1	1656005	1656006	NM_001313896	0	-	CDK11A	protein_coding			chr1	24194860	24194861	NM_000147	0	-	FUCA1	protein_coding			chr1	10003486	10003487	NM_001316975	0	-	LZIC	protein_coding			chr1	6238194	6240445	NM_015557	0	-	CHD5	protein_coding
chr1	1709929	1709930	NM_001353642	0	-	NADK	protein_coding			chr1	24239818	24239819	NM_001841	0	-	CNR2	protein_coding			chr1	10002980	10002981	NM_001297778	0	+	NMNAT1	protein_coding			chr1	6257679	6259930	NM_000983	0	-	RPL22	protein_coding
chr1	1710298	1710299	NM_001198993	0	-	NADK	protein_coding			chr1	24645811	24645812	NM_198174	0	+	GRHL3	protein_coding			chr1	10003485	10003486	NM_022787	0	+	NMNAT1	protein_coding			chr1	6265938	6268189	NM_207396	0	+	RNF207	protein_coding
chr1	1711587	1711588	NM_001353641	0	-	NADK	protein_coding			chr1	24882566	24882567	NM_001010980	0	+	NCMAP	protein_coding			chr1	10490158	10490159	NM_001270517	0	+	CENPS-CORT	protein_coding			chr1	6294044	6296295	NM_012405	0	-	ICMT	protein_coding
chr1	1822557	1822558	NM_001282538	0	-	GNB1	protein_coding			chr1	26394126	26394127	NM_032588	0	-	TRIM63	protein_coding			chr1	10490158	10490159	NM_199294	0	+	CENPS	protein_coding			chr1	6319035	6321286	NM_207370	0	-	GPR153	protein_coding
chr1	2126215	2126216	NM_001256945	0	-	FAAP20	protein_coding			chr1	26485510	26485511	NM_024869	0	+	FAM110D	protein_coding			chr1	10490803	10490804	NM_001243768	0	+	CENPS-CORT	protein_coding			chr1	6443883	6446134	NM_181864	0	-	ACOT7	protein_coding
chr1	2139173	2139174	NM_001146310	0	-	FAAP20	protein_coding			chr1	26517118	26517119	NM_198137	0	+	CATSPER4	protein_coding			chr1	11042095	11042096	NM_001170754	0	-	C1orf127	protein_coding			chr1	6451826	6454077	NM_007274	0	-	ACOT7	protein_coding
chr1	2144160	2144161	NM_001282670	0	-	FAAP20	protein_coding			chr1	26680622	26680623	NM_001039775	0	-	CRYBG2	protein_coding			chr1	11107297	11107298	NM_006610	0	-	MASP2	protein_coding			chr1	6612658	6614909	NM_024654	0	-	NOL9	protein_coding
chr1	2160133	2160134	NM_003036	0	+	SKI	protein_coding			chr1	26737258	26737259	NM_024674	0	+	LIN28A	protein_coding			chr1	11249345	11249346	NM_021146	0	+	ANGPTL7	protein_coding			chr1	6615087	6617338	NM_138697	0	+	TAS1R1	protein_coding
chr1	2323191	2323192	NM_024848	0	-	MORN1	protein_coding			chr1	27286902	27286903	NM_152365	0	-	KDF1	protein_coding			chr1	11539294	11539295	NM_020780	0	+	DISP3	protein_coding			chr1	6639800	6642051	NM_001278647	0	+	ZBTB48	protein_coding
chr1	2323213	2323214	NM_007033	0	+	RER1	protein_coding			chr1	29138653	29138654	NM_000911	0	+	OPRD1	protein_coding			chr1	11907841	11907842	NM_006172	0	-	NPPA	protein_coding			chr1	6660958	6663209	NM_001324309	0	-	KLHL21	protein_coding
chr1	2344011	2344012	NM_002617	0	-	PEX10	protein_coding			chr1	32739711	32739712	NM_001042771	0	+	LCK	protein_coding			chr1	11986486	11986487	NM_138346	0	-	KIAA2013	protein_coding			chr1	6673505	6675756	NM_153812	0	+	PHF13	protein_coding
chr1	2458068	2458069	NM_018216	0	-	PANK4	protein_coding			chr1	33336415	33336416	NM_001171940	0	-	FNDC5	protein_coding			chr1	12227059	12227060	NM_001066	0	+	TNFRSF1B	protein_coding			chr1	6759966	6762217	NM_018198	0	-	DNAJC11	protein_coding
chr1	2487803	2487804	NM_001297605	0	+	TNFRSF14	protein_coding			chr1	33338094	33338095	NM_001171941	0	-	FNDC5	protein_coding			chr1	12676789	12676790	NM_001319225	0	-	DHRS3	protein_coding			chr1	6845133	6847384	NM_001349608	0	+	CAMTA1	protein_coding
chr1	2517898	2517899	NR_036638	0	+	FAM213B	protein_coding			chr1	35247910	35247911	NM_001005752	0	+	GJB3	protein_coding			chr1	12677738	12677739	NM_004753	0	-	DHRS3	protein_coding			chr1	7739897	7742148	NM_001349613	0	+	CAMTA1	protein_coding
chr1	2518188	2518189	NM_001195736	0	+	FAM213B	protein_coding			chr1	35395187	35395188	NM_001080418	0	-	DLGAP3	protein_coding			chr1	12704565	12704566	NM_001013630	0	+	AADACL4	protein_coding			chr1	7764614	7766865	NM_001349618	0	+	CAMTA1	protein_coding
chr1	2706231	2706232	NM_001242672	0	-	TTC34	protein_coding			chr1	36948916	36948917	NM_000760	0	-	CSF3R	protein_coding			chr1	12776117	12776118	NM_001103170	0	+	AADACL3	protein_coding			chr1	7831078	7833329	NM_004781	0	+	VAMP3	protein_coding
chr1	2985741	2985742	NM_022114	0	+	PRDM16	protein_coding			chr1	38100596	38100597	NM_001038633	0	-	RSPO1	protein_coding			chr1	12806133	12806134	NM_001330361	0	+	C1orf158	protein_coding			chr1	7844238	7846489	NM_001289861	0	+	PER3	protein_coding
chr1	3541555	3541556	NM_182752	0	+	TPRG1L	protein_coding			chr1	38230825	38230826	NM_001099439	0	-	EPHA10	protein_coding			chr1	12834990	12834991	NM_001080830	0	+	PRAMEF12	protein_coding			chr1	8021463	8023714	NM_001123377	0	+	PARK7	protein_coding
chr1	3566672	3566673	NM_017818	0	-	WRAP73	protein_coding			chr1	38512451	38512452	NM_002699	0	-	POU3F1	protein_coding			chr1	12851545	12851546	NM_023013	0	+	PRAMEF1	protein_coding			chr1	8084393	8086644	NM_018948	0	-	ERRFI1	protein_coding
chr1	3569128	3569129	NM_001204184	0	+	TP73	protein_coding			chr1	39549838	39549839	NM_012090	0	+	MACF1	protein_coding			chr1	12891265	12891266	NM_001146344	0	-	PRAMEF11	protein_coding			chr1	8377894	8380145	NM_001080397	0	+	SLC45A1	protein_coding
chr1	3713069	3713070	NM_020710	0	-	LRRC47	protein_coding			chr1	40137711	40137712	NM_032526	0	-	NT5C1A	protein_coding			chr1	12916940	12916941	NM_023014	0	+	PRAMEF2	protein_coding			chr1	8481747	8483998	NM_001042682	0	-	RERE	protein_coding
chr1	3773798	3773799	NM_014704	0	-	CEP104	protein_coding			chr1	40157158	40157159	NM_001282396	0	-	HPCAL4	protein_coding			chr1	12946026	12946027	NM_001009611	0	-	PRAMEF4	protein_coding			chr1	8875699	8877950	NM_001042681	0	-	RERE	protein_coding
chr1	3773830	3773831	NM_001282669	0	+	DFFB	protein_coding			chr1	40157383	40157384	NM_016257	0	-	HPCAL4	protein_coding			chr1	12976466	12976467	NM_001012276	0	+	PRAMEF8	protein_coding			chr1	8936745	8938996	NM_001201483	0	-	ENO1	protein_coding
chr1	3816858	3816859	NM_207356	0	-	C1orf174	protein_coding			chr1	41249683	41249684	NM_004700	0	+	KCNQ4	protein_coding			chr1	12976466	12976467	NM_001012277	0	+	PRAMEF7	protein_coding			chr1	9130286	9132537	NM_001328619	0	-	SLC2A5	protein_coding
chr1	3816967	3816968	NR_024455	0	+	LINC01134	lincRNA			chr1	42630396	42630397	NM_033553	0	-	GUCA2A	protein_coding			chr1	13002354	13002355	NM_001010890	0	-	PRAMEF9	protein_coding			chr1	9187229	9189480	NM_024980	0	-	GPR157	protein_coding
chr1	4715104	4715105	NM_018836	0	+	AJAP1	protein_coding			chr1	42846467	42846468	NM_173642	0	+	RIMKLA	protein_coding			chr1	13002354	13002355	NM_001300891	0	-	PRAMEF27	protein_coding			chr1	9294612	9296863	NM_004285	0	+	H6PD	protein_coding
chr1	6240195	6240196	NM_015557	0	-	CHD5	protein_coding			chr1	44870831	44870832	NM_001319956	0	+	RNF220	protein_coding			chr1	13007407	13007408	NM_001010889	0	-	PRAMEF6	protein_coding			chr1	9352690	9354941	NM_025106	0	+	SPSB1	protein_coding
chr1	6259680	6259681	NM_000983	0	-	RPL22	protein_coding			chr1	44889495	44889496	NM_001319957	0	+	RNF220	protein_coding			chr1	13035498	13035499	NM_001099850	0	+	PRAMEF18	protein_coding			chr1	9599277	9601528	NM_032315	0	+	SLC25A33	protein_coding
chr1	6266188	6266189	NM_207396	0	+	RNF207	protein_coding			chr1	46859938	46859939	NM_001441	0	+	FAAH	protein_coding			chr1	13112703	13112704	NM_001306072	0	-	PRAMEF26	protein_coding			chr1	9648681	9650932	NM_001130924	0	+	TMEM201	protein_coding
chr1	6296045	6296046	NM_012405	0	-	ICMT	protein_coding			chr1	47016888	47016889	NM_001097611	0	-	KNCN	protein_coding			chr1	13112703	13112704	NM_001310134	0	-	PRAMEF25	protein_coding			chr1	9711538	9713789	NM_005026	0	+	PIK3CD	protein_coding
chr1	6321036	6321037	NM_207370	0	-	GPR153	protein_coding			chr1	47017330	47017331	NM_001322255	0	-	KNCN	protein_coding			chr1	13117752	13117753	NM_001013407	0	-	PRAMEF5	protein_coding			chr1	9882584	9884835	NM_001009566	0	-	CLSTN1	protein_coding
chr1	6419005	6419006	NM_181866	0	-	ACOT7	protein_coding			chr1	47697388	47697389	NM_001287347	0	-	TAL1	protein_coding			chr1	13359818	13359819	NM_001013407	0	+	PRAMEF5	protein_coding			chr1	10092790	10095041	NM_001105562	0	+	UBE4B	protein_coding
chr1	6420765	6420766	NM_181865	0	-	ACOT7	protein_coding			chr1	47697562	47697563	NM_001290404	0	-	TAL1	protein_coding			chr1	13359832	13359833	NM_001010889	0	+	PRAMEF6	protein_coding			chr1	10270513	10272764	NM_015074	0	+	KIF1B	protein_coding
chr1	6445884	6445885	NM_181864	0	-	ACOT7	protein_coding			chr1	47698008	47698009	NM_001290403	0	-	TAL1	protein_coding			chr1	13364885	13364886	NM_001300891	0	+	PRAMEF27	protein_coding			chr1	10509525	10511776	NM_001302	0	+	CORT	protein_coding
chr1	6453827	6453828	NM_007274	0	-	ACOT7	protein_coding			chr1	50889120	50889121	NM_032110	0	-	DMRTA2	protein_coding			chr1	13390749	13390750	NM_001012276	0	-	PRAMEF8	protein_coding			chr1	10530613	10532864	NM_004401	0	-	DFFA	protein_coding
chr1	6545530	6545531	NM_001265593	0	-	PLEKHG5	protein_coding			chr1	54483860	54483861	NM_001010978	0	-	LDLRAD1	protein_coding			chr1	13390749	13390750	NM_001012277	0	-	PRAMEF7	protein_coding			chr1	10534752	10537003	NM_004565	0	+	PEX14	protein_coding
chr1	6546015	6546016	NM_001042665	0	-	PLEKHG5	protein_coding			chr1	55266942	55266943	NM_001114108	0	-	TTC22	protein_coding			chr1	13409127	13409128	NM_001039361	0	+	PRAMEF10	protein_coding			chr1	10854733	10856984	NM_001079843	0	-	CASZ1	protein_coding
chr1	6550655	6550656	NM_001265594	0	-	PLEKHG5	protein_coding			chr1	55446336	55446337	NM_182532	0	+	TMEM61	protein_coding			chr1	13409134	13409135	NM_001291381	0	+	PRAMEF33	protein_coding			chr1	11072428	11074679	NM_007375	0	+	TARDBP	protein_coding
chr1	6551762	6551763	NM_020631	0	-	PLEKHG5	protein_coding			chr1	55464616	55464617	NM_057176	0	+	BSND	protein_coding			chr1	13421175	13421176	NM_001098376	0	+	PRAMEF15	protein_coding			chr1	11118091	11120342	NM_003132	0	-	SRM	protein_coding
chr1	6614659	6614660	NM_024654	0	-	NOL9	protein_coding			chr1	58716220	58716221	NM_021080	0	-	DAB1	protein_coding			chr1	13424002	13424003	NM_001300891	0	+	PRAMEF27	protein_coding			chr1	11157967	11160218	NM_001001998	0	-	EXOSC10	protein_coding
chr1	6615337	6615338	NM_138697	0	+	TAS1R1	protein_coding			chr1	60280532	60280533	NM_015888	0	+	HOOK1	protein_coding			chr1	13452657	13452658	NM_001024661	0	-	PRAMEF14	protein_coding			chr1	11320608	11322859	NM_004958	0	-	MTOR	protein_coding
chr1	6640050	6640051	NM_001278647	0	+	ZBTB48	protein_coding			chr1	60392471	60392472	NM_000775	0	-	CYP2J2	protein_coding			chr1	13452657	13452658	NM_001291380	0	-	PRAMEF13	protein_coding			chr1	11333004	11335255	NM_001330349	0	+	UBIAD1	protein_coding
chr1	6662959	6662960	NM_001324309	0	-	KLHL21	protein_coding			chr1	63782929	63782930	NR_038252	0	-	LINC00466	lincRNA			chr1	13477529	13477530	NM_001100631	0	-	PRAMEF22	protein_coding			chr1	11723899	11726150	NM_018438	0	+	FBXO6	protein_coding
chr1	6673755	6673756	NM_153812	0	+	PHF13	protein_coding			chr1	70032867	70032868	NM_001330635	0	+	LRRC7	protein_coding			chr1	13477570	13477571	NM_001099790	0	-	PRAMEF19	protein_coding			chr1	11739271	11741522	NM_006341	0	-	MAD2L2	protein_coding
chr1	6684924	6684925	NM_001195753	0	+	THAP3	protein_coding			chr1	70034436	70034437	NM_001350216	0	+	LRRC7	protein_coding			chr1	13495257	13495258	NM_001099851	0	+	PRAMEF17	protein_coding			chr1	11795891	11798142	NM_001040194	0	+	AGTRAP	protein_coding
chr1	6685209	6685210	NM_138350	0	+	THAP3	protein_coding			chr1	75594118	75594119	NM_001001933	0	+	LHX8	protein_coding			chr1	13516065	13516066	NM_001099852	0	+	PRAMEF20	protein_coding			chr1	11861734	11863985	NM_001330358	0	-	MTHFR	protein_coding
chr1	6761967	6761968	NM_018198	0	-	DNAJC11	protein_coding			chr1	85358897	85358898	NM_012152	0	-	LPAR3	protein_coding			chr1	13611534	13611535	NM_001012276	0	-	PRAMEF8	protein_coding			chr1	11994473	11996724	NM_000302	0	+	PLOD1	protein_coding
chr1	6845383	6845384	NM_001349608	0	+	CAMTA1	protein_coding			chr1	91182795	91182796	NM_020063	0	-	BARHL2	protein_coding			chr1	13611534	13611535	NM_001012277	0	-	PRAMEF7	protein_coding			chr1	12039987	12042238	NM_001127660	0	+	MFN2	protein_coding
chr1	7740147	7740148	NM_001349613	0	+	CAMTA1	protein_coding			chr1	108507546	108507547	NM_006113	0	-	VAV3	protein_coding			chr1	13629924	13629925	NM_001039361	0	+	PRAMEF10	protein_coding			chr1	12079048	12081299	NM_021933	0	+	MIIP	protein_coding
chr1	7764864	7764865	NM_001349618	0	+	CAMTA1	protein_coding			chr1	109656480	109656481	NM_001122961	0	-	C1orf194	protein_coding			chr1	13629931	13629932	NM_001291381	0	+	PRAMEF33	protein_coding			chr1	12123183	12125434	NM_001243	0	+	TNFRSF8	protein_coding
chr1	7831328	7831329	NM_004781	0	+	VAMP3	protein_coding			chr1	109656584	109656585	NM_001267048	0	+	KIAA1324	protein_coding			chr1	13641972	13641973	NM_001098376	0	+	PRAMEF15	protein_coding			chr1	12289845	12292096	NM_015378	0	+	VPS13D	protein_coding
chr1	7844488	7844489	NM_001289861	0	+	PER3	protein_coding			chr1	110693135	110693136	NM_001010898	0	+	SLC6A17	protein_coding			chr1	13644799	13644800	NM_001300891	0	+	PRAMEF27	protein_coding			chr1	12654409	12656660	NM_001324370	0	-	DHRS3	protein_coding
chr1	8021713	8021714	NM_001123377	0	+	PARK7	protein_coding			chr1	110993787	110993788	NM_032414	0	+	PROK1	protein_coding			chr1	13673512	13673513	NM_001024661	0	-	PRAMEF14	protein_coding			chr1	14026484	14028735	NM_001135610	0	+	PRDM2	protein_coding
chr1	8086394	8086395	NM_018948	0	-	ERRFI1	protein_coding			chr1	111148976	111148977	NM_004974	0	-	KCNA2	protein_coding			chr1	13673512	13673513	NM_001291380	0	-	PRAMEF13	protein_coding			chr1	14075625	14077876	NM_001007257	0	+	PRDM2	protein_coding
chr1	8378144	8378145	NM_001080397	0	+	SLC45A1	protein_coding			chr1	111214398	111214399	NR_109846	0	-	KCNA3	protein_coding			chr1	13698406	13698407	NM_001099790	0	-	PRAMEF19	protein_coding			chr1	14924962	14927213	NM_201628	0	+	KAZN	protein_coding
chr1	8483748	8483749	NM_001042682	0	-	RERE	protein_coding			chr1	111216077	111216078	NR_109845	0	-	KCNA3	protein_coding			chr1	13698406	13698407	NM_001099850	0	-	PRAMEF18	protein_coding			chr1	15250374	15252625	NM_001018000	0	+	KAZN	protein_coding
chr1	8877700	8877701	NM_001042681	0	-	RERE	protein_coding			chr1	111217656	111217657	NM_002232	0	-	KCNA3	protein_coding			chr1	13716091	13716092	NM_001099851	0	+	PRAMEF17	protein_coding			chr1	15272164	15274415	NM_001017999	0	+	KAZN	protein_coding
chr1	8938746	8938747	NM_001201483	0	-	ENO1	protein_coding			chr1	115397423	115397424	NM_001282541	0	+	SYCP1	protein_coding			chr1	13736906	13736907	NM_001099852	0	+	PRAMEF20	protein_coding			chr1	15573470	15575721	NM_052929	0	+	FHAD1	protein_coding
chr1	9132287	9132288	NM_001328619	0	-	SLC2A5	protein_coding			chr1	116383334	116383335	NM_001111061	0	-	NHLH2	protein_coding			chr1	13840243	13840244	NM_001010847	0	-	LRRC38	protein_coding			chr1	15736140	15738391	NM_024329	0	+	EFHD2	protein_coding
chr1	9189230	9189231	NM_024980	0	-	GPR157	protein_coding			chr1	116383748	116383749	NM_005599	0	-	NHLH2	protein_coding			chr1	13910251	13910252	NM_006474	0	+	PDPN	protein_coding			chr1	15853057	15855308	NM_001287811	0	+	DNAJC16	protein_coding
chr1	9294862	9294863	NM_004285	0	+	H6PD	protein_coding			chr1	117746459	117746460	NM_001253849	0	-	VTCN1	protein_coding			chr1	13911966	13911967	NM_001006624	0	+	PDPN	protein_coding			chr1	15909605	15911856	NM_024758	0	-	AGMAT	protein_coding
chr1	9352940	9352941	NM_025106	0	+	SPSB1	protein_coding			chr1	120311556	120311557	NM_001166107	0	-	HMGCS2	protein_coding			chr1	14031349	14031350	NM_012231	0	+	PRDM2	protein_coding			chr1	15943702	15945953	NM_032341	0	+	DDI2	protein_coding
chr1	9599527	9599528	NM_032315	0	+	SLC25A33	protein_coding			chr1	151688793	151688794	NM_001172648	0	-	CELF3	protein_coding			chr1	15256295	15256296	NM_001018001	0	+	KAZN	protein_coding			chr1	16010547	16012798	NM_015164	0	+	PLEKHM2	protein_coding
chr1	9648931	9648932	NM_001130924	0	+	TMEM201	protein_coding			chr1	151689297	151689298	NM_001172649	0	-	CELF3	protein_coding			chr1	15498121	15498122	NM_001278502	0	-	C1orf195	protein_coding			chr1	16090743	16092994	NM_001024215	0	+	FBLIM1	protein_coding
chr1	9711788	9711789	NM_005026	0	+	PIK3CD	protein_coding			chr1	151777919	151777920	NM_001004432	0	-	LINGO4	protein_coding			chr1	15783222	15783223	NM_033440	0	+	CELA2A	protein_coding			chr1	16174108	16176359	NM_015001	0	+	SPEN	protein_coding
chr1	9884585	9884586	NM_001009566	0	-	CLSTN1	protein_coding			chr1	151798554	151798555	NM_001001523	0	-	RORC	protein_coding			chr1	15802595	15802596	NM_015849	0	+	CELA2B	protein_coding			chr1	16300627	16302878	NM_001242884	0	-	ZBTB17	protein_coding
chr1	10093040	10093041	NM_001105562	0	+	UBE4B	protein_coding			chr1	151804349	151804350	NM_005060	0	-	RORC	protein_coding			chr1	15986207	15986208	NM_006511	0	+	RSC1A1	protein_coding			chr1	16537166	16539417	NM_153213	0	-	ARHGEF19	protein_coding
chr1	10270763	10270764	NM_015074	0	+	KIF1B	protein_coding			chr1	152087931	152087932	NM_007113	0	-	TCHH	protein_coding			chr1	16062808	16062809	NM_207348	0	+	SLC25A34	protein_coding			chr1	16561659	16563910	NM_030907	0	-	RSG1	protein_coding
chr1	10459048	10459049	NM_001304451	0	+	PGD	protein_coding			chr1	153232178	153232179	NM_000427	0	+	LOR	protein_coding			chr1	16068986	16068987	NM_001013641	0	+	TMEM82	protein_coding			chr1	16676986	16679237	NM_018994	0	-	FBXO42	protein_coding
chr1	10459174	10459175	NM_001304452	0	+	PGD	protein_coding			chr1	153412504	153412505	NM_001045479	0	-	S100A7L2	protein_coding			chr1	16330730	16330731	NM_178840	0	+	SRARP	protein_coding			chr1	16693274	16695525	NM_001114600	0	+	SZRD1	protein_coding
chr1	10509775	10509776	NM_001302	0	+	CORT	protein_coding			chr1	153433138	153433139	NM_002963	0	-	S100A7	protein_coding			chr1	16348485	16348486	NM_001042704	0	+	CLCNKA	protein_coding			chr1	16766916	16769167	NM_001145277	0	+	NECAP2	protein_coding
chr1	10532614	10532615	NM_004401	0	-	DFFA	protein_coding			chr1	154540256	154540257	NM_000748	0	+	CHRNB2	protein_coding			chr1	16370230	16370231	NM_000085	0	+	CLCNKB	protein_coding			chr1	17336467	17338718	NM_001141973	0	-	ATP13A2	protein_coding
chr1	10535002	10535003	NM_004565	0	+	PEX14	protein_coding			chr1	154842755	154842756	NM_001204087	0	-	KCNN3	protein_coding			chr1	16375256	16375257	NM_001165945	0	+	CLCNKB	protein_coding			chr1	17378665	17380916	NM_003000	0	-	SDHB	protein_coding
chr1	10856734	10856735	NM_001079843	0	-	CASZ1	protein_coding			chr1	155100348	155100349	NM_004428	0	+	EFNA1	protein_coding			chr1	16482605	16482606	NM_001329090	0	-	EPHA2	protein_coding			chr1	17866079	17868330	NM_018125	0	+	ARHGEF10L	protein_coding
chr1	11072678	11072679	NM_007375	0	+	TARDBP	protein_coding			chr1	156399341	156399342	NM_001320453	0	-	C1orf61	protein_coding			chr1	16763920	16763921	NR_148413	0	-	SPATA21	protein_coding			chr1	19227293	19229544	NM_001319218	0	-	ALDH4A1	protein_coding
chr1	11120092	11120093	NM_003132	0	-	SRM	protein_coding			chr1	156589085	156589086	NM_021817	0	+	HAPLN2	protein_coding			chr1	16940101	16940102	NM_017940	0	-	NBPF1	protein_coding			chr1	19280826	19283077	NM_001136265	0	-	IFFO2	protein_coding
chr1	11159968	11159969	NM_001001998	0	-	EXOSC10	protein_coding			chr1	156611739	156611740	NM_021948	0	+	BCAN	protein_coding			chr1	16957402	16957403	NR_026752	0	-	CROCCP2	lincRNA			chr1	19534746	19536997	NM_020765	0	-	UBR4	protein_coding
chr1	11322609	11322610	NM_004958	0	-	MTOR	protein_coding			chr1	158149736	158149737	NM_001766	0	+	CD1D	protein_coding			chr1	17090976	17090977	NM_001271733	0	-	MST1L	protein_coding			chr1	19991529	19993780	NM_000871	0	+	HTR6	protein_coding
chr1	11333254	11333255	NM_001330349	0	+	UBIAD1	protein_coding			chr1	159141353	159141354	NM_001127173	0	+	CADM3	protein_coding			chr1	17248444	17248445	NM_014675	0	+	CROCC	protein_coding			chr1	20208637	20210888	NM_015207	0	+	OTUD3	protein_coding
chr1	11714889	11714890	NM_012168	0	-	FBXO2	protein_coding			chr1	159141548	159141549	NM_001346510	0	+	CADM3	protein_coding			chr1	17531620	17531621	NM_013358	0	+	PADI1	protein_coding			chr1	20810728	20812979	NM_018584	0	-	CAMK2N1	protein_coding
chr1	11714431	11714432	NM_001304791	0	+	FBXO44	protein_coding			chr1	160370363	160370364	NM_020335	0	+	VANGL2	protein_coding			chr1	17634689	17634690	NM_012387	0	+	PADI4	protein_coding			chr1	20832674	20834925	NM_024544	0	-	MUL1	protein_coding
chr1	11714913	11714914	NM_001014765	0	+	FBXO44	protein_coding			chr1	160991134	160991135	NM_001348091	0	-	F11R	protein_coding			chr1	17907047	17907048	NM_001011722	0	+	ARHGEF10L	protein_coding			chr1	20878681	20880932	NM_207334	0	+	FAM43B	protein_coding
chr1	11724149	11724150	NM_018438	0	+	FBXO6	protein_coding			chr1	161228516	161228517	NM_001102566	0	+	PCP4L1	protein_coding			chr1	17944807	17944808	NM_001319838	0	+	ARHGEF10L	protein_coding			chr1	20959697	20961948	NM_032409	0	+	PINK1	protein_coding
chr1	11741272	11741273	NM_006341	0	-	MAD2L2	protein_coding			chr1	165325479	165325480	NM_001174069	0	-	LMX1A	protein_coding			chr1	18081807	18081808	NM_030812	0	+	ACTL8	protein_coding			chr1	20986037	20988288	NM_005216	0	-	DDOST	protein_coding
chr1	11796141	11796142	NM_001040194	0	+	AGTRAP	protein_coding			chr1	165325953	165325954	NM_177398	0	-	LMX1A	protein_coding			chr1	18434239	18434240	NM_032880	0	+	IGSF21	protein_coding			chr1	21042510	21044761	NM_001122819	0	-	KIF17	protein_coding
chr1	11863735	11863736	NM_001330358	0	-	MTHFR	protein_coding			chr1	165414593	165414594	NM_001256570	0	-	RXRG	protein_coding			chr1	18807423	18807424	NM_152375	0	+	KLHDC7A	protein_coding			chr1	21057133	21059384	NM_001103160	0	-	SH2D5	protein_coding
chr1	11866161	11866162	NM_005957	0	-	MTHFR	protein_coding			chr1	169703221	169703222	NM_000450	0	-	SELE	protein_coding			chr1	19186156	19186157	NM_152232	0	-	TAS1R2	protein_coding			chr1	21111181	21113432	NM_016287	0	-	HP1BP3	protein_coding
chr1	11866152	11866153	NM_001256959	0	+	CLCN6	protein_coding			chr1	177134041	177134042	NM_001286164	0	-	ASTN1	protein_coding			chr1	19217386	19217387	NM_001161504	0	-	ALDH4A1	protein_coding			chr1	21501381	21503632	NM_001198801	0	-	EIF4G3	protein_coding
chr1	11994723	11994724	NM_000302	0	+	PLOD1	protein_coding			chr1	177140523	177140524	NM_021165	0	+	BRINP2	protein_coding			chr1	19600617	19600618	NM_001348421	0	-	AKR7L	protein_coding			chr1	21670034	21672285	NM_001113348	0	-	ECE1	protein_coding
chr1	12040237	12040238	NM_001127660	0	+	MFN2	protein_coding			chr1	179545088	179545089	NM_001297575	0	-	NPHS2	protein_coding			chr1	19615281	19615282	NM_012067	0	-	AKR7A3	protein_coding			chr1	21993873	21996124	NM_001145657	0	-	RAP1GAP	protein_coding
chr1	12079298	12079299	NM_021933	0	+	MIIP	protein_coding			chr1	179560747	179560748	NM_001199085	0	+	TDRD5	protein_coding			chr1	20250111	20250112	NM_014589	0	-	PLA2G2E	protein_coding			chr1	22107692	22109943	NM_001330394	0	-	USP48	protein_coding
chr1	12123433	12123434	NM_001243	0	+	TNFRSF8	protein_coding			chr1	179712297	179712298	NM_001329712	0	+	FAM163A	protein_coding			chr1	20396700	20396701	NM_000929	0	+	PLA2G5	protein_coding			chr1	22261790	22264041	NM_001291860	0	-	HSPG2	protein_coding
chr1	12290095	12290096	NM_015378	0	+	VPS13D	protein_coding			chr1	181452685	181452686	NM_000721	0	+	CACNA1E	protein_coding			chr1	20465822	20465823	NM_001360869	0	+	PLA2G2F	protein_coding			chr1	22378869	22381120	NM_001039802	0	+	CDC42	protein_coding
chr1	12656410	12656411	NM_001324370	0	-	DHRS3	protein_coding			chr1	197881634	197881635	NM_001014434	0	+	LHX9	protein_coding			chr1	20503858	20503859	NM_001316722	0	-	PLA2G2C	protein_coding			chr1	22467519	22469770	NM_030761	0	-	WNT4	protein_coding
chr1	14026734	14026735	NM_001135610	0	+	PRDM2	protein_coding			chr1	199996729	199996730	NM_003822	0	+	NR5A2	protein_coding			chr1	20755288	20755289	NR_033887	0	-	LINC01141	lincRNA			chr1	22778093	22780344	NM_001083621	0	+	ZBTB40	protein_coding
chr1	14075875	14075876	NM_001007257	0	+	PRDM2	protein_coding			chr1	200011952	200011953	NM_001276464	0	+	NR5A2	protein_coding			chr1	20915443	20915444	NM_001785	0	+	CDA	protein_coding			chr1	23345690	23347941	NM_001009999	0	+	KDM1A	protein_coding
chr1	14925212	14925213	NM_201628	0	+	KAZN	protein_coding			chr1	200863948	200863949	NM_001142569	0	+	C1orf106	protein_coding			chr1	21437877	21437878	NM_003760	0	-	EIF4G3	protein_coding			chr1	23493351	23495602	NM_001142546	0	-	LUZP1	protein_coding
chr1	15250624	15250625	NM_001018000	0	+	KAZN	protein_coding			chr1	201346829	201346830	NM_000364	0	-	TNNT2	protein_coding			chr1	21494533	21494534	NM_001198803	0	-	EIF4G3	protein_coding			chr1	23668857	23671108	NM_001102397	0	-	HNRNPR	protein_coding
chr1	15272414	15272415	NM_001017999	0	+	KAZN	protein_coding			chr1	201390875	201390876	NM_003281	0	-	TNNI1	protein_coding			chr1	21606184	21606185	NM_001113347	0	-	ECE1	protein_coding			chr1	23749272	23751523	NM_003196	0	-	TCEA3	protein_coding
chr1	15573720	15573721	NM_052929	0	+	FHAD1	protein_coding			chr1	202091968	202091969	NM_004767	0	+	GPR37L1	protein_coding			chr1	21766582	21766583	NM_001256416	0	+	NBPF3	protein_coding			chr1	23808750	23811001	NM_001143778	0	-	ASAP3	protein_coding
chr1	15736390	15736391	NM_024329	0	+	EFHD2	protein_coding			chr1	202163117	202163118	NM_001017403	0	+	LGR6	protein_coding			chr1	22138757	22138758	NM_001013693	0	+	LDLRAD2	protein_coding			chr1	24018018	24020269	NM_000975	0	+	RPL11	protein_coding
chr1	15850941	15850942	NM_001229	0	-	CASP9	protein_coding			chr1	202172904	202172905	NM_021636	0	+	LGR6	protein_coding			chr1	22303386	22303387	NM_007352	0	+	CELA3B	protein_coding			chr1	24069605	24071856	NM_003198	0	+	ELOA	protein_coding
chr1	15851286	15851287	NM_032996	0	-	CASP9	protein_coding			chr1	202183282	202183283	NM_001017404	0	+	LGR6	protein_coding			chr1	22328148	22328149	NM_005747	0	+	CELA3A	protein_coding			chr1	24104625	24106876	NM_020362	0	+	PITHD1	protein_coding
chr1	15853307	15853308	NM_001287811	0	+	DNAJC16	protein_coding			chr1	202612582	202612583	NM_001136504	0	-	SYT2	protein_coding			chr1	22351683	22351684	NR_023918	0	+	LINC00339	lincRNA			chr1	24117395	24119646	NM_007260	0	+	LYPLA2	protein_coding
chr1	15911606	15911607	NM_024758	0	-	AGMAT	protein_coding			chr1	202679552	202679553	NM_177402	0	-	SYT2	protein_coding			chr1	22351996	22351997	NR_109761	0	+	LINC00339	lincRNA			chr1	24149949	24152200	NM_000191	0	-	HMGCL	protein_coding
chr1	15943952	15943953	NM_032341	0	+	DDI2	protein_coding			chr1	203055167	203055168	NM_002479	0	-	MYOG	protein_coding			chr1	22962998	22962999	NM_001347465	0	+	C1QA	protein_coding			chr1	24511765	24514016	NM_170743	0	-	IFNLR1	protein_coding
chr1	16010797	16010798	NM_015164	0	+	PLEKHM2	protein_coding			chr1	203096835	203096836	NM_000674	0	+	ADORA1	protein_coding			chr1	22963254	22963255	NM_001347466	0	+	C1QA	protein_coding			chr1	24649279	24651530	NM_021180	0	+	GRHL3	protein_coding
chr1	16083153	16083154	NM_001350151	0	+	FBLIM1	protein_coding			chr1	203198861	203198862	NM_001256125	0	-	CHIT1	protein_coding			chr1	22970109	22970110	NM_001114101	0	+	C1QC	protein_coding			chr1	25071509	25073760	NM_013943	0	+	CLIC4	protein_coding
chr1	16085254	16085255	NM_001024216	0	+	FBLIM1	protein_coding			chr1	204329058	204329059	NM_014935	0	-	PLEKHA6	protein_coding			chr1	22979473	22979474	NM_000491	0	+	C1QB	protein_coding			chr1	25254770	25257021	NM_004350	0	-	RUNX3	protein_coding
chr1	16090993	16090994	NM_001024215	0	+	FBLIM1	protein_coding			chr1	204654482	204654483	NM_006338	0	-	LRRN2	protein_coding			chr1	23291924	23291925	NM_001289974	0	-	LACTBL1	protein_coding			chr1	25557013	25559264	NM_015484	0	-	SYF2	protein_coding
chr1	16174358	16174359	NM_015001	0	+	SPEN	protein_coding			chr1	204654598	204654599	NM_201630	0	-	LRRN2	protein_coding			chr1	23342344	23342345	NM_001242521	0	-	TEX46	protein_coding			chr1	25572010	25574261	NM_020317	0	-	RSRP1	protein_coding
chr1	16302628	16302629	NM_001242884	0	-	ZBTB17	protein_coding			chr1	205012064	205012065	NM_001346083	0	+	CNTN2	protein_coding			chr1	23521223	23521224	NM_000864	0	-	HTR1D	protein_coding			chr1	25757098	25759349	NM_001282564	0	+	MACO1	protein_coding
chr1	16345286	16345287	NM_001349683	0	-	HSPB7	protein_coding			chr1	205012251	205012252	NM_005076	0	+	CNTN2	protein_coding			chr1	23857713	23857714	NM_004091	0	-	E2F2	protein_coding			chr1	25869825	25872076	NM_015627	0	+	LDLRAP1	protein_coding
chr1	16346090	16346091	NM_001349682	0	-	HSPB7	protein_coding			chr1	205326219	205326220	NM_001271863	0	-	KLHDC8A	protein_coding			chr1	23953823	23953824	NM_001348075	0	+	MDS2	protein_coding			chr1	25943708	25945959	NM_001289010	0	+	MAN1C1	protein_coding
chr1	16539167	16539168	NM_153213	0	-	ARHGEF19	protein_coding			chr1	205391215	205391216	NM_001001552	0	-	LEMD1	protein_coding			chr1	24286300	24286301	NM_017761	0	+	PNRC2	protein_coding			chr1	26183949	26186200	NM_001287490	0	-	AUNIP	protein_coding
chr1	16563660	16563661	NM_030907	0	-	RSG1	protein_coding			chr1	205473683	205473684	NM_002596	0	+	CDK18	protein_coding			chr1	24306954	24306955	NM_001191005	0	-	SRSF10	protein_coding			chr1	26322648	26324899	NM_000437	0	-	PAFAH2	protein_coding
chr1	16678987	16678988	NM_018994	0	-	FBXO42	protein_coding			chr1	205538111	205538112	NM_181644	0	+	MFSD4A	protein_coding			chr1	24438666	24438667	NM_152372	0	-	MYOM3	protein_coding			chr1	26370629	26372880	NM_001004434	0	-	SLC30A2	protein_coding
chr1	16693524	16693525	NM_001114600	0	+	SZRD1	protein_coding			chr1	207143971	207143972	NM_001122979	0	-	FCAMR	protein_coding			chr1	24469776	24469777	NM_021258	0	-	IL22RA1	protein_coding			chr1	26758522	26760773	NM_001243564	0	+	DHDDS	protein_coding
chr1	16767166	16767167	NM_001145277	0	+	NECAP2	protein_coding			chr1	207669472	207669473	NM_000573	0	+	CR1	protein_coding			chr1	24740263	24740264	NM_001199013	0	-	STPG1	protein_coding			chr1	26798651	26800902	NM_005517	0	+	HMGN2	protein_coding
chr1	17307174	17307175	NM_001135248	0	-	MFAP2	protein_coding			chr1	216896815	216896816	NM_001243515	0	-	ESRRG	protein_coding			chr1	24741588	24741589	NM_001199012	0	-	STPG1	protein_coding			chr1	27022273	27024524	NM_006015	0	+	ARID1A	protein_coding
chr1	17308082	17308083	NM_001135247	0	-	MFAP2	protein_coding			chr1	217311098	217311099	NM_001134285	0	-	ESRRG	protein_coding			chr1	24739976	24739977	NM_001322854	0	+	NIPAL3	protein_coding			chr1	27152950	27155201	NM_032283	0	+	ZDHHC18	protein_coding
chr1	17338468	17338469	NM_001141973	0	-	ATP13A2	protein_coding			chr1	220101994	220101995	NM_018713	0	-	SLC30A10	protein_coding			chr1	24742239	24742240	NM_001322855	0	+	NIPAL3	protein_coding			chr1	27214869	27217120	NM_018066	0	-	GPN2	protein_coding
chr1	17380666	17380667	NM_003000	0	-	SDHB	protein_coding			chr1	220863627	220863628	NM_024709	0	+	C1orf115	protein_coding			chr1	24742514	24742515	NM_001322857	0	+	NIPAL3	protein_coding			chr1	27224962	27227213	NM_022078	0	-	GPATCH3	protein_coding
chr1	17765060	17765061	NM_001136204	0	-	RCC2	protein_coding			chr1	223316625	223316626	NM_003268	0	-	TLR5	protein_coding			chr1	24834083	24834084	NM_001251978	0	+	RCAN3	protein_coding			chr1	27247962	27250213	NM_006600	0	+	NUDC	protein_coding
chr1	17766251	17766252	NM_018715	0	-	RCC2	protein_coding			chr1	228194722	228194723	NM_033131	0	+	WNT3A	protein_coding			chr1	24840803	24840804	NM_001251980	0	+	RCAN3	protein_coding			chr1	27319944	27322195	NM_001013642	0	+	TRNP1	protein_coding
chr1	17866329	17866330	NM_018125	0	+	ARHGEF10L	protein_coding			chr1	229569844	229569845	NM_001100	0	-	ACTA1	protein_coding			chr1	25291502	25291503	NM_001031680	0	-	RUNX3	protein_coding			chr1	27337333	27339584	NM_052943	0	-	FAM46B	protein_coding
chr1	19229294	19229295	NM_001319218	0	-	ALDH4A1	protein_coding			chr1	230991783	230991784	NM_001136495	0	-	C1orf198	protein_coding			chr1	25598976	25598977	NM_001127691	0	+	RHD	protein_coding			chr1	27479621	27481872	NM_003047	0	-	SLC9A1	protein_coding
chr1	19282827	19282828	NM_001136265	0	-	IFFO2	protein_coding			chr1	231298673	231298674	NM_001004342	0	+	TRIM67	protein_coding			chr1	25747406	25747407	NM_001330430	0	-	RHCE	protein_coding			chr1	27560756	27563007	NM_001276252	0	+	WDTC1	protein_coding
chr1	19536747	19536748	NM_020765	0	-	UBR4	protein_coding			chr1	234349956	234349957	NM_001300845	0	+	SLC35F3	protein_coding			chr1	26126666	26126667	NM_020451	0	+	SELENON	protein_coding			chr1	27648385	27650636	NM_032125	0	+	TMEM222	protein_coding
chr1	19578054	19578055	NM_001271427	0	-	EMC1	protein_coding			chr1	236849753	236849754	NM_001103	0	+	ACTN2	protein_coding			chr1	26197745	26197746	NM_178422	0	-	PAQR7	protein_coding			chr1	27691357	27693608	NM_001297609	0	-	MAP3K6	protein_coding
chr1	19578074	19578075	NM_016183	0	+	MRTO4	protein_coding			chr1	241519127	241519128	NM_001350116	0	-	RGS7	protein_coding			chr1	26348270	26348271	NM_004455	0	+	EXTL1	protein_coding			chr1	27707823	27710074	NM_001330448	0	-	CD164L2	protein_coding
chr1	19638641	19638642	NM_001320979	0	-	AKR7A2	protein_coding			chr1	242687999	242688000	NM_001320272	0	-	PLD5	protein_coding			chr1	26503980	26503981	NM_001297647	0	+	CNKSR1	protein_coding			chr1	27718897	27721148	NM_005281	0	+	GPR3	protein_coding
chr1	19638739	19638740	NR_109848	0	+	PQLC2	protein_coding			chr10	5406971	5406972	NM_053049	0	+	UCN3	protein_coding			chr1	26560643	26560644	NM_001281517	0	+	CEP85	protein_coding			chr1	27814698	27816949	NM_001201404	0	-	WASF2	protein_coding
chr1	19811202	19811203	NM_001282162	0	-	CAPZB	protein_coding			chr10	6622264	6622265	NM_001323267	0	-	PRKCQ	protein_coding			chr1	26595773	26595774	NM_001281518	0	+	CEP85	protein_coding			chr1	27928005	27930256	NM_001029882	0	-	AHDC1	protein_coding
chr1	19812136	19812137	NM_001206540	0	-	CAPZB	protein_coding			chr10	6622609	6622610	NM_001323265	0	-	PRKCQ	protein_coding			chr1	26633196	26633197	NM_001077262	0	-	UBXN11	protein_coding			chr1	27959727	27961978	NM_005248	0	-	FGR	protein_coding
chr1	19923470	19923471	NM_001032363	0	+	MINOS1	protein_coding			chr10	6622386	6622387	NR_036502	0	+	PRKCQ-AS1	lincRNA			chr1	26644757	26644758	NM_145345	0	-	UBXN11	protein_coding			chr1	27996724	27998975	NM_002038	0	-	IFI6	protein_coding
chr1	19923470	19923471	NM_001204088	0	+	MINOS1-NBL1	protein_coding			chr10	7451304	7451305	NM_001018039	0	-	SFMBT2	protein_coding			chr1	26644410	26644411	NM_001803	0	+	CD52	protein_coding			chr1	28052239	28054490	NM_001143912	0	+	FAM76A	protein_coding
chr1	19969722	19969723	NM_001278164	0	+	NBL1	protein_coding			chr10	7453449	7453450	NM_001029880	0	-	SFMBT2	protein_coding			chr1	26699286	26699287	NM_001114759	0	-	ZNF683	protein_coding			chr1	28099443	28101694	NM_177424	0	+	STX12	protein_coding
chr1	19969902	19969903	NM_001278165	0	+	NBL1	protein_coding			chr10	8096666	8096667	NM_001002295	0	+	GATA3	protein_coding			chr1	26869602	26869603	NM_001330441	0	+	RPS6KA1	protein_coding			chr1	28157001	28159252	NM_014110	0	+	PPP1R8	protein_coding
chr1	19970207	19970208	NM_001204084	0	+	NBL1	protein_coding			chr10	11046784	11046785	NM_001326329	0	+	CELF2	protein_coding			chr1	26872342	26872343	NM_001006665	0	+	RPS6KA1	protein_coding			chr1	28285722	28287973	NM_018053	0	+	XKR8	protein_coding
chr1	19970666	19970667	NM_005380	0	+	NBL1	protein_coding			chr10	11047074	11047075	NM_001326331	0	+	CELF2	protein_coding			chr1	27240568	27240569	NM_021969	0	-	NR0B2	protein_coding			chr1	28557542	28559793	NM_014280	0	-	DNAJC8	protein_coding
chr1	19971865	19971866	NM_001204085	0	+	NBL1	protein_coding			chr10	11047258	11047259	NM_001025077	0	+	CELF2	protein_coding			chr1	27668482	27668483	NM_001193308	0	+	SYTL1	protein_coding			chr1	28562351	28564602	NM_016311	0	+	ATP5IF1	protein_coding
chr1	19972259	19972260	NM_001204086	0	+	NBL1	protein_coding			chr10	11047561	11047562	NM_001326338	0	+	CELF2	protein_coding			chr1	27701344	27701345	NM_003665	0	-	FCN3	protein_coding			chr1	28585712	28587963	NM_031459	0	+	SESN2	protein_coding
chr1	19974103	19974104	NM_001278166	0	+	NBL1	protein_coding			chr10	13043705	13043706	NM_031455	0	-	CCDC3	protein_coding			chr1	27952752	27952753	NM_001042747	0	-	FGR	protein_coding			chr1	28655262	28657513	NM_001127350	0	+	MED18	protein_coding
chr1	19991779	19991780	NM_000871	0	+	HTR6	protein_coding			chr10	20105371	20105372	NM_001282736	0	+	PLXDC2	protein_coding			chr1	27953107	27953108	NM_001042729	0	-	FGR	protein_coding			chr1	28695814	28698065	NM_001048183	0	+	PHACTR4	protein_coding
chr1	20125843	20125844	NM_001349115	0	-	TMCO4	protein_coding			chr10	25464289	25464290	NM_020752	0	+	GPR158	protein_coding			chr1	28199053	28199054	NM_001039477	0	+	THEMIS2	protein_coding			chr1	28764410	28766661	NM_023923	0	+	PHACTR4	protein_coding
chr1	20126515	20126516	NM_001349112	0	-	TMCO4	protein_coding			chr10	26223001	26223002	NM_017433	0	+	MYO3A	protein_coding			chr1	28241309	28241310	NM_001286076	0	-	RPA2	protein_coding			chr1	28832204	28834455	NM_001048199	0	+	RCC1	protein_coding
chr1	20208887	20208888	NM_015207	0	+	OTUD3	protein_coding			chr10	26505235	26505236	NM_000818	0	+	GAD2	protein_coding			chr1	28261465	28261466	NM_001304579	0	+	SMPDL3B	protein_coding			chr1	28844494	28846745	NM_001048194	0	+	RCC1	protein_coding
chr1	20812729	20812730	NM_018584	0	-	CAMK2N1	protein_coding			chr10	43572474	43572475	NM_020975	0	+	RET	protein_coding			chr1	28415149	28415150	NM_001282561	0	-	EYA3	protein_coding			chr1	28879278	28881529	NM_017846	0	+	TRNAU1AP	protein_coding
chr1	20834675	20834676	NM_024544	0	-	MUL1	protein_coding			chr10	43725188	43725189	NM_001282862	0	-	RASGEF1A	protein_coding			chr1	28503456	28503457	NM_000952	0	-	PTAFR	protein_coding			chr1	28967604	28969855	NM_001135218	0	-	TAF12	protein_coding
chr1	20878931	20878932	NM_207334	0	+	FAM43B	protein_coding			chr10	43762368	43762369	NM_145313	0	-	RASGEF1A	protein_coding			chr1	28520448	28520449	NM_001164721	0	-	PTAFR	protein_coding			chr1	28994989	28997240	NM_001319674	0	+	GMEB1	protein_coding
chr1	20959947	20959948	NM_032409	0	+	PINK1	protein_coding			chr10	45406763	45406764	NM_001123376	0	+	TMEM72	protein_coding			chr1	31230684	31230685	NM_006762	0	-	LAPTM5	protein_coding			chr1	29213352	29215603	NM_001166005	0	+	EPB41	protein_coding
chr1	20988038	20988039	NM_005216	0	-	DDOST	protein_coding			chr10	45869613	45869614	NM_000698	0	+	ALOX5	protein_coding			chr1	31882411	31882412	NM_001199038	0	+	SERINC2	protein_coding			chr1	29240837	29243088	NM_001166006	0	+	EPB41	protein_coding
chr1	21044511	21044512	NM_001122819	0	-	KIF17	protein_coding			chr10	50821153	50821154	NM_020985	0	+	CHAT	protein_coding			chr1	31883020	31883021	NM_001199037	0	+	SERINC2	protein_coding			chr1	29506637	29508888	NM_005626	0	-	SRSF4	protein_coding
chr1	21059134	21059135	NM_001103160	0	-	SH2D5	protein_coding			chr10	50822082	50822083	NM_001142929	0	+	CHAT	protein_coding			chr1	31885962	31885963	NM_178865	0	+	SERINC2	protein_coding			chr1	29555470	29557721	NM_001024732	0	-	MECR	protein_coding
chr1	21113182	21113183	NM_016287	0	-	HP1BP3	protein_coding			chr10	50970046	50970047	NM_001347819	0	-	OGDHL	protein_coding			chr1	31886659	31886660	NM_001199039	0	+	SERINC2	protein_coding			chr1	29562777	29565028	NM_001195001	0	+	PTPRU	protein_coding
chr1	21503382	21503383	NM_001198801	0	-	EIF4G3	protein_coding			chr10	50970426	50970427	NM_001143996	0	-	OGDHL	protein_coding			chr1	32042085	32042086	NM_001204414	0	+	TINAGL1	protein_coding			chr1	31194432	31196683	NM_002379	0	-	MATN1	protein_coding
chr1	21616767	21616768	NM_001113349	0	-	ECE1	protein_coding			chr10	60936347	60936348	NM_032439	0	+	PHYHIPL	protein_coding			chr1	32043745	32043746	NM_001204415	0	+	TINAGL1	protein_coding			chr1	31379480	31381731	NM_014654	0	-	SDC3	protein_coding
chr1	21616983	21616984	NM_001397	0	-	ECE1	protein_coding			chr10	60937226	60937227	NM_001143774	0	+	PHYHIPL	protein_coding			chr1	32281653	32281654	NM_001281987	0	-	SPOCD1	protein_coding			chr1	31536564	31538815	NM_001020658	0	-	PUM1	protein_coding
chr1	21672035	21672036	NM_001113348	0	-	ECE1	protein_coding			chr10	71211222	71211223	NM_001351263	0	+	TSPAN15	protein_coding			chr1	32385260	32385261	NM_001195100	0	-	PTP4A2	protein_coding			chr1	31710734	31712985	NM_024522	0	-	NKAIN1	protein_coding
chr1	21995874	21995875	NM_001145657	0	-	RAP1GAP	protein_coding			chr10	71390002	71390003	NM_145306	0	+	FAM241B	protein_coding			chr1	32674694	32674695	NM_001099434	0	+	DCDC2B	protein_coding			chr1	31844135	31846386	NM_001320996	0	-	FABP3	protein_coding
chr1	22109693	22109694	NM_001330394	0	-	USP48	protein_coding			chr10	72043451	72043452	NM_022146	0	-	NPFFR1	protein_coding			chr1	32716839	32716840	NM_001330468	0	+	LCK	protein_coding			chr1	32083050	32085301	NM_001525	0	+	HCRTR1	protein_coding
chr1	22263791	22263792	NM_001291860	0	-	HSPG2	protein_coding			chr10	72201466	72201467	NM_018055	0	-	NODAL	protein_coding			chr1	32860063	32860064	NM_001143888	0	-	BSDC1	protein_coding			chr1	32167768	32170019	NM_001856	0	-	COL16A1	protein_coding
chr1	22379119	22379120	NM_001039802	0	+	CDC42	protein_coding			chr10	82116515	82116516	NM_001269053	0	-	DYDC1	protein_coding			chr1	33290913	33290914	NR_135106	0	+	S100PBP	protein_coding			chr1	32227664	32229915	NM_001294335	0	-	ADGRB2	protein_coding
chr1	22469520	22469521	NM_030761	0	-	WNT4	protein_coding			chr10	82116523	82116524	NM_001270041	0	+	DYDC2	protein_coding			chr1	33367042	33367043	NM_001329722	0	-	TMEM54	protein_coding			chr1	32401988	32404239	NM_080391	0	-	PTP4A2	protein_coding
chr1	22778343	22778344	NM_001083621	0	+	ZBTB40	protein_coding			chr10	85954390	85954391	NM_001171971	0	+	CDHR1	protein_coding			chr1	33502513	33502514	NM_001199199	0	-	AK2	protein_coding			chr1	32479044	32481295	NR_073499	0	+	KHDRBS1	protein_coding
chr1	23345940	23345941	NM_001009999	0	+	KDM1A	protein_coding			chr10	86004808	86004809	NM_001012720	0	+	RGR	protein_coding			chr1	33642152	33642153	NM_001330483	0	-	TRIM62	protein_coding			chr1	32573393	32575644	NM_012316	0	+	KPNA6	protein_coding
chr1	23495352	23495353	NM_001142546	0	-	LUZP1	protein_coding			chr10	94821020	94821021	NM_183374	0	+	CYP26C1	protein_coding			chr1	33786700	33786701	NM_001080438	0	-	A3GALT2	protein_coding			chr1	32645094	32647345	NM_175852	0	+	TXLNA	protein_coding
chr1	23670858	23670859	NM_001102397	0	-	HNRNPR	protein_coding			chr10	94833231	94833232	NM_057157	0	+	CYP26A1	protein_coding			chr1	33841195	33841196	NM_001330488	0	-	PHC2	protein_coding			chr1	32665736	32667987	NM_001301011	0	+	CCDC28B	protein_coding
chr1	23694880	23694881	NM_030634	0	-	ZNF436	protein_coding			chr10	94833646	94833647	NM_000783	0	+	CYP26A1	protein_coding			chr1	34326075	34326076	NM_145205	0	+	HMGB4	protein_coding			chr1	32670985	32673236	NM_001160042	0	+	IQCC	protein_coding
chr1	23696358	23696359	NM_001077195	0	-	ZNF436	protein_coding			chr10	95326421	95326422	NM_001195755	0	+	FFAR4	protein_coding			chr1	34642552	34642553	NM_001134734	0	+	C1orf94	protein_coding			chr1	32757457	32759708	NM_004964	0	+	HDAC1	protein_coding
chr1	23751273	23751274	NM_003196	0	-	TCEA3	protein_coding			chr10	95360994	95360995	NM_006744	0	-	RBP4	protein_coding			chr1	35220647	35220648	NM_005268	0	+	GJB5	protein_coding			chr1	32799840	32802091	NM_023009	0	-	MARCKSL1	protein_coding
chr1	23810751	23810752	NM_001143778	0	-	ASAP3	protein_coding			chr10	95361271	95361272	NM_001323517	0	-	RBP4	protein_coding			chr1	35225341	35225342	NM_153212	0	+	GJB4	protein_coding			chr1	32827611	32829862	NM_052841	0	+	TSSK3	protein_coding
chr1	24018268	24018269	NM_000975	0	+	RPL11	protein_coding			chr10	95361502	95361503	NM_001323518	0	-	RBP4	protein_coding			chr1	35258598	35258599	NM_002060	0	+	GJA4	protein_coding			chr1	32930407	32932658	NM_001145720	0	+	ZBTB8B	protein_coding
chr1	24069855	24069856	NM_003198	0	+	ELOA	protein_coding			chr10	95372344	95372345	NM_006204	0	+	PDE6C	protein_coding			chr1	35525386	35525387	NM_001289088	0	+	ZMYM1	protein_coding			chr1	33004495	33006746	NM_001040441	0	+	ZBTB8A	protein_coding
chr1	24104875	24104876	NM_020362	0	+	PITHD1	protein_coding			chr10	98116917	98116918	NM_001284323	0	-	OPALIN	protein_coding			chr1	35544963	35544964	NM_001289089	0	+	ZMYM1	protein_coding			chr1	33114191	33116442	NM_001330475	0	-	ZBTB8OS	protein_coding
chr1	24117645	24117646	NM_007260	0	+	LYPLA2	protein_coding			chr10	98119123	98119124	NM_001040102	0	-	OPALIN	protein_coding			chr1	36097139	36097140	NM_001199780	0	-	PSMB2	protein_coding			chr1	33166361	33168612	NM_001161708	0	-	SYNC	protein_coding
chr1	24126061	24126062	NM_001127621	0	-	GALE	protein_coding			chr10	98945684	98945685	NM_003061	0	-	SLIT1	protein_coding			chr1	36107153	36107154	NM_001199779	0	-	PSMB2	protein_coding			chr1	33207261	33209512	NM_020888	0	+	KIAA1522	protein_coding
chr1	24127035	24127036	NM_000403	0	-	GALE	protein_coding			chr10	99609556	99609557	NR_108035	0	-	LINC00866	lincRNA			chr1	36107446	36107447	NM_002794	0	-	PSMB2	protein_coding			chr1	33230984	33233235	NM_001198972	0	+	KIAA1522	protein_coding
chr1	24127295	24127296	NM_001008216	0	-	GALE	protein_coding			chr10	99609994	99609995	NM_001010917	0	+	GOLGA7B	protein_coding			chr1	36335408	36335409	NM_001317123	0	+	AGO1	protein_coding			chr1	33351847	33354098	NM_002143	0	+	HPCA	protein_coding
chr1	24151950	24151951	NM_000191	0	-	HMGCL	protein_coding			chr10	99790586	99790587	NM_018058	0	-	CRTAC1	protein_coding			chr1	36590686	36590687	NM_001294347	0	-	COL8A2	protein_coding			chr1	33428414	33430665	NM_001127361	0	-	RNF19B	protein_coding
chr1	24513766	24513767	NM_170743	0	-	IFNLR1	protein_coding			chr10	101292689	101292690	NM_145285	0	+	NKX2-3	protein_coding			chr1	36615116	36615117	NM_001270894	0	-	TRAPPC3	protein_coding			chr1	33645671	33647922	NM_018207	0	-	TRIM62	protein_coding
chr1	24646055	24646056	NM_001195010	0	+	GRHL3	protein_coding			chr10	101841643	101841644	NM_001308	0	-	CPN1	protein_coding			chr1	36863561	36863562	NM_032881	0	-	LSM10	protein_coding			chr1	33721923	33724174	NM_152493	0	+	ZNF362	protein_coding
chr1	24649529	24649530	NM_021180	0	+	GRHL3	protein_coding			chr10	102090244	102090245	NM_001253837	0	-	PKD2L1	protein_coding			chr1	37499845	37499846	NM_000831	0	-	GRIK3	protein_coding			chr1	33813499	33815750	NM_004427	0	-	PHC2	protein_coding
chr1	24828840	24828841	NM_001251979	0	+	RCAN3	protein_coding			chr10	102495465	102495466	NM_001304569	0	+	PAX2	protein_coding			chr1	38022519	38022520	NM_003462	0	+	DNALI1	protein_coding			chr1	33937981	33940232	NM_145238	0	+	ZSCAN20	protein_coding
chr1	24829386	24829387	NM_001251977	0	+	RCAN3	protein_coding			chr10	102505467	102505468	NM_000278	0	+	PAX2	protein_coding			chr1	38061587	38061588	NM_001323623	0	-	GNL2	protein_coding			chr1	34632233	34634484	NM_032884	0	+	C1orf94	protein_coding
chr1	24969593	24969594	NM_001303448	0	+	SRRM1	protein_coding			chr10	102901024	102901025	NR_130724	0	-	TLX1NB	protein_coding			chr1	38407937	38407938	NM_001350228	0	-	INPP5B	protein_coding			chr1	35448948	35451199	NM_001195156	0	-	TMEM35B	protein_coding
chr1	24970049	24970050	NM_001303449	0	+	SRRM1	protein_coding			chr10	103535760	103535761	NM_006119	0	-	FGF8	protein_coding			chr1	38412730	38412731	NM_005540	0	-	INPP5B	protein_coding			chr1	35495569	35497820	NM_007167	0	-	ZMYM6	protein_coding
chr1	25071759	25071760	NM_013943	0	+	CLIC4	protein_coding			chr10	104169042	104169043	NR_073110	0	-	PSD	protein_coding			chr1	38478383	38478384	NM_016037	0	+	UTP11	protein_coding			chr1	35656746	35658997	NR_136702	0	-	SFPQ	protein_coding
chr1	25256771	25256772	NM_004350	0	-	RUNX3	protein_coding			chr10	106400858	106400859	NM_014978	0	+	SORCS3	protein_coding			chr1	39347299	39347300	NM_030772	0	-	GJA9	protein_coding			chr1	35734317	35736568	NM_001350138	0	+	ZMYM4	protein_coding
chr1	25559014	25559015	NM_015484	0	-	SYF2	protein_coding			chr10	115803805	115803806	NM_000684	0	+	ADRB1	protein_coding			chr1	39395186	39395187	NM_001304746	0	-	RHBDL2	protein_coding			chr1	36038720	36040971	NM_178548	0	+	TFAP2E	protein_coding
chr1	25574011	25574012	NM_020317	0	-	RSRP1	protein_coding			chr10	115999012	115999013	NM_001272046	0	+	VWA2	protein_coding			chr1	40204516	40204517	NM_001195007	0	+	PPIE	protein_coding			chr1	36180512	36182763	NM_001348691	0	-	C1orf216	protein_coding
chr1	25664746	25664747	NM_001321772	0	-	RSRP1	protein_coding			chr10	115999372	115999373	NM_001320804	0	+	VWA2	protein_coding			chr1	40713572	40713573	NM_001008740	0	+	TMCO2	protein_coding			chr1	36182790	36185041	NM_152374	0	-	C1orf216	protein_coding
chr1	25664788	25664789	NM_014313	0	+	TMEM50A	protein_coding			chr10	116164538	116164539	NM_001001936	0	-	AFAP1L2	protein_coding			chr1	40859016	40859017	NM_001198979	0	+	SMAP2	protein_coding			chr1	36233551	36235802	NM_001330490	0	-	CLSPN	protein_coding
chr1	25757348	25757349	NM_001282564	0	+	MACO1	protein_coding			chr10	118886098	118886099	NM_001258300	0	-	SHTN1	protein_coding			chr1	40862471	40862472	NM_001198980	0	+	SMAP2	protein_coding			chr1	36348545	36350796	NM_001317122	0	+	AGO1	protein_coding
chr1	25870075	25870076	NM_015627	0	+	LDLRAP1	protein_coding			chr10	119000583	119000584	NM_003054	0	+	SLC18A2	protein_coding			chr1	40997232	40997233	NM_152373	0	+	ZNF684	protein_coding			chr1	36396432	36398683	NM_024852	0	+	AGO3	protein_coding
chr1	25943958	25943959	NM_001289010	0	+	MAN1C1	protein_coding			chr10	120355161	120355162	NM_004248	0	-	PRLHR	protein_coding			chr1	41174994	41174995	NM_001308115	0	+	NFYC	protein_coding			chr1	36549425	36551676	NM_014466	0	+	TEKT2	protein_coding
chr1	26146396	26146397	NM_001099625	0	+	MTFR1L	protein_coding			chr10	123353482	123353483	NM_001144914	0	-	FGFR2	protein_coding			chr1	41204507	41204508	NM_001308114	0	+	NFYC	protein_coding			chr1	36554202	36556453	NM_017825	0	+	ADPRHL2	protein_coding
chr1	26146683	26146684	NM_019557	0	+	MTFR1L	protein_coding			chr10	123353773	123353774	NM_001144916	0	-	FGFR2	protein_coding			chr1	41454119	41454120	NM_001301237	0	+	CTPS1	protein_coding			chr1	36689762	36692013	NM_001321471	0	+	THRAP3	protein_coding
chr1	26147318	26147319	NM_001099626	0	+	MTFR1L	protein_coding			chr10	123356160	123356161	NM_001144915	0	-	FGFR2	protein_coding			chr1	41487428	41487429	NM_001168247	0	-	SLFNL1	protein_coding			chr1	36787755	36790006	NM_018166	0	-	EVA1B	protein_coding
chr1	26185950	26185951	NM_001287490	0	-	AUNIP	protein_coding			chr10	124320180	124320181	NM_001320644	0	+	DMBT1	protein_coding			chr1	41627105	41627106	NM_001031694	0	-	SCMH1	protein_coding			chr1	36849528	36851779	NM_001282546	0	-	STK40	protein_coding
chr1	26232645	26232646	NM_203401	0	-	STMN1	protein_coding			chr10	124907637	124907638	NM_005519	0	+	HMX2	protein_coding			chr1	41628690	41628691	NM_001172221	0	-	SCMH1	protein_coding			chr1	36914086	36916337	NM_001330493	0	-	OSCP1	protein_coding
chr1	26232994	26232995	NM_001145454	0	-	STMN1	protein_coding			chr10	125851941	125851942	NM_015892	0	-	CHST15	protein_coding			chr1	41950355	41950356	NM_001302269	0	-	EDN2	protein_coding			chr1	36928040	36930291	NM_031280	0	-	MRPS15	protein_coding
chr1	26233369	26233370	NM_203399	0	-	STMN1	protein_coding			chr10	125853124	125853125	NM_001270764	0	-	CHST15	protein_coding			chr1	42501597	42501598	NR_038261	0	-	HIVEP3	protein_coding			chr1	37939868	37942119	NM_001323550	0	+	ZC3H12A	protein_coding
chr1	26324649	26324650	NM_000437	0	-	PAFAH2	protein_coding			chr10	126138551	126138552	NM_001146340	0	-	NKX1-2	protein_coding			chr1	42619091	42619092	NM_007102	0	+	GUCA2B	protein_coding			chr1	37978420	37980671	NM_001270875	0	-	MEAF6	protein_coding
chr1	26372630	26372631	NM_001004434	0	-	SLC30A2	protein_coding			chr10	128359080	128359081	NM_001350921	0	-	C10orf90	protein_coding			chr1	42929024	42929025	NM_001355224	0	+	CCDC30	protein_coding			chr1	38017945	38020196	NM_024700	0	-	SNIP1	protein_coding
chr1	26437655	26437656	NM_001243532	0	+	PDIK1L	protein_coding			chr10	134901507	134901508	NM_001083909	0	+	ADGRA1	protein_coding			chr1	42929386	42929387	NM_001355227	0	+	CCDC30	protein_coding			chr1	38271865	38274116	NM_024640	0	-	YRDC	protein_coding
chr1	26438267	26438268	NM_001243533	0	+	PDIK1L	protein_coding			chr10	135090408	135090409	NM_001109	0	-	ADAM8	protein_coding			chr1	42998690	42998691	NM_001080850	0	+	CCDC30	protein_coding			chr1	38323292	38325543	NM_005955	0	-	MTF1	protein_coding
chr1	26758772	26758773	NM_001243564	0	+	DHDDS	protein_coding			chr11	560780	560781	NM_173573	0	-	LMNTD2	protein_coding			chr1	43124047	43124048	NM_001330510	0	+	PPIH	protein_coding			chr1	38395463	38397714	NM_001297434	0	-	INPP5B	protein_coding
chr1	26798901	26798902	NM_005517	0	+	HMGN2	protein_coding			chr11	560970	560971	NM_001143993	0	+	RASSF7	protein_coding			chr1	43205926	43205927	NM_001123395	0	-	CLDN19	protein_coding			chr1	38453782	38456033	NM_001320830	0	-	SF3A3	protein_coding
chr1	27022523	27022524	NM_006015	0	+	ARID1A	protein_coding			chr11	561449	561450	NM_001143994	0	+	RASSF7	protein_coding			chr1	43250702	43250703	NM_001354602	0	+	TMEM269	protein_coding			chr1	38469187	38471438	NM_001243878	0	-	FHL3	protein_coding
chr1	27114453	27114454	NM_017837	0	+	PIGV	protein_coding			chr11	1891481	1891482	NM_001289005	0	+	LSP1	protein_coding			chr1	43291248	43291249	NM_018538	0	+	ERMAP	protein_coding			chr1	39323495	39325746	NM_001271851	0	-	RRAGC	protein_coding
chr1	27114678	27114679	NM_001202554	0	+	PIGV	protein_coding			chr11	1892098	1892099	NM_001013254	0	+	LSP1	protein_coding			chr1	43424848	43424849	NM_006516	0	-	SLC2A1	protein_coding			chr1	39337050	39339301	NM_012333	0	-	MYCBP	protein_coding
chr1	27153200	27153201	NM_032283	0	+	ZDHHC18	protein_coding			chr11	2158519	2158520	NM_001291861	0	-	IGF2	protein_coding			chr1	43424719	43424720	NR_033967	0	+	SLC2A1-AS1	lincRNA			chr1	39405502	39407753	NM_017821	0	-	RHBDL2	protein_coding
chr1	27216870	27216871	NM_018066	0	-	GPN2	protein_coding			chr11	2160205	2160206	NM_000612	0	-	IGF2	protein_coding			chr1	43613593	43613594	NM_001101376	0	+	FAM183A	protein_coding			chr1	39456665	39458916	NM_001136275	0	+	AKIRIN1	protein_coding
chr1	27226963	27226964	NM_022078	0	-	GPATCH3	protein_coding			chr11	2162355	2162356	NM_001127598	0	-	IGF2	protein_coding			chr1	43637987	43637988	NM_006824	0	-	EBNA1BP2	protein_coding			chr1	39491716	39493967	NM_001184979	0	+	NDUFS5	protein_coding
chr1	27248212	27248213	NM_006600	0	+	NUDC	protein_coding			chr11	2170834	2170835	NM_001007139	0	-	IGF2	protein_coding			chr1	43638242	43638243	NM_001159936	0	-	EBNA1BP2	protein_coding			chr1	39874925	39877176	NM_015038	0	+	KIAA0754	protein_coding
chr1	27320194	27320195	NM_001013642	0	+	TRNP1	protein_coding			chr11	2466220	2466221	NM_000218	0	+	KCNQ1	protein_coding			chr1	43638000	43638001	NM_001195831	0	+	CFAP57	protein_coding			chr1	39957067	39959318	NM_181809	0	+	BMP8A	protein_coding
chr1	27339334	27339335	NM_052943	0	-	FAM46B	protein_coding			chr11	3253617	3253618	NM_001039165	0	-	MRGPRE	protein_coding			chr1	43735664	43735665	NM_001320244	0	+	TMEM125	protein_coding			chr1	40040521	40042772	NM_001135653	0	-	PABPC4	protein_coding
chr1	27481622	27481623	NM_003047	0	-	SLC9A1	protein_coding			chr11	3666360	3666361	NM_004314	0	+	ART1	protein_coding			chr1	43751289	43751290	NM_001164829	0	-	C1orf210	protein_coding			chr1	40103348	40105599	NM_014571	0	-	HEYL	protein_coding
chr1	27561006	27561007	NM_001276252	0	+	WDTC1	protein_coding			chr11	7273180	7273181	NM_175733	0	+	SYT9	protein_coding			chr1	43766565	43766566	NM_001253357	0	+	TIE1	protein_coding			chr1	40252533	40254784	NM_001720	0	-	BMP8B	protein_coding
chr1	27648635	27648636	NM_032125	0	+	TMEM222	protein_coding			chr11	8190642	8190643	NR_144485	0	-	RIC3	protein_coding			chr1	43803474	43803475	NM_005373	0	+	MPL	protein_coding			chr1	40347183	40349434	NM_001312691	0	-	TRIT1	protein_coding
chr1	27693358	27693359	NM_001297609	0	-	MAP3K6	protein_coding			chr11	8290183	8290184	NM_001270428	0	-	LMO1	protein_coding			chr1	43991707	43991708	NM_001329137	0	+	PTPRF	protein_coding			chr1	40365687	40367938	NM_001033081	0	-	MYCL	protein_coding
chr1	27709824	27709825	NM_001330448	0	-	CD164L2	protein_coding			chr11	14993833	14993834	NM_001033953	0	-	CALCA	protein_coding			chr1	44398991	44398992	NM_001136215	0	+	ARTN	protein_coding			chr1	40420533	40422784	NM_001136493	0	+	MFSD2A	protein_coding
chr1	27719147	27719148	NM_005281	0	+	GPR3	protein_coding			chr11	17498393	17498394	NM_000352	0	-	ABCC8	protein_coding			chr1	44483013	44483014	NM_001261380	0	-	SLC6A9	protein_coding			chr1	40561142	40563393	NM_000310	0	-	PPT1	protein_coding
chr1	27816699	27816700	NM_001201404	0	-	WASF2	protein_coding			chr11	17741109	17741110	NM_002478	0	+	MYOD1	protein_coding			chr1	44584521	44584522	NM_173484	0	+	KLF17	protein_coding			chr1	40626790	40629041	NM_012421	0	+	RLF	protein_coding
chr1	27930006	27930007	NM_001029882	0	-	AHDC1	protein_coding			chr11	18270222	18270223	NM_001127380	0	-	SAA2	protein_coding			chr1	44607304	44607305	NM_001358438	0	-	KLF18	protein_coding			chr1	40723471	40725722	NM_005857	0	+	ZMPSTE24	protein_coding
chr1	27961728	27961729	NM_005248	0	-	FGR	protein_coding			chr11	18270222	18270223	NM_001199744	0	-	SAA2-SAA4	protein_coding			chr1	45205489	45205490	NM_001297655	0	+	KIF2C	protein_coding			chr1	40916086	40918337	NM_023070	0	+	ZFP69B	protein_coding
chr1	27998725	27998726	NM_002038	0	-	IFI6	protein_coding			chr11	18813390	18813391	NM_001039970	0	-	PTPN5	protein_coding			chr1	45212033	45212034	NM_001297656	0	+	KIF2C	protein_coding			chr1	40943051	40945302	NM_001320178	0	+	ZFP69	protein_coding
chr1	28052489	28052490	NM_001143912	0	+	FAM76A	protein_coding			chr11	18814269	18814270	NM_001278236	0	-	PTPN5	protein_coding			chr1	45452395	45452396	NM_001261418	0	-	EIF2B3	protein_coding			chr1	40974140	40976391	NM_001346946	0	+	EXO5	protein_coding
chr1	28099693	28099694	NM_177424	0	+	STX12	protein_coding			chr11	19081565	19081566	NM_001303615	0	-	MRGPRX2	protein_coding			chr1	45477028	45477029	NM_024602	0	-	HECTD3	protein_coding			chr1	41129324	41131575	NM_014747	0	-	RIMS3	protein_coding
chr1	28157251	28157252	NM_014110	0	+	PPP1R8	protein_coding			chr11	19082229	19082230	NM_054030	0	-	MRGPRX2	protein_coding			chr1	45477804	45477805	NM_000374	0	+	UROD	protein_coding			chr1	41444720	41446971	NM_001905	0	+	CTPS1	protein_coding
chr1	28285972	28285973	NM_018053	0	+	XKR8	protein_coding			chr11	20181871	20181872	NM_001029865	0	-	DBX1	protein_coding			chr1	45956841	45956842	NM_001320800	0	-	TESK2	protein_coding			chr1	41705815	41708066	NM_001172218	0	-	SCMH1	protein_coding
chr1	28559543	28559544	NM_014280	0	-	DNAJC8	protein_coding			chr11	20620945	20620946	NM_001318369	0	+	SLC6A5	protein_coding			chr1	45965752	45965753	NM_001102601	0	-	CCDC163	protein_coding			chr1	41827352	41829603	NM_001291281	0	+	FOXO6	protein_coding
chr1	28562601	28562602	NM_016311	0	+	ATP5IF1	protein_coding			chr11	20691096	20691097	NM_001288713	0	+	NELL1	protein_coding			chr1	46089732	46089733	NM_001114938	0	-	CCDC17	protein_coding			chr1	43311993	43314244	NM_001242739	0	+	ZNF691	protein_coding
chr1	28585962	28585963	NM_031459	0	+	SESN2	protein_coding			chr11	22359666	22359667	NM_020346	0	+	SLC17A6	protein_coding			chr1	46330019	46330020	NM_001324321	0	+	MAST2	protein_coding			chr1	43824375	43826626	NM_001255	0	+	CDC20	protein_coding
chr1	28655512	28655513	NM_001127350	0	+	MED18	protein_coding			chr11	30607931	30607932	NM_001145399	0	-	MPPED2	protein_coding			chr1	46596346	46596347	NM_001328651	0	-	PIK3R3	protein_coding			chr1	43917660	43919911	NM_001190880	0	-	HYI	protein_coding
chr1	28696064	28696065	NM_001048183	0	+	PHACTR4	protein_coding			chr11	31825786	31825787	NM_001310160	0	-	PAX6	protein_coding			chr1	46597444	46597445	NM_001328650	0	-	PIK3R3	protein_coding			chr1	43996280	43998531	NM_001329139	0	+	PTPRF	protein_coding
chr1	28764660	28764661	NM_023923	0	+	PHACTR4	protein_coding			chr11	31828474	31828475	NM_001310159	0	-	PAX6	protein_coding			chr1	46640574	46640575	NM_001328648	0	-	PIK3R3	protein_coding			chr1	44115546	44117797	NM_014663	0	+	KDM4A	protein_coding
chr1	28832454	28832455	NM_001048199	0	+	RCC1	protein_coding			chr11	31839510	31839511	NM_001127612	0	-	PAX6	protein_coding			chr1	46642168	46642169	NM_001303427	0	-	LOC110117498-PIK3R3	protein_coding			chr1	44172917	44175168	NM_001270461	0	+	ST3GAL3	protein_coding
chr1	28844744	28844745	NM_001048194	0	+	RCC1	protein_coding			chr11	32452364	32452365	NM_001198551	0	-	WT1	protein_coding			chr1	46640748	46640749	NM_005727	0	+	TSPAN1	protein_coding			chr1	44412227	44414478	NM_014652	0	+	IPO13	protein_coding
chr1	28879528	28879529	NM_017846	0	+	TRNAU1AP	protein_coding			chr11	32457086	32457087	NM_000378	0	-	WT1	protein_coding			chr1	46663172	46663173	NM_001290129	0	-	POMGNT1	protein_coding			chr1	44435402	44437653	NM_001039589	0	+	DPH2	protein_coding
chr1	28918711	28918712	NM_152304	0	+	RAB42	protein_coding			chr11	33913837	33913838	NM_005574	0	-	LMO2	protein_coding			chr1	46664122	46664123	NM_017739	0	-	POMGNT1	protein_coding			chr1	44440069	44442320	NM_001039457	0	+	ATP6V0B	protein_coding
chr1	28919006	28919007	NM_001193532	0	+	RAB42	protein_coding			chr11	44331717	44331718	NM_021926	0	-	ALX4	protein_coding			chr1	46669005	46669006	NM_001013615	0	+	LURAP1	protein_coding			chr1	44678874	44681125	NM_001034023	0	+	DMAP1	protein_coding
chr1	28969605	28969606	NM_001135218	0	-	TAF12	protein_coding			chr11	45307885	45307886	NM_001247987	0	-	SYT13	protein_coding			chr1	46685978	46685979	NM_001243766	0	-	POMGNT1	protein_coding			chr1	44818951	44821202	NM_001301698	0	-	ERI3	protein_coding
chr1	28995239	28995240	NM_001319674	0	+	GMEB1	protein_coding			chr11	45687207	45687208	NM_003654	0	-	CHST1	protein_coding			chr1	46713366	46713367	NM_001142548	0	+	RAD54L	protein_coding			chr1	45240995	45243246	NM_001012	0	+	RPS8	protein_coding
chr1	29063132	29063133	NM_001173128	0	+	YTHDF2	protein_coding			chr11	45907046	45907047	NM_005456	0	+	MAPK8IP1	protein_coding			chr1	46972667	46972668	NM_147192	0	+	DMBX1	protein_coding			chr1	45251426	45253677	NM_153274	0	-	BEST4	protein_coding
chr1	29063451	29063452	NM_001172828	0	+	YTHDF2	protein_coding			chr11	46354454	46354455	NM_201532	0	+	DGKZ	protein_coding			chr1	47080806	47080807	NM_145279	0	-	MOB3C	protein_coding			chr1	45265646	45267897	NM_004073	0	+	PLK3	protein_coding
chr1	29213602	29213603	NM_001166005	0	+	EPB41	protein_coding			chr11	47615962	47615963	NM_031909	0	-	C1QTNF4	protein_coding			chr1	47082564	47082565	NM_201403	0	-	MOB3C	protein_coding			chr1	45273903	45276154	NM_001136537	0	+	BTBD19	protein_coding
chr1	29241087	29241088	NM_001166006	0	+	EPB41	protein_coding			chr11	57228009	57228010	NM_178570	0	+	RTN4RL2	protein_coding			chr1	47131551	47131552	NM_001243728	0	-	ATPAF1	protein_coding			chr1	45306616	45308867	NM_001166292	0	-	PTCH2	protein_coding
chr1	29449014	29449015	NM_001171868	0	-	TMEM200B	protein_coding			chr11	60739112	60739113	NM_001254750	0	+	CD6	protein_coding			chr1	47264669	47264670	NM_000779	0	+	CYP4B1	protein_coding			chr1	45670250	45672501	NM_020883	0	-	ZSWIM5	protein_coding
chr1	29450422	29450423	NM_001003682	0	-	TMEM200B	protein_coding			chr11	61276271	61276272	NM_001145077	0	+	LRRC10B	protein_coding			chr1	47407157	47407158	NM_000778	0	-	CYP4A11	protein_coding			chr1	46016204	46018455	NM_001202413	0	+	AKR1A1	protein_coding
chr1	29508638	29508639	NM_005626	0	-	SRSF4	protein_coding			chr11	62066537	62066538	NM_206998	0	-	SCGB1D4	protein_coding			chr1	47427035	47427036	NM_001320289	0	+	CYP4X1	protein_coding			chr1	46049409	46051660	NM_001195193	0	+	NASP	protein_coding
chr1	29557471	29557472	NM_001024732	0	-	MECR	protein_coding			chr11	63258681	63258682	NM_001146728	0	-	HRASLS5	protein_coding			chr1	47469911	47469912	NM_001320290	0	+	CYP4X1	protein_coding			chr1	46150302	46152553	NM_021639	0	-	GPBP1L1	protein_coding
chr1	29563027	29563028	NM_001195001	0	+	PTPRU	protein_coding			chr11	64067862	64067863	NM_001039496	0	+	CATSPERZ	protein_coding			chr1	47489239	47489240	NM_178033	0	+	CYP4X1	protein_coding			chr1	46153596	46155847	NM_016486	0	+	TMEM69	protein_coding
chr1	31196433	31196434	NM_002379	0	-	MATN1	protein_coding			chr11	65554504	65554505	NM_004561	0	+	OVOL1	protein_coding			chr1	47533159	47533160	NM_178134	0	+	CYP4Z1	protein_coding			chr1	46214485	46216736	NM_001145349	0	-	IPP	protein_coding
chr1	31381481	31381482	NM_014654	0	-	SDC3	protein_coding			chr11	66059372	66059373	NM_153266	0	+	TMEM151A	protein_coding			chr1	47603096	47603097	NM_001010969	0	+	CYP4A22	protein_coding			chr1	46269028	46271279	NM_001324320	0	+	MAST2	protein_coding
chr1	31538565	31538566	NM_001020658	0	-	PUM1	protein_coding			chr11	66188474	66188475	NM_001318804	0	+	NPAS4	protein_coding			chr1	47655772	47655773	NM_005764	0	-	PDZK1IP1	protein_coding			chr1	46999187	47001438	NM_001357063	0	-	LOC105378696	protein_coding
chr1	31712735	31712736	NM_024522	0	-	NKAIN1	protein_coding			chr11	66488871	66488872	NM_006946	0	-	SPTBN2	protein_coding			chr1	47779820	47779821	NM_001048166	0	-	STIL	protein_coding			chr1	47067973	47070224	NR_146512	0	-	MKNK1	protein_coding
chr1	31769645	31769646	NM_004814	0	-	SNRNP40	protein_coding			chr11	67442312	67442313	NM_001354345	0	-	ALDH3B2	protein_coding			chr1	48688356	48688357	NM_001011547	0	+	SLC5A9	protein_coding			chr1	47132099	47134350	NM_001042546	0	-	ATPAF1	protein_coding
chr1	31769828	31769829	NM_001282566	0	+	ZCCHC17	protein_coding			chr11	67448696	67448697	NM_001031615	0	-	ALDH3B2	protein_coding			chr1	49242642	49242643	NM_001302082	0	-	BEND5	protein_coding			chr1	47182736	47184987	NM_014774	0	-	EFCAB14	protein_coding
chr1	31846136	31846137	NM_001320996	0	-	FABP3	protein_coding			chr11	69519107	69519108	NM_005117	0	-	FGF19	protein_coding			chr1	50489627	50489628	NM_001323573	0	-	AGBL4	protein_coding			chr1	47799218	47801469	NM_001136140	0	+	CMPK1	protein_coding
chr1	32083300	32083301	NM_001525	0	+	HCRTR1	protein_coding			chr11	69590172	69590173	NM_002007	0	-	FGF4	protein_coding			chr1	50513685	50513686	NM_001144777	0	+	ELAVL4	protein_coding			chr1	47901438	47903689	NM_004474	0	+	FOXD2	protein_coding
chr1	32110219	32110220	NM_001359651	0	-	PEF1	protein_coding			chr11	69634193	69634194	NM_005247	0	-	FGF3	protein_coding			chr1	50569581	50569582	NM_001144776	0	+	ELAVL4	protein_coding			chr1	48935880	48938131	NM_001286238	0	-	SPATA6	protein_coding
chr1	32110839	32110840	NM_012392	0	-	PEF1	protein_coding			chr11	69924407	69924408	NM_018043	0	+	ANO1	protein_coding			chr1	50571936	50571937	NM_001144775	0	+	ELAVL4	protein_coding			chr1	51423936	51426187	NM_007051	0	-	FAF1	protein_coding
chr1	32169769	32169770	NM_001856	0	-	COL16A1	protein_coding			chr11	71955221	71955222	NM_005169	0	-	PHOX2A	protein_coding			chr1	50574591	50574592	NM_001144774	0	+	ELAVL4	protein_coding			chr1	51701694	51703945	NM_014372	0	+	RNF11	protein_coding
chr1	32229665	32229666	NM_001294335	0	-	ADGRB2	protein_coding			chr11	72380109	72380110	NM_001146209	0	-	PDE2A	protein_coding			chr1	50575287	50575288	NM_001294348	0	+	ELAVL4	protein_coding			chr1	51761633	51763884	NM_001297666	0	-	TTC39A	protein_coding
chr1	32403989	32403990	NM_080391	0	-	PTP4A2	protein_coding			chr11	72385498	72385499	NM_002599	0	-	PDE2A	protein_coding			chr1	51567899	51567900	NM_001136508	0	+	C1orf185	protein_coding			chr1	51982995	51985246	NM_001981	0	-	EPS15	protein_coding
chr1	32479294	32479295	NR_073499	0	+	KHDRBS1	protein_coding			chr11	72929342	72929343	NM_002564	0	+	P2RY2	protein_coding			chr1	51787941	51787942	NM_001080494	0	-	TTC39A	protein_coding			chr1	52195235	52197486	NM_001330580	0	+	OSBPL9	protein_coding
chr1	32537631	32537632	NM_001319677	0	+	TMEM39B	protein_coding			chr11	72929501	72929502	NM_176071	0	+	P2RY2	protein_coding			chr1	51810789	51810790	NM_001144832	0	-	TTC39A	protein_coding			chr1	52454436	52456687	NM_002867	0	-	RAB3B	protein_coding
chr1	32538499	32538500	NM_001319678	0	+	TMEM39B	protein_coding			chr11	74862031	74862032	NM_001145212	0	+	SLCO2B1	protein_coding			chr1	51887794	51887795	NM_001159969	0	-	EPS15	protein_coding			chr1	52607515	52609766	NM_004799	0	+	ZFYVE9	protein_coding
chr1	32573643	32573644	NM_012316	0	+	KPNA6	protein_coding			chr11	74870843	74870844	NM_001145211	0	+	SLCO2B1	protein_coding			chr1	52082545	52082546	NM_001350208	0	+	OSBPL9	protein_coding			chr1	52829877	52832128	NM_001330585	0	-	CC2D1B	protein_coding
chr1	32645344	32645345	NM_175852	0	+	TXLNA	protein_coding			chr11	75428863	75428864	NM_025098	0	+	MOGAT2	protein_coding			chr1	52343713	52343714	NM_001242361	0	-	NRDC	protein_coding			chr1	53016762	53019013	NM_001009881	0	-	ZCCHC11	protein_coding
chr1	32665986	32665987	NM_001301011	0	+	CCDC28B	protein_coding			chr11	75479777	75479778	NM_001253891	0	+	DGAT2	protein_coding			chr1	52344610	52344611	NM_001101662	0	-	NRDC	protein_coding			chr1	53067792	53070043	NM_015696	0	+	GPX7	protein_coding
chr1	32671235	32671236	NM_001160042	0	+	IQCC	protein_coding			chr11	94134590	94134591	NM_001330345	0	-	GPR83	protein_coding			chr1	52870144	52870145	NM_001190818	0	-	ORC1	protein_coding			chr1	53098765	53101016	NM_001042693	0	+	SHISAL2A	protein_coding
chr1	32687973	32687974	NR_133635	0	-	TMEM234	protein_coding			chr11	98891705	98891706	NM_001243270	0	+	CNTN5	protein_coding			chr1	53392900	53392901	NM_001193599	0	+	SCP2	protein_coding			chr1	53162038	53164289	NM_023077	0	-	COA7	protein_coding
chr1	32687184	32687185	NM_003757	0	+	EIF3I	protein_coding			chr11	100999795	100999796	NM_001202474	0	-	PGR	protein_coding			chr1	53480609	53480610	NM_001007099	0	+	SCP2	protein_coding			chr1	53191880	53194131	NM_024646	0	+	ZYG11B	protein_coding
chr1	32757707	32757708	NM_004964	0	+	HDAC1	protein_coding			chr11	101000545	101000546	NM_000926	0	-	PGR	protein_coding			chr1	53608305	53608306	NM_001287595	0	-	SLC1A7	protein_coding			chr1	53307932	53310183	NM_001004339	0	+	ZYG11A	protein_coding
chr1	32801841	32801842	NM_023009	0	-	MARCKSL1	protein_coding			chr11	107461816	107461817	NM_001130037	0	+	ELMOD1	protein_coding			chr1	53925071	53925072	NM_033067	0	+	DMRTB1	protein_coding			chr1	53385457	53387708	NM_001319958	0	-	ECHDC2	protein_coding
chr1	32827861	32827862	NM_052841	0	+	TSSK3	protein_coding			chr11	107799200	107799201	NM_017516	0	+	RAB39A	protein_coding			chr1	54199878	54199879	NM_147193	0	-	GLIS1	protein_coding			chr1	53527473	53529724	NM_001199080	0	+	PODN	protein_coding
chr1	32930657	32930658	NM_001145720	0	+	ZBTB8B	protein_coding			chr11	111126706	111126707	NM_198498	0	+	C11orf53	protein_coding			chr1	54304226	54304227	NM_001168551	0	-	NDC1	protein_coding			chr1	53661850	53664101	NM_000098	0	+	CPT2	protein_coding
chr1	33004745	33004746	NM_001040441	0	+	ZBTB8A	protein_coding			chr11	111175774	111175775	NM_001302644	0	-	COLCA1	protein_coding			chr1	54359859	54359860	NM_000792	0	+	DIO1	protein_coding			chr1	53684311	53686562	NM_001304759	0	-	C1orf123	protein_coding
chr1	33116192	33116193	NM_001330475	0	-	ZBTB8OS	protein_coding			chr11	113185250	113185251	NR_147891	0	+	TTC12	protein_coding			chr1	54519112	54519113	NM_001305043	0	-	TMEM59	protein_coding			chr1	53702282	53704533	NM_002370	0	-	MAGOH	protein_coding
chr1	33116748	33116749	NM_001135255	0	+	RBBP4	protein_coding			chr11	113258512	113258513	NM_178510	0	+	ANKK1	protein_coding			chr1	54519247	54519248	NM_001305049	0	-	TMEM59	protein_coding			chr1	53791821	53794072	NM_001018054	0	-	LRP8	protein_coding
chr1	33116958	33116959	NM_001135256	0	+	RBBP4	protein_coding			chr11	113848221	113848222	NM_001161772	0	+	HTR3A	protein_coding			chr1	54519244	54519245	NR_130900	0	+	TCEANC2	protein_coding			chr1	54353504	54355755	NR_135075	0	-	YIPF1	protein_coding
chr1	33168362	33168363	NM_001161708	0	-	SYNC	protein_coding			chr11	113930310	113930311	NM_006006	0	+	ZBTB16	protein_coding			chr1	54618855	54618856	NM_001353655	0	-	CDCP2	protein_coding			chr1	54870068	54872319	NM_001009955	0	-	SSBP3	protein_coding
chr1	33207511	33207512	NM_020888	0	+	KIAA1522	protein_coding			chr11	113930602	113930603	NM_001354750	0	+	ZBTB16	protein_coding			chr1	54665775	54665776	NM_001031672	0	-	CYB5RL	protein_coding			chr1	55181244	55183495	NM_001291333	0	+	TTC4	protein_coding
chr1	33231234	33231235	NM_001198972	0	+	KIAA1522	protein_coding			chr11	113930925	113930926	NM_001354751	0	+	ZBTB16	protein_coding			chr1	54665839	54665840	NM_001330602	0	+	MRPL37	protein_coding			chr1	55228226	55230477	NM_152268	0	-	PARS2	protein_coding
chr1	33283634	33283635	NM_003680	0	-	YARS	protein_coding			chr11	113931228	113931229	NM_001018011	0	+	ZBTB16	protein_coding			chr1	54702115	54702116	NR_103541	0	+	SSBP3-AS1	protein_coding			chr1	55350921	55353172	NM_014762	0	-	DHCR24	protein_coding
chr1	33283042	33283043	NM_001256121	0	+	S100PBP	protein_coding			chr11	113933932	113933933	NM_001354752	0	+	ZBTB16	protein_coding			chr1	55013806	55013807	NM_015547	0	+	ACOT11	protein_coding			chr1	55679039	55681290	NM_015306	0	-	USP24	protein_coding
chr1	33352097	33352098	NM_002143	0	+	HPCA	protein_coding			chr11	117667977	117667978	NM_020693	0	-	DSCAML1	protein_coding			chr1	55089201	55089202	NM_176782	0	-	FAM151A	protein_coding			chr1	57043257	57045508	NM_003713	0	-	PLPP3	protein_coding
chr1	33430415	33430416	NM_001127361	0	-	RNF19B	protein_coding			chr11	117747747	117747748	NM_001164832	0	-	FXYD6	protein_coding			chr1	55107412	55107413	NM_001039464	0	+	MROH7	protein_coding			chr1	57110739	57112990	NM_006252	0	+	PRKAA2	protein_coding
chr1	33546713	33546714	NM_001293562	0	+	AZIN2	protein_coding			chr11	117747747	117747748	NM_001204268	0	-	FXYD6-FXYD2	protein_coding			chr1	55107412	55107413	NR_037640	0	+	MROH7-TTC4	protein_coding			chr1	59010471	59012722	NM_145243	0	-	OMA1	protein_coding
chr1	33547778	33547779	NM_001301825	0	+	AZIN2	protein_coding			chr11	117748202	117748203	NM_001164831	0	-	FXYD6	protein_coding			chr1	55271735	55271736	NM_001110533	0	+	LEXM	protein_coding			chr1	59041166	59043417	NM_002353	0	-	TACSTD2	protein_coding
chr1	33647672	33647673	NM_018207	0	-	TRIM62	protein_coding			chr11	117857105	117857106	NM_001558	0	+	IL10RA	protein_coding			chr1	57285370	57285371	NM_001004303	0	-	FYB2	protein_coding			chr1	59163747	59165998	NM_001085487	0	-	MYSM1	protein_coding
chr1	33722173	33722174	NM_152493	0	+	ZNF362	protein_coding			chr11	118023631	118023632	NM_001142348	0	-	SCN4B	protein_coding			chr1	57320442	57320443	NM_000562	0	+	C8A	protein_coding			chr1	59247785	59250036	NM_002228	0	-	JUN	protein_coding
chr1	33815500	33815501	NM_004427	0	-	PHC2	protein_coding			chr11	118047338	118047339	NM_004588	0	-	SCN2B	protein_coding			chr1	57431814	57431815	NM_000066	0	-	C8B	protein_coding			chr1	59250572	59252823	NR_034015	0	+	LINC01135	lincRNA
chr1	33938231	33938232	NM_145238	0	+	ZSCAN20	protein_coding			chr11	118123084	118123085	NM_001286152	0	-	MPZL3	protein_coding			chr1	59775749	59775750	NM_001244714	0	+	FGGY	protein_coding			chr1	62207887	62210138	NM_001350145	0	+	PATJ	protein_coding
chr1	34630876	34630877	NM_001281956	0	-	CSMD2	protein_coding			chr11	118135252	118135253	NM_005797	0	-	MPZL2	protein_coding			chr1	59981300	59981301	NM_001278224	0	+	FGGY	protein_coding			chr1	63152039	63154290	NM_001271999	0	-	DOCK7	protein_coding
chr1	34631444	34631445	NM_052896	0	-	CSMD2	protein_coding			chr11	118175294	118175295	NM_000733	0	+	CD3E	protein_coding			chr1	60539443	60539444	NM_152377	0	-	C1orf87	protein_coding			chr1	63788479	63790730	NM_012183	0	+	FOXD3	protein_coding
chr1	34632483	34632484	NM_032884	0	+	C1orf94	protein_coding			chr11	118215058	118215059	NM_000073	0	+	CD3G	protein_coding			chr1	61542945	61542946	NM_001145511	0	+	NFIA	protein_coding			chr1	63833010	63835261	NM_013339	0	+	ALG6	protein_coding
chr1	35246789	35246790	NM_024009	0	+	GJB3	protein_coding			chr11	118842416	118842417	NM_181721	0	+	FOXR1	protein_coding			chr1	62191096	62191097	NM_032027	0	-	TM2D1	protein_coding			chr1	64239439	64241690	NM_005012	0	+	ROR1	protein_coding
chr1	35324647	35324648	NM_001164824	0	-	SMIM12	protein_coding			chr11	120008864	120008865	NM_012101	0	-	TRIM29	protein_coding			chr1	62660473	62660474	NM_001164835	0	+	L1TD1	protein_coding			chr1	64936225	64938476	NM_020925	0	+	CACHD1	protein_coding
chr1	35325418	35325419	NM_001320261	0	-	SMIM12	protein_coding			chr11	120107348	120107349	NM_001244682	0	+	POU2F3	protein_coding			chr1	62785086	62785087	NM_001320269	0	-	KANK4	protein_coding			chr1	64971346	64973597	NM_001293274	0	+	CACHD1	protein_coding
chr1	35450949	35450950	NM_001195156	0	-	TMEM35B	protein_coding			chr11	120110902	120110903	NM_014352	0	+	POU2F3	protein_coding			chr1	63063157	63063158	NM_014495	0	+	ANGPTL3	protein_coding			chr1	65210527	65212778	NM_018211	0	+	RAVER2	protein_coding
chr1	35497570	35497571	NM_007167	0	-	ZMYM6	protein_coding			chr11	122852380	122852381	NM_001098169	0	-	BSX	protein_coding			chr1	63249776	63249777	NM_032852	0	+	ATG4C	protein_coding			chr1	65531429	65533680	NM_001321852	0	-	JAK1	protein_coding
chr1	35658747	35658748	NR_136702	0	-	SFPQ	protein_coding			chr11	124622169	124622170	NM_014312	0	-	VSIG2	protein_coding			chr1	63988945	63988946	NM_001206739	0	-	ITGB3BP	protein_coding			chr1	65991121	65993372	NM_001198689	0	+	LEPR	protein_coding
chr1	35734567	35734568	NM_001350138	0	+	ZMYM4	protein_coding			chr11	124632224	124632225	NM_138961	0	-	ESAM	protein_coding			chr1	63988971	63988972	NM_032437	0	+	EFCAB7	protein_coding			chr1	67395675	67397926	NM_001077701	0	+	MIER1	protein_coding
chr1	36023038	36023039	NM_024874	0	-	KIAA0319L	protein_coding			chr11	124735304	124735305	NM_022370	0	+	ROBO3	protein_coding			chr1	64088886	64088887	NM_001172818	0	+	PGM1	protein_coding			chr1	67518080	67520331	NM_015139	0	-	SLC35D1	protein_coding
chr1	36023392	36023393	NM_001014839	0	+	NCDN	protein_coding			chr11	125774260	125774261	NM_013264	0	+	DDX25	protein_coding			chr1	64669300	64669301	NM_152489	0	+	UBE2U	protein_coding			chr1	67772796	67775047	NM_001258214	0	+	IL12RB2	protein_coding
chr1	36038970	36038971	NM_178548	0	+	TFAP2E	protein_coding			chr11	129245880	129245881	NM_003658	0	+	BARX2	protein_coding			chr1	65730376	65730377	NM_001256865	0	+	DNAJC6	protein_coding			chr1	67894123	67896374	NM_001018067	0	-	SERBP1	protein_coding
chr1	36182513	36182514	NM_001348691	0	-	C1orf216	protein_coding			chr11	129685675	129685676	NM_001331210	0	+	TMEM45B	protein_coding			chr1	65775217	65775218	NM_001256864	0	+	DNAJC6	protein_coding			chr1	68150609	68152860	NM_001199741	0	+	GADD45A	protein_coding
chr1	36184791	36184792	NM_152374	0	-	C1orf216	protein_coding			chr11	131240370	131240371	NM_001048209	0	+	NTM	protein_coding			chr1	66378927	66378928	NM_001297441	0	+	PDE4B	protein_coding			chr1	68297155	68299406	NM_018841	0	-	GNG12	protein_coding
chr1	36235552	36235553	NM_001330490	0	-	CLSPN	protein_coding			chr11	133826650	133826651	NM_001277285	0	-	IGSF9B	protein_coding			chr1	66458298	66458299	NM_001037340	0	+	PDE4B	protein_coding			chr1	68696229	68698480	NM_001002292	0	-	WLS	protein_coding
chr1	36273224	36273225	NR_146062	0	+	AGO4	protein_coding			chr11	134146274	134146275	NM_001080407	0	+	GLB1L3	protein_coding			chr1	66797790	66797791	NM_001037339	0	+	PDE4B	protein_coding			chr1	70686783	70689034	NM_001350605	0	+	SRSF11	protein_coding
chr1	36273827	36273828	NM_017629	0	+	AGO4	protein_coding			chr12	186541	186542	NM_015232	0	+	IQSEC3	protein_coding			chr1	66820060	66820061	NM_001297442	0	+	PDE4B	protein_coding			chr1	71511491	71513742	NM_198714	0	-	PTGER3	protein_coding
chr1	36348795	36348796	NM_001317122	0	+	AGO1	protein_coding			chr12	322614	322615	NM_003044	0	-	SLC6A12	protein_coding			chr1	66999251	66999252	NM_001308203	0	+	SGIP1	protein_coding			chr1	72746277	72748528	NM_173808	0	-	NEGR1	protein_coding
chr1	36396682	36396683	NM_024852	0	+	AGO3	protein_coding			chr12	322864	322865	NM_001122847	0	-	SLC6A12	protein_coding			chr1	66999638	66999639	NM_001350217	0	+	SGIP1	protein_coding			chr1	75600316	75602567	NM_001256114	0	+	LHX8	protein_coding
chr1	36549675	36549676	NM_014466	0	+	TEKT2	protein_coding			chr12	323372	323373	NM_001122848	0	-	SLC6A12	protein_coding			chr1	67218139	67218140	NM_152665	0	+	TCTEX1D1	protein_coding			chr1	76189781	76192032	NM_000016	0	+	ACADM	protein_coding
chr1	36554452	36554453	NM_017825	0	+	ADPRHL2	protein_coding			chr12	372040	372041	NM_001190997	0	-	SLC6A13	protein_coding			chr1	67266943	67266944	NM_005478	0	-	INSL5	protein_coding			chr1	76251628	76253879	NM_004582	0	+	RABGGTB	protein_coding
chr1	36621655	36621656	NM_001270895	0	-	TRAPPC3	protein_coding			chr12	1929432	1929433	NM_001039029	0	+	LRTM2	protein_coding			chr1	67600655	67600656	NM_001276351	0	-	C1orf141	protein_coding			chr1	76540118	76542369	NM_001349109	0	+	ST6GALNAC3	protein_coding
chr1	36621565	36621566	NM_001286365	0	+	MAP7D1	protein_coding			chr12	2027871	2027872	NM_172364	0	-	CACNA2D4	protein_coding			chr1	67632168	67632169	NM_144701	0	+	IL23R	protein_coding			chr1	77332842	77335093	NM_001320273	0	+	ST6GALNAC5	protein_coding
chr1	36690012	36690013	NM_001321471	0	+	THRAP3	protein_coding			chr12	3600363	3600364	NM_019854	0	+	PRMT8	protein_coding			chr1	68517315	68517316	NM_004675	0	-	DIRAS3	protein_coding			chr1	78223564	78225815	NM_015017	0	-	USP33	protein_coding
chr1	36771993	36771994	NM_001162530	0	+	SH3D21	protein_coding			chr12	4382901	4382902	NM_001759	0	+	CCND2	protein_coding			chr1	68915643	68915644	NM_000329	0	-	RPE65	protein_coding			chr1	78353949	78356200	NM_001172309	0	+	NEXN	protein_coding
chr1	36772707	36772708	NM_024676	0	+	SH3D21	protein_coding			chr12	4554781	4554782	NM_020996	0	-	FGF6	protein_coding			chr1	68962905	68962906	NM_001114120	0	-	DEPDC1	protein_coding			chr1	78956477	78958728	NM_000959	0	+	PTGFR	protein_coding
chr1	36789756	36789757	NM_018166	0	-	EVA1B	protein_coding			chr12	4699237	4699238	NM_003845	0	+	DYRK4	protein_coding			chr1	70225857	70225858	NM_020794	0	+	LRRC7	protein_coding			chr1	79470495	79472746	NM_022159	0	-	ADGRL4	protein_coding
chr1	36851529	36851530	NM_001282546	0	-	STK40	protein_coding			chr12	4918341	4918342	NM_002235	0	+	KCNA6	protein_coding			chr1	70876900	70876901	NM_001190463	0	+	CTH	protein_coding			chr1	84462870	84465121	NM_001350214	0	-	TTLL7	protein_coding
chr1	36916087	36916088	NM_001330493	0	-	OSCP1	protein_coding			chr12	5019072	5019073	NM_000217	0	+	KCNA1	protein_coding			chr1	71546973	71546974	NM_005455	0	-	ZRANB2	protein_coding			chr1	84543407	84545658	NM_002731	0	+	PRKACB	protein_coding
chr1	36930041	36930042	NM_031280	0	-	MRPS15	protein_coding			chr12	6054426	6054427	NM_001278596	0	-	ANO2	protein_coding			chr1	74663872	74663873	NM_001105659	0	-	LRRIQ3	protein_coding			chr1	84763798	84766049	NM_001010971	0	+	SAMD13	protein_coding
chr1	37940118	37940119	NM_001323550	0	+	ZC3H12A	protein_coding			chr12	6055399	6055400	NM_001278597	0	-	ANO2	protein_coding			chr1	74663895	74663896	NM_001112808	0	+	FPGT-TNNI3K	protein_coding			chr1	84944669	84946920	NM_025065	0	+	RPF1	protein_coding
chr1	37980421	37980422	NM_001270875	0	-	MEAF6	protein_coding			chr12	6421816	6421817	NM_001144857	0	+	PLEKHG6	protein_coding			chr1	74663895	74663896	NM_001199328	0	+	FPGT	protein_coding			chr1	85038163	85040414	NM_004388	0	-	CTBS	protein_coding
chr1	38019946	38019947	NM_024700	0	-	SNIP1	protein_coding			chr12	7456927	7456928	NM_001080454	0	+	ACSM4	protein_coding			chr1	74701070	74701071	NM_015978	0	+	TNNI3K	protein_coding			chr1	85154240	85156491	NM_001166293	0	-	SSX2IP	protein_coding
chr1	38156268	38156269	NM_001303030	0	-	C1orf109	protein_coding			chr12	7864049	7864050	NM_199286	0	+	DPPA3	protein_coding			chr1	75139423	75139424	NM_001002912	0	-	ERICH3	protein_coding			chr1	85460805	85463056	NM_001330647	0	-	MCOLN2	protein_coding
chr1	38157947	38157948	NM_001350757	0	-	C1orf109	protein_coding			chr12	7902070	7902071	NM_130441	0	-	CLEC4C	protein_coding			chr1	75199093	75199094	NM_001130042	0	-	CRYZ	protein_coding			chr1	85512223	85514474	NM_001253693	0	-	MCOLN3	protein_coding
chr1	38158072	38158073	NM_001256875	0	+	CDCA8	protein_coding			chr12	7941991	7941992	NM_001297698	0	+	NANOG	protein_coding			chr1	75198835	75198836	NM_001162916	0	+	TYW3	protein_coding			chr1	85664728	85666979	NM_032184	0	-	SYDE2	protein_coding
chr1	38259773	38259774	NM_001031740	0	+	MANEAL	protein_coding			chr12	8693559	8693560	NM_014358	0	-	CLEC4E	protein_coding			chr1	76076800	76076801	NM_001130058	0	-	SLC44A5	protein_coding			chr1	85723355	85725606	NM_198077	0	-	C1orf52	protein_coding
chr1	38261159	38261160	NM_152496	0	+	MANEAL	protein_coding			chr12	9392598	9392599	NR_137430	0	+	LINC00987	lincRNA			chr1	76081695	76081696	NM_001320283	0	-	SLC44A5	protein_coding			chr1	85740587	85742838	NM_001320715	0	-	BCL10	protein_coding
chr1	38273866	38273867	NM_024640	0	-	YRDC	protein_coding			chr12	14133291	14133292	NM_000834	0	-	GRIN2B	protein_coding			chr1	76262555	76262556	NM_002440	0	+	MSH4	protein_coding			chr1	85928889	85931140	NM_012137	0	-	DDAH1	protein_coding
chr1	38325293	38325294	NM_005955	0	-	MTF1	protein_coding			chr12	15304856	15304857	NR_046559	0	+	RERG-AS1	lincRNA			chr1	76398117	76398118	NM_080868	0	-	ASB17	protein_coding			chr1	86042046	86044297	NM_001134445	0	-	DDAH1	protein_coding
chr1	38397464	38397465	NM_001297434	0	-	INPP5B	protein_coding			chr12	15475190	15475191	NM_002848	0	+	PTPRO	protein_coding			chr1	77685133	77685134	NM_005482	0	-	PIGK	protein_coding			chr1	86046193	86048444	NM_001554	0	+	CYR61	protein_coding
chr1	38455783	38455784	NM_001320830	0	-	SF3A3	protein_coding			chr12	25205180	25205181	NM_001204126	0	+	LRMP	protein_coding			chr1	78245308	78245309	NM_001270384	0	+	MIGA1	protein_coding			chr1	87170002	87172253	NM_001206651	0	+	SH3GLB1	protein_coding
chr1	38471188	38471189	NM_001243878	0	-	FHL3	protein_coding			chr12	29936744	29936745	NM_001193451	0	-	TMTC1	protein_coding			chr1	78470511	78470512	NM_001317103	0	+	DNAJB4	protein_coding			chr1	87793900	87796151	NM_006769	0	+	LMO4	protein_coding
chr1	39325496	39325497	NM_001271851	0	-	RRAGC	protein_coding			chr12	29937693	29937694	NM_175861	0	-	TMTC1	protein_coding			chr1	79086066	79086067	NM_006820	0	+	IFI44L	protein_coding			chr1	89149576	89151827	NM_001320707	0	+	PKN2	protein_coding
chr1	39339051	39339052	NM_012333	0	-	MYCBP	protein_coding			chr12	33592755	33592756	NM_198992	0	-	SYT10	protein_coding			chr1	79115473	79115474	NR_135641	0	+	IFI44	protein_coding			chr1	89355301	89357552	NM_001514	0	-	GTF2B	protein_coding
chr1	39407503	39407504	NM_017821	0	-	RHBDL2	protein_coding			chr12	41582249	41582250	NM_001164595	0	+	PDZRN4	protein_coding			chr1	82165454	82165455	NM_001297704	0	+	ADGRL2	protein_coding			chr1	89990146	89992397	NM_001134476	0	+	LRRC8B	protein_coding
chr1	39456915	39456916	NM_001136275	0	+	AKIRIN1	protein_coding			chr12	45269445	45269446	NM_001145109	0	-	NELL2	protein_coding			chr1	84609930	84609931	NM_182948	0	+	PRKACB	protein_coding			chr1	90098393	90100644	NM_032270	0	+	LRRC8C	protein_coding
chr1	39491966	39491967	NM_001184979	0	+	NDUFS5	protein_coding			chr12	45270248	45270249	NM_001145108	0	-	NELL2	protein_coding			chr1	84629866	84629867	NM_001242857	0	+	PRKACB	protein_coding			chr1	90460403	90462654	NM_001320185	0	+	ZNF326	protein_coding
chr1	39875175	39875176	NM_015038	0	+	KIAA0754	protein_coding			chr12	45270634	45270635	NM_001145107	0	-	NELL2	protein_coding			chr1	84630322	84630323	NM_001242860	0	+	PRKACB	protein_coding			chr1	91868426	91870677	NM_001017975	0	-	HFM1	protein_coding
chr1	39957317	39957318	NM_181809	0	+	BMP8A	protein_coding			chr12	48398286	48398287	NM_001844	0	-	COL2A1	protein_coding			chr1	84647314	84647315	NM_001242862	0	+	PRKACB	protein_coding			chr1	92349836	92352087	NM_001195683	0	-	TGFBR3	protein_coding
chr1	40042522	40042523	NM_001135653	0	-	PABPC4	protein_coding			chr12	48963830	48963831	NM_002289	0	-	LALBA	protein_coding			chr1	84767288	84767289	NM_001134663	0	+	SAMD13	protein_coding			chr1	92495282	92497533	NM_173567	0	+	EPHX4	protein_coding
chr1	40105349	40105350	NM_014571	0	-	HEYL	protein_coding			chr12	49259654	49259655	NM_014470	0	-	RND1	protein_coding			chr1	84768333	84768334	NM_001134664	0	+	SAMD13	protein_coding			chr1	93248663	93250914	NM_001350197	0	-	EVI5	protein_coding
chr1	40254534	40254535	NM_001720	0	-	BMP8B	protein_coding			chr12	49365642	49365643	NM_003394	0	-	WNT10B	protein_coding			chr1	84864214	84864215	NM_021233	0	+	DNASE2B	protein_coding			chr1	93297292	93299543	NM_000969	0	+	RPL5	protein_coding
chr1	40349184	40349185	NM_001312691	0	-	TRIT1	protein_coding			chr12	49393089	49393090	NM_015086	0	-	DDN	protein_coding			chr1	84874033	84874034	NM_058248	0	+	DNASE2B	protein_coding			chr1	93425079	93427330	NM_001252273	0	-	FAM69A	protein_coding
chr1	40367688	40367689	NM_001033081	0	-	MYCL	protein_coding			chr12	49488603	49488604	NM_021044	0	-	DHH	protein_coding			chr1	85527980	85527981	NM_001288563	0	+	WDR63	protein_coding			chr1	93544541	93546792	NM_001164391	0	+	MTF2	protein_coding
chr1	40420783	40420784	NM_001136493	0	+	MFSD2A	protein_coding			chr12	49688908	49688909	NM_006262	0	+	PRPH	protein_coding			chr1	85870212	85870213	NM_001330655	0	-	DDAH1	protein_coding			chr1	93811227	93813478	NM_001938	0	+	DR1	protein_coding
chr1	40505736	40505737	NM_001350479	0	+	CAP1	protein_coding			chr12	49740699	49740700	NM_001304944	0	+	DNAJC22	protein_coding			chr1	86174117	86174118	NM_001170670	0	-	ZNHIT6	protein_coding			chr1	93913437	93915688	NM_001024948	0	+	FNBP1L	protein_coding
chr1	40506254	40506255	NM_001105530	0	+	CAP1	protein_coding			chr12	50344523	50344524	NM_000486	0	+	AQP2	protein_coding			chr1	86622155	86622156	NM_001349955	0	-	COL24A1	protein_coding			chr1	94310706	94312957	NM_001261408	0	-	BCAR3	protein_coding
chr1	40506522	40506523	NM_001350481	0	+	CAP1	protein_coding			chr12	50366619	50366620	NM_001652	0	+	AQP6	protein_coding			chr1	86622380	86622381	NR_146342	0	-	COL24A1	protein_coding			chr1	94342762	94345013	NM_014597	0	-	DNTTIP2	protein_coding
chr1	40563143	40563144	NM_000310	0	-	PPT1	protein_coding			chr12	52225702	52225703	NM_001013690	0	-	FIGNL2	protein_coding			chr1	86622720	86622721	NR_146340	0	-	COL24A1	protein_coding			chr1	94373154	94375405	NM_001308253	0	-	GCLM	protein_coding
chr1	40627040	40627041	NM_012421	0	+	RLF	protein_coding			chr12	52715183	52715184	NM_002282	0	-	KRT83	protein_coding			chr1	86862026	86862027	NM_001184765	0	-	ODF2L	protein_coding			chr1	94701307	94703558	NM_001328666	0	-	ARHGAP29	protein_coding
chr1	40723721	40723722	NM_005857	0	+	ZMPSTE24	protein_coding			chr12	52967610	52967611	NM_175053	0	-	KRT74	protein_coding			chr1	86889565	86889566	NM_006536	0	+	CLCA2	protein_coding			chr1	94711316	94713567	NM_001328664	0	-	ARHGAP29	protein_coding
chr1	40839377	40839378	NM_022733	0	+	SMAP2	protein_coding			chr12	53074192	53074193	NM_006121	0	-	KRT1	protein_coding			chr1	86934525	86934526	NM_001285	0	+	CLCA1	protein_coding			chr1	94883682	94885933	NM_002858	0	+	ABCD3	protein_coding
chr1	40840304	40840305	NM_001198978	0	+	SMAP2	protein_coding			chr12	53171130	53171131	NM_015848	0	-	KRT76	protein_coding			chr1	87012758	87012759	NM_012128	0	+	CLCA4	protein_coding			chr1	95005413	95007664	NM_001178096	0	-	F3	protein_coding
chr1	40916336	40916337	NM_023070	0	+	ZFP69B	protein_coding			chr12	53207901	53207902	NM_002272	0	-	KRT4	protein_coding			chr1	87595447	87595448	NR_026989	0	+	LINC01140	lincRNA			chr1	95699460	95701711	NM_001128142	0	+	RWDD3	protein_coding
chr1	40943301	40943302	NM_001320178	0	+	ZFP69	protein_coding			chr12	53242068	53242069	NM_001300814	0	-	KRT78	protein_coding			chr1	87678351	87678352	NM_001290053	0	+	LOC101927844	protein_coding			chr1	98384615	98386866	NM_000110	0	-	DPYD	protein_coding
chr1	40974390	40974391	NM_001346946	0	+	EXO5	protein_coding			chr12	53242779	53242780	NM_173352	0	-	KRT78	protein_coding			chr1	89488550	89488551	NM_001319179	0	-	GBP3	protein_coding			chr1	99126985	99129236	NM_015976	0	+	SNX7	protein_coding
chr1	41131325	41131326	NM_014747	0	-	RIMS3	protein_coding			chr12	53343651	53343652	NM_001256293	0	-	KRT8	protein_coding			chr1	89531044	89531045	NM_002053	0	-	GBP1	protein_coding			chr1	99468449	99470700	NM_001010861	0	-	PLPPR5	protein_coding
chr1	41157241	41157242	NM_001142587	0	+	NFYC	protein_coding			chr12	53342654	53342655	NM_199187	0	+	KRT18	protein_coding			chr1	89591843	89591844	NM_004120	0	-	GBP2	protein_coding			chr1	99729597	99731848	NM_001166252	0	+	PLPPR4	protein_coding
chr1	41157679	41157680	NM_001142590	0	+	NFYC	protein_coding			chr12	53342842	53342843	NM_000224	0	+	KRT18	protein_coding			chr1	89641724	89641725	NM_207398	0	-	GBP7	protein_coding			chr1	100503538	100505789	NM_033055	0	+	MFSD14A	protein_coding
chr1	41444970	41444971	NM_001905	0	+	CTPS1	protein_coding			chr12	53729538	53729539	NM_152860	0	-	SP7	protein_coding			chr1	89664634	89664635	NM_052941	0	-	GBP4	protein_coding			chr1	100731463	100733714	NM_001130841	0	+	RTCA	protein_coding
chr1	41707816	41707817	NM_001172218	0	-	SCMH1	protein_coding			chr12	53730168	53730169	NM_001173467	0	-	SP7	protein_coding			chr1	89738545	89738546	NM_001134486	0	-	GBP5	protein_coding			chr1	101003477	101005728	NM_022049	0	+	GPR88	protein_coding
chr1	41827602	41827603	NM_001291281	0	+	FOXO6	protein_coding			chr12	54332575	54332576	NM_017410	0	+	HOXC13	protein_coding			chr1	89829435	89829436	NM_001320257	0	+	GBP6	protein_coding			chr1	101358735	101360986	NM_001033025	0	-	EXTL2	protein_coding
chr1	42384379	42384380	NM_001127714	0	-	HIVEP3	protein_coding			chr12	54366909	54366910	NM_014212	0	+	HOXC11	protein_coding			chr1	90024271	90024272	NM_015350	0	+	LRRC8B	protein_coding			chr1	101361381	101363632	NM_001144884	0	+	SLC30A7	protein_coding
chr1	42384497	42384498	NR_038260	0	-	HIVEP3	protein_coding			chr12	54891494	54891495	NM_005337	0	+	NCKAP1L	protein_coding			chr1	92371560	92371561	NM_001195684	0	-	TGFBR3	protein_coding			chr1	101489362	101491613	NM_001077394	0	-	DPH5	protein_coding
chr1	42800637	42800638	NM_001198851	0	-	FOXJ3	protein_coding			chr12	54892567	54892568	NM_001184976	0	+	NCKAP1L	protein_coding			chr1	92414927	92414928	NM_001242805	0	+	BRDT	protein_coding			chr1	107599016	107601267	NM_018137	0	+	PRMT6	protein_coding
chr1	42800904	42800905	NM_014947	0	-	FOXJ3	protein_coding			chr12	55042278	55042279	NM_001300854	0	-	DCD	protein_coding			chr1	92417708	92417709	NM_001726	0	+	BRDT	protein_coding			chr1	108740980	108743231	NM_013386	0	-	SLC25A24	protein_coding
chr1	42801549	42801550	NM_001198850	0	-	FOXJ3	protein_coding			chr12	57328190	57328191	NM_148897	0	-	SDR9C7	protein_coding			chr1	92545861	92545862	NM_183242	0	+	BTBD8	protein_coding			chr1	109102720	109104971	NM_001010883	0	+	FAM102B	protein_coding
chr1	42921939	42921940	NM_001146192	0	-	ZMYND12	protein_coding			chr12	57353159	57353160	NM_001320108	0	-	RDH16	protein_coding			chr1	92634414	92634415	NM_015237	0	+	KIAA1107	protein_coding			chr1	109234681	109236932	NM_001349757	0	+	PRPF38B	protein_coding
chr1	42921740	42921741	NM_001355226	0	+	CCDC30	protein_coding			chr12	57410345	57410346	NM_001178054	0	-	TAC3	protein_coding			chr1	92683572	92683573	NM_001012425	0	+	C1orf146	protein_coding			chr1	109289006	109291257	NM_007269	0	+	STXBP3	protein_coding
chr1	42922011	42922012	NM_001287506	0	+	PPCS	protein_coding			chr12	57610577	57610578	NM_007224	0	+	NXPH4	protein_coding			chr1	93257962	93257963	NM_001308248	0	-	EVI5	protein_coding			chr1	109419352	109421603	NM_001321039	0	+	GPSM2	protein_coding
chr1	42922164	42922165	NM_001287511	0	+	PPCS	protein_coding			chr12	57873656	57873657	NM_032496	0	-	ARHGAP9	protein_coding			chr1	93342708	93342709	NM_001252271	0	-	FAM69A	protein_coding			chr1	109504121	109506372	NM_001048210	0	-	CLCC1	protein_coding
chr1	43147905	43147906	NM_004559	0	+	YBX1	protein_coding			chr12	58135945	58135946	NM_014770	0	-	AGAP2	protein_coding			chr1	94050720	94050721	NM_001308251	0	-	BCAR3	protein_coding			chr1	109582850	109585101	NM_001142550	0	-	WDR47	protein_coding
chr1	43148657	43148658	NR_132737	0	+	YBX1	protein_coding			chr12	63546591	63546592	NM_000706	0	-	AVPR1A	protein_coding			chr1	94079703	94079704	NM_001261410	0	-	BCAR3	protein_coding			chr1	109616624	109618875	NM_005645	0	-	TAF13	protein_coding
chr1	43232756	43232757	NM_001146289	0	-	P3H1	protein_coding			chr12	67072926	67072927	NM_001178074	0	-	GRIP1	protein_coding			chr1	94586706	94586707	NM_000350	0	-	ABCA4	protein_coding			chr1	109633112	109635363	NM_001322248	0	+	TMEM167B	protein_coding
chr1	43232915	43232916	NM_024097	0	+	C1orf50	protein_coding			chr12	75603529	75603530	NM_001260497	0	-	KCNC2	protein_coding			chr1	95290048	95290049	NM_001350223	0	+	SLC44A3	protein_coding			chr1	109756264	109758515	NM_001330669	0	+	SARS	protein_coding
chr1	43283060	43283061	NM_199342	0	-	SVBP	protein_coding			chr12	95044339	95044340	NM_020698	0	-	TMCC3	protein_coding			chr1	95538508	95538509	NM_001305242	0	-	ALG14	protein_coding			chr1	109938567	109940818	NM_002959	0	-	SORT1	protein_coding
chr1	43282775	43282776	NM_001017922	0	+	ERMAP	protein_coding			chr12	95942049	95942050	NM_001278393	0	-	USP44	protein_coding			chr1	95558072	95558073	NM_001199679	0	+	TMEM56	protein_coding			chr1	110008849	110011100	NM_001040709	0	+	SYPL2	protein_coding
chr1	43312243	43312244	NM_001242739	0	+	ZNF691	protein_coding			chr12	95942621	95942622	NM_001042403	0	-	USP44	protein_coding			chr1	97187160	97187161	NM_001300985	0	+	PTBP2	protein_coding			chr1	110026276	110028527	NM_001350174	0	+	ATXN7L2	protein_coding
chr1	43824625	43824626	NM_001255	0	+	CDC20	protein_coding			chr12	95945267	95945268	NM_032147	0	-	USP44	protein_coding			chr1	97188193	97188194	NR_125356	0	+	PTBP2	protein_coding			chr1	110036407	110038658	NM_001134402	0	+	CYB561D1	protein_coding
chr1	43833410	43833411	NM_001256399	0	-	ELOVL1	protein_coding			chr12	99288675	99288676	NM_001204081	0	-	ANKS1B	protein_coding			chr1	98515250	98515251	NR_046105	0	-	MIR137HG	lincRNA			chr1	110050373	110052624	NM_020703	0	-	AMIGO1	protein_coding
chr1	43833746	43833747	NM_001256401	0	-	ELOVL1	protein_coding			chr12	99289079	99289080	NM_001352207	0	-	ANKS1B	protein_coding			chr1	100111430	100111431	NM_017734	0	+	PALMD	protein_coding			chr1	110090935	110093186	NM_006496	0	+	GNAI3	protein_coding
chr1	43855484	43855485	NM_001001653	0	-	MED8	protein_coding			chr12	106976684	106976685	NM_213594	0	+	RFX4	protein_coding			chr1	100231350	100231351	NM_001013660	0	-	FRRS1	protein_coding			chr1	110230167	110232418	NM_000561	0	+	GSTM1	protein_coding
chr1	43855555	43855556	NM_015284	0	+	SZT2	protein_coding			chr12	107712196	107712197	NM_001018072	0	+	BTBD11	protein_coding			chr1	100232184	100232185	NM_001361041	0	-	FRRS1	protein_coding			chr1	110281660	110283911	NM_000849	0	-	GSTM3	protein_coding
chr1	43919661	43919662	NM_001190880	0	-	HYI	protein_coding			chr12	107714364	107714365	NM_001347944	0	+	BTBD11	protein_coding			chr1	100316530	100316531	NM_000646	0	+	AGL	protein_coding			chr1	110452982	110455233	NM_000757	0	+	CSF1	protein_coding
chr1	43996530	43996531	NM_001329139	0	+	PTPRF	protein_coding			chr12	108168161	108168162	NM_203436	0	+	ASCL4	protein_coding			chr1	100598652	100598653	NM_001304829	0	-	SASS6	protein_coding			chr1	110527136	110529387	NM_001242673	0	+	AHCYL1	protein_coding
chr1	44115796	44115797	NM_014663	0	+	KDM4A	protein_coding			chr12	109747026	109747027	NM_213596	0	-	FOXN4	protein_coding			chr1	100598705	100598706	NM_019083	0	+	TRMT13	protein_coding			chr1	110576972	110579223	NM_033088	0	+	STRIP1	protein_coding
chr1	44173167	44173168	NM_001270461	0	+	ST3GAL3	protein_coding			chr12	111471827	111471828	NM_015267	0	+	CUX2	protein_coding			chr1	100643830	100643831	NM_001256385	0	-	LRRC39	protein_coding			chr1	110611322	110613573	NM_006492	0	-	ALX3	protein_coding
chr1	44412477	44412478	NM_014652	0	+	IPO13	protein_coding			chr12	113587662	113587663	NM_001144872	0	+	CFAP73	protein_coding			chr1	100715410	100715411	NM_001918	0	-	DBT	protein_coding			chr1	110753085	110755336	NM_001039574	0	+	KCNC4	protein_coding
chr1	44435652	44435653	NM_001039589	0	+	DPH2	protein_coding			chr12	113909878	113909879	NM_022363	0	-	LHX5	protein_coding			chr1	100810570	100810571	NM_001319211	0	+	CDC14A	protein_coding			chr1	110881694	110883945	NM_001201545	0	+	RBM15	protein_coding
chr1	44440319	44440320	NM_001039457	0	+	ATP6V0B	protein_coding			chr12	120427647	120427648	NM_207311	0	+	BICDL1	protein_coding			chr1	100818022	100818023	NM_001319210	0	+	CDC14A	protein_coding			chr1	110948546	110950797	NM_006402	0	-	LAMTOR5	protein_coding
chr1	44444873	44444874	NM_003780	0	+	B4GALT2	protein_coding			chr12	121088309	121088310	NM_004276	0	+	CABP1	protein_coding			chr1	101185195	101185196	NM_001078	0	+	VCAM1	protein_coding			chr1	111504566	111506817	NM_001006945	0	-	LRIF1	protein_coding
chr1	44445607	44445608	NM_030587	0	+	B4GALT2	protein_coding			chr12	121416370	121416371	NM_000545	0	+	HNF1A	protein_coding			chr1	101702304	101702305	NM_001320730	0	+	S1PR1	protein_coding			chr1	111745160	111747411	NM_001271833	0	-	DENND2D	protein_coding
chr1	44446176	44446177	NM_001005417	0	+	B4GALT2	protein_coding			chr12	122688227	122688228	NM_001330492	0	+	B3GNT4	protein_coding			chr1	102312637	102312638	NM_001288821	0	-	OLFM3	protein_coding			chr1	112280046	112282297	NM_019099	0	-	FAM212B	protein_coding
chr1	44457267	44457268	NM_001349127	0	+	CCDC24	protein_coding			chr12	133187038	133187039	NM_001195520	0	-	LRCOL1	protein_coding			chr1	102462791	102462792	NM_001288823	0	-	OLFM3	protein_coding			chr1	112529777	112532028	NM_004980	0	-	KCND3	protein_coding
chr1	44457380	44457381	NR_146064	0	+	CCDC24	protein_coding			chr12	133195365	133195366	NM_001282164	0	+	P2RX2	protein_coding			chr1	103574053	103574054	NM_001190709	0	-	COL11A1	protein_coding			chr1	112938549	112940800	NM_018704	0	+	CTTNBP2NL	protein_coding
chr1	44457518	44457519	NM_001349128	0	+	CCDC24	protein_coding			chr13	20805373	20805374	NM_006783	0	-	GJB6	protein_coding			chr1	104068134	104068135	NM_001286997	0	-	LOC101928436	protein_coding			chr1	113008912	113011163	NM_001291880	0	+	WNT2B	protein_coding
chr1	44496796	44496797	NM_001328629	0	-	SLC6A9	protein_coding			chr13	20806535	20806536	NM_001110219	0	-	GJB6	protein_coding			chr1	104068577	104068578	NM_017619	0	+	RNPC3	protein_coding			chr1	113051119	113053370	NM_024494	0	+	WNT2B	protein_coding
chr1	44497165	44497166	NM_001024845	0	-	SLC6A9	protein_coding			chr13	22245214	22245215	NM_002010	0	+	FGF9	protein_coding			chr1	104097265	104097266	NM_020978	0	+	AMY2B	protein_coding			chr1	113615541	113617792	NM_001312686	0	+	LRIG2	protein_coding
chr1	44679124	44679125	NM_001034023	0	+	DMAP1	protein_coding			chr13	25670275	25670276	NM_030979	0	+	PABPC3	protein_coding			chr1	104159953	104159954	NM_000699	0	+	AMY2A	protein_coding			chr1	113933224	113935475	NM_001142782	0	+	MAGI3	protein_coding
chr1	44820952	44820953	NM_001301698	0	-	ERI3	protein_coding			chr13	25746306	25746307	NM_199138	0	-	AMER2	protein_coding			chr1	104198137	104198138	NM_001346780	0	+	AMY1C	protein_coding			chr1	114353098	114355349	NM_018364	0	-	RSBN1	protein_coding
chr1	45140281	45140282	NM_001300746	0	-	TMEM53	protein_coding			chr13	25746422	25746423	NM_152704	0	-	AMER2	protein_coding			chr1	104198140	104198141	NM_001008221	0	+	AMY1A	protein_coding			chr1	114471745	114473996	NM_198268	0	+	HIPK1	protein_coding
chr1	45140393	45140394	NM_001145636	0	+	ARMH1	protein_coding			chr13	25946148	25946149	NM_016529	0	+	ATP8A2	protein_coding			chr1	104198271	104198272	NM_001008219	0	+	AMY1C	protein_coding			chr1	115051781	115054032	NM_015906	0	-	TRIM33	protein_coding
chr1	45241245	45241246	NM_001012	0	+	RPS8	protein_coding			chr13	26042911	26042912	NM_001313741	0	+	ATP8A2	protein_coding			chr1	104198301	104198302	NM_004038	0	+	AMY1A	protein_coding			chr1	115257515	115259766	NM_002524	0	-	NRAS	protein_coding
chr1	45253427	45253428	NM_153274	0	-	BEST4	protein_coding			chr13	27334923	27334924	NM_005288	0	-	GPR12	protein_coding			chr1	104198324	104198325	NM_001008218	0	+	AMY1B	protein_coding			chr1	115298671	115300922	NM_001007553	0	-	CSDE1	protein_coding
chr1	45265896	45265897	NM_004073	0	+	PLK3	protein_coding			chr13	28494167	28494168	NM_000209	0	+	PDX1	protein_coding			chr1	104238890	104238891	NM_001008218	0	-	AMY1B	protein_coding			chr1	115321308	115323559	NM_001102396	0	-	SIKE1	protein_coding
chr1	45274153	45274154	NM_001136537	0	+	BTBD19	protein_coding			chr13	28543506	28543507	NM_001265	0	-	CDX2	protein_coding			chr1	104238913	104238914	NM_004038	0	-	AMY1A	protein_coding			chr1	115630121	115632372	NM_001308315	0	-	TSPAN2	protein_coding
chr1	45308617	45308618	NM_001166292	0	-	PTCH2	protein_coding			chr13	28674730	28674731	NM_004119	0	-	FLT3	protein_coding			chr1	104238943	104238944	NM_001008219	0	-	AMY1C	protein_coding			chr1	115878857	115881108	NM_002506	0	-	NGF	protein_coding
chr1	45672251	45672252	NM_020883	0	-	ZSWIM5	protein_coding			chr13	37248048	37248049	NM_203451	0	+	SERTM1	protein_coding			chr1	104239074	104239075	NM_001008221	0	-	AMY1A	protein_coding			chr1	116518868	116521119	NM_018420	0	+	SLC22A15	protein_coding
chr1	45805630	45805631	NM_001048174	0	-	MUTYH	protein_coding			chr13	39260813	39260814	NR_126377	0	-	LINC00437	lincRNA			chr1	104239077	104239078	NM_001346780	0	-	AMY1C	protein_coding			chr1	117111715	117113966	NM_001779	0	-	CD58	protein_coding
chr1	45805789	45805790	NM_001293196	0	-	MUTYH	protein_coding			chr13	39261172	39261173	NM_207361	0	+	FREM2	protein_coding			chr1	104292275	104292276	NM_001346780	0	+	AMY1C	protein_coding			chr1	117452294	117454545	NM_020440	0	+	PTGFRN	protein_coding
chr1	45806143	45806144	NM_001048171	0	-	MUTYH	protein_coding			chr13	43148290	43148291	NM_003701	0	+	TNFSF11	protein_coding			chr1	104292278	104292279	NM_001008221	0	+	AMY1A	protein_coding			chr1	117602698	117604949	NM_003594	0	+	TTF2	protein_coding
chr1	45805341	45805342	NM_025077	0	+	TOE1	protein_coding			chr13	46189875	46189876	NM_182542	0	-	ERICH6B	protein_coding			chr1	104292409	104292410	NM_001008219	0	+	AMY1C	protein_coding			chr1	117662411	117664662	NM_001145635	0	-	TRIM45	protein_coding
chr1	45965855	45965856	NM_001330540	0	+	MMACHC	protein_coding			chr13	46425847	46425848	NM_198849	0	-	SIAH3	protein_coding			chr1	104292439	104292440	NM_004038	0	+	AMY1A	protein_coding			chr1	117909804	117912055	NM_006699	0	+	MAN1A2	protein_coding
chr1	45987611	45987612	NM_002574	0	-	PRDX1	protein_coding			chr13	51685365	51685366	NM_001351589	0	-	C13orf42	protein_coding			chr1	104292462	104292463	NM_001008218	0	+	AMY1B	protein_coding			chr1	118148353	118150604	NM_017709	0	+	FAM46C	protein_coding
chr1	45988563	45988564	NM_001202431	0	-	PRDX1	protein_coding			chr13	53313948	53313949	NM_001011705	0	-	CNMD	protein_coding			chr1	107690690	107690691	NM_001113226	0	+	NTNG1	protein_coding			chr1	119681295	119683546	NM_015836	0	-	WARS2	protein_coding
chr1	46016454	46016455	NM_001202413	0	+	AKR1A1	protein_coding			chr13	53422776	53422777	NM_002590	0	-	PCDH8	protein_coding			chr1	108231127	108231128	NM_001079874	0	-	VAV3	protein_coding			chr1	120188390	120190641	NM_001080470	0	-	ZNF697	protein_coding
chr1	46049659	46049660	NM_001195193	0	+	NASP	protein_coding			chr13	58205788	58205789	NM_001040429	0	+	PCDH17	protein_coding			chr1	108735432	108735433	NM_213651	0	-	SLC25A24	protein_coding			chr1	120254168	120256419	NM_006623	0	+	PHGDH	protein_coding
chr1	46152303	46152304	NM_021639	0	-	GPBP1L1	protein_coding			chr13	72441331	72441332	NM_004392	0	-	DACH1	protein_coding			chr1	108786704	108786705	NM_001143989	0	-	NBPF4	protein_coding			chr1	145037995	145040246	NM_001198832	0	-	PDE4DIP	protein_coding
chr1	46153846	46153847	NM_016486	0	+	TMEM69	protein_coding			chr13	76509269	76509270	NR_047491	0	-	LINC00561	lincRNA			chr1	108992903	108992904	NM_001143987	0	+	NBPF6	protein_coding			chr1	145476816	145479067	NM_153713	0	+	LIX1L	protein_coding
chr1	46216486	46216487	NM_001145349	0	-	IPP	protein_coding			chr13	79177696	79177697	NM_006237	0	-	POU4F1	protein_coding			chr1	109255555	109255556	NM_001144937	0	+	FNDC7	protein_coding			chr1	145507306	145509557	NM_005105	0	+	RBM8A	protein_coding
chr1	46269278	46269279	NM_001324320	0	+	MAST2	protein_coding			chr13	88323219	88323220	NR_033829	0	-	MIR4500HG	lincRNA			chr1	109399727	109399728	NM_152763	0	-	AKNAD1	protein_coding			chr1	145575737	145577988	NM_006099	0	+	PIAS3	protein_coding
chr1	46598468	46598469	NM_001303428	0	-	PIK3R3	protein_coding			chr13	95364798	95364799	NM_007084	0	-	SOX21	protein_coding			chr1	109400865	109400866	NR_049760	0	-	AKNAD1	protein_coding			chr1	145587435	145589686	NM_001012758	0	-	NUDT17	protein_coding
chr1	46598709	46598710	NM_001114172	0	-	PIK3R3	protein_coding			chr13	95364969	95364970	NR_046514	0	+	SOX21-AS1	lincRNA			chr1	109493071	109493072	NM_001278202	0	-	CLCC1	protein_coding			chr1	145713639	145715890	NM_007053	0	-	CD160	protein_coding
chr1	46769039	46769040	NM_006369	0	-	LRRC41	protein_coding			chr13	96204946	96204947	NM_006984	0	+	CLDN10	protein_coding			chr1	109729170	109729171	NM_001284353	0	+	KIAA1324	protein_coding			chr1	146642168	146644419	NM_005399	0	-	PRKAB2	protein_coding
chr1	46769284	46769285	NM_001297565	0	+	UQCRH	protein_coding			chr13	96743092	96743093	NM_153456	0	+	HS6ST3	protein_coding			chr1	109825791	109825792	NM_001005290	0	-	PSRC1	protein_coding			chr1	146644522	146646773	NM_001348451	0	+	CHD1L	protein_coding
chr1	46805848	46805849	NM_199044	0	+	NSUN4	protein_coding			chr13	97646731	97646732	NM_001346194	0	-	OXGR1	protein_coding			chr1	109849664	109849665	NM_001010985	0	-	MYBPHL	protein_coding			chr1	147140665	147142916	NM_001323625	0	-	ACP6	protein_coding
chr1	46806849	46806850	NM_001256127	0	+	NSUN4	protein_coding			chr13	97646985	97646986	NM_001346195	0	-	OXGR1	protein_coding			chr1	109935980	109935981	NM_001205228	0	-	SORT1	protein_coding			chr1	149856232	149858483	NM_003528	0	-	HIST2H2BE	protein_coding
chr1	47001188	47001189	NM_001357063	0	-	LOC105378696	protein_coding			chr13	102568996	102568997	NM_004115	0	-	FGF14	protein_coding			chr1	109969109	109969110	NM_001199774	0	-	PSMA5	protein_coding			chr1	149898144	149900395	NM_005850	0	-	SF3B4	protein_coding
chr1	47069974	47069975	NR_146512	0	-	MKNK1	protein_coding			chr13	103054125	103054126	NM_175929	0	-	FGF14	protein_coding			chr1	110082493	110082494	NM_031936	0	+	GPR61	protein_coding			chr1	149980686	149982937	NM_020205	0	-	OTUD7B	protein_coding
chr1	47134100	47134101	NM_001042546	0	-	ATPAF1	protein_coding			chr13	103054385	103054386	NM_001321941	0	-	FGF14	protein_coding			chr1	110155706	110155707	NM_005272	0	-	GNAT2	protein_coding			chr1	150266011	150268262	NM_018997	0	+	MRPS21	protein_coding
chr1	47184737	47184738	NM_014774	0	-	EFCAB14	protein_coding			chr13	103054779	103054780	NM_001321945	0	-	FGF14	protein_coding			chr1	110198697	110198698	NM_147148	0	+	GSTM4	protein_coding			chr1	150293666	150295917	NM_001350529	0	+	PRPF3	protein_coding
chr1	47799468	47799469	NM_001136140	0	+	CMPK1	protein_coding			chr13	111748184	111748185	NR_120415	0	+	LINC00368	lincRNA			chr1	110210643	110210644	NM_001142368	0	+	GSTM2	protein_coding			chr1	150336336	150338587	NM_001297673	0	+	RPRD2	protein_coding
chr1	47901688	47901689	NM_004474	0	+	FOXD2	protein_coding			chr13	112721912	112721913	NM_005986	0	+	SOX1	protein_coding			chr1	110254863	110254864	NM_000851	0	+	GSTM5	protein_coding			chr1	150480236	150482487	NM_001202858	0	+	ECM1	protein_coding
chr1	48937881	48937882	NM_001286238	0	-	SPATA6	protein_coding			chr13	113623534	113623535	NM_001112732	0	+	MCF2L	protein_coding			chr1	110306645	110306646	NM_001319952	0	-	EPS8L3	protein_coding			chr1	150521594	150523845	NM_001288607	0	+	ADAMTSL4	protein_coding
chr1	51425937	51425938	NM_007051	0	-	FAF1	protein_coding			chr14	22005351	22005352	NM_001291446	0	-	SALL2	protein_coding			chr1	110543548	110543549	NM_001242674	0	+	AHCYL1	protein_coding			chr1	150545028	150547279	NR_104133	0	-	ADAMTSL4-AS1	protein_coding
chr1	51434366	51434367	NM_001262	0	+	CDKN2C	protein_coding			chr14	23842017	23842018	NM_172314	0	+	IL25	protein_coding			chr1	110546569	110546570	NM_001242675	0	+	AHCYL1	protein_coding			chr1	150550214	150552465	NM_001197320	0	-	MCL1	protein_coding
chr1	51435641	51435642	NM_078626	0	+	CDKN2C	protein_coding			chr14	23846016	23846017	NM_001037288	0	+	CMTM5	protein_coding			chr1	110574198	110574199	NM_001270768	0	+	STRIP1	protein_coding			chr1	150847244	150849495	NM_001197325	0	-	ARNT	protein_coding
chr1	51701944	51701945	NM_014372	0	+	RNF11	protein_coding			chr14	24804278	24804279	NM_001198568	0	-	ADCY4	protein_coding			chr1	110933705	110933706	NM_001201546	0	-	SLC16A4	protein_coding			chr1	150898564	150900815	NM_001145415	0	+	SETDB1	protein_coding
chr1	51763634	51763635	NM_001297666	0	-	TTC39A	protein_coding			chr14	24809243	24809244	NM_006871	0	-	RIPK3	protein_coding			chr1	111174097	111174098	NM_001204269	0	-	KCNA2	protein_coding			chr1	150945479	150947730	NM_022075	0	-	CERS2	protein_coding
chr1	51795875	51795876	NM_001297664	0	-	TTC39A	protein_coding			chr14	29236277	29236278	NM_005249	0	+	FOXG1	protein_coding			chr1	111413820	111413821	NM_001040033	0	+	CD53	protein_coding			chr1	151019965	151022216	NM_017860	0	+	C1orf56	protein_coding
chr1	51796237	51796238	NM_001297663	0	-	TTC39A	protein_coding			chr14	31343740	31343741	NM_001135058	0	+	COCH	protein_coding			chr1	111415721	111415722	NM_000560	0	+	CD53	protein_coding			chr1	151042803	151045054	NM_001323906	0	+	GABPB2	protein_coding
chr1	51984996	51984997	NM_001981	0	-	EPS15	protein_coding			chr14	34420033	34420034	NM_001308103	0	-	EGLN3	protein_coding			chr1	111743326	111743327	NM_024901	0	-	DENND2D	protein_coding			chr1	151117140	151119391	NM_001178061	0	-	SEMA6C	protein_coding
chr1	52195485	52195486	NM_001330580	0	+	OSBPL9	protein_coding			chr14	34420285	34420286	NM_022073	0	-	EGLN3	protein_coding			chr1	111770280	111770281	NM_001025197	0	+	CHI3L2	protein_coding			chr1	151170769	151173020	NM_001330689	0	+	PIP5K1A	protein_coding
chr1	52456437	52456438	NM_002867	0	-	RAB3B	protein_coding			chr14	36003247	36003248	NM_032594	0	+	INSM2	protein_coding			chr1	111772332	111772333	NM_001025199	0	+	CHI3L2	protein_coding			chr1	151226925	151229176	NM_001330692	0	+	PSMD4	protein_coding
chr1	52521844	52521845	NM_015913	0	-	TXNDC12	protein_coding			chr14	36982991	36982992	NM_001101341	0	-	SFTA3	protein_coding			chr1	111833473	111833474	NM_001040623	0	+	CHIA	protein_coding			chr1	151298191	151300442	NM_001198773	0	-	PI4KB	protein_coding
chr1	52521856	52521857	NM_001136497	0	+	BTF3L4	protein_coding			chr14	36988727	36988728	NM_001352986	0	-	SFTA3	protein_coding			chr1	111889181	111889182	NM_001300831	0	+	PIFO	protein_coding			chr1	151371790	151374041	NM_002796	0	+	PSMB4	protein_coding
chr1	52607765	52607766	NM_004799	0	+	ZFYVE9	protein_coding			chr14	36988904	36988905	NM_003317	0	-	NKX2-1	protein_coding			chr1	111970400	111970401	NM_002557	0	-	OVGP1	protein_coding			chr1	151429941	151432192	NM_001194937	0	-	POGZ	protein_coding
chr1	52831878	52831879	NM_001330585	0	-	CC2D1B	protein_coding			chr14	36989431	36989432	NM_001079668	0	-	NKX2-1	protein_coding			chr1	112016490	112016491	NM_001300834	0	+	C1orf162	protein_coding			chr1	151483611	151485862	NM_020770	0	+	CGN	protein_coding
chr1	52870218	52870219	NM_032864	0	+	PRPF38A	protein_coding			chr14	37126772	37126773	NM_006194	0	+	PAX9	protein_coding			chr1	112046744	112046745	NM_000677	0	-	ADORA3	protein_coding			chr1	151584411	151586662	NM_001330723	0	+	SNX27	protein_coding
chr1	53018763	53018764	NM_001009881	0	-	ZCCHC11	protein_coding			chr14	57272382	57272383	NM_001270525	0	-	OTX2	protein_coding			chr1	112046744	112046745	NM_020683	0	-	TMIGD3	protein_coding			chr1	151693762	151696013	NM_001144956	0	+	RIIAD1	protein_coding
chr1	53068042	53068043	NM_015696	0	+	GPX7	protein_coding			chr14	57277195	57277196	NM_001270523	0	-	OTX2	protein_coding			chr1	112106626	112106627	NM_001081976	0	-	TMIGD3	protein_coding			chr1	151811033	151813284	NM_001136003	0	-	C2CD4D	protein_coding
chr1	53099015	53099016	NM_001042693	0	+	SHISAL2A	protein_coding			chr14	60097533	60097534	NM_206852	0	-	RTN1	protein_coding			chr1	112150941	112150942	NR_034126	0	-	LINC01160	lincRNA			chr1	151880361	151882612	NM_053055	0	-	THEM4	protein_coding
chr1	53164039	53164040	NM_023077	0	-	COA7	protein_coding			chr14	60337558	60337559	NM_021136	0	-	RTN1	protein_coding			chr1	113257951	113257952	NM_005167	0	-	PPM1J	protein_coding			chr1	151964714	151966965	NM_002966	0	-	S100A10	protein_coding
chr1	53192130	53192131	NM_024646	0	+	ZYG11B	protein_coding			chr14	60386430	60386431	NM_001355272	0	+	LRRC9	protein_coding			chr1	113263188	113263189	NM_001004440	0	+	FAM19A3	protein_coding			chr1	152007511	152009762	NM_005620	0	-	S100A11	protein_coding
chr1	53308182	53308183	NM_001004339	0	+	ZYG11A	protein_coding			chr14	60952765	60952766	NM_174978	0	-	C14orf39	protein_coding			chr1	114414382	114414383	NM_001193431	0	-	PTPN22	protein_coding			chr1	152880770	152883021	NM_005547	0	+	IVL	protein_coding
chr1	53387458	53387459	NM_001319958	0	-	ECHDC2	protein_coding			chr14	60975937	60975938	NM_007374	0	+	SIX6	protein_coding			chr1	114430170	114430171	NM_001010922	0	-	BCL2L15	protein_coding			chr1	153512241	153514492	NM_002962	0	-	S100A5	protein_coding
chr1	53527723	53527724	NM_001199080	0	+	PODN	protein_coding			chr14	61788160	61788161	NM_006255	0	+	PRKCH	protein_coding			chr1	114493766	114493767	NM_198269	0	+	HIPK1	protein_coding			chr1	153516282	153518533	NM_019554	0	-	S100A4	protein_coding
chr1	53662100	53662101	NM_000098	0	+	CPT2	protein_coding			chr14	62584074	62584075	NR_015358	0	+	LINC00643	lincRNA			chr1	114496498	114496499	NM_181358	0	+	HIPK1	protein_coding			chr1	153536306	153538557	NM_005978	0	-	S100A2	protein_coding
chr1	53686312	53686313	NM_001304759	0	-	C1orf123	protein_coding			chr14	65346602	65346603	NM_001355436	0	-	SPTB	protein_coding			chr1	114522012	114522013	NM_001286352	0	+	OLFML3	protein_coding			chr1	153579831	153582082	NM_001317007	0	-	S100A16	protein_coding
chr1	53704283	53704284	NM_002370	0	-	MAGOH	protein_coding			chr14	69951470	69951471	NM_001161498	0	+	PLEKHD1	protein_coding			chr1	115124266	115124267	NM_005872	0	-	BCAS2	protein_coding			chr1	153583644	153585895	NM_080388	0	-	S100A16	protein_coding
chr1	53793822	53793823	NM_001018054	0	-	LRP8	protein_coding			chr14	70041601	70041602	NM_001271507	0	-	CCDC177	protein_coding			chr1	115212733	115212734	NM_001256404	0	-	DENND2C	protein_coding			chr1	153586808	153589059	NM_020672	0	-	S100A14	protein_coding
chr1	54355505	54355506	NR_135075	0	-	YIPF1	protein_coding			chr14	70346113	70346114	NM_001034852	0	+	SMOC1	protein_coding			chr1	115238240	115238241	NM_000036	0	-	AMPD1	protein_coding			chr1	153630879	153633130	NM_012437	0	+	SNAPIN	protein_coding
chr1	54411497	54411498	NM_016126	0	-	HSPB11	protein_coding			chr14	70655788	70655789	NM_033262	0	-	SLC8A3	protein_coding			chr1	115572444	115572445	NM_000549	0	+	TSHB	protein_coding			chr1	153641504	153643755	NM_001267809	0	-	ILF2	protein_coding
chr1	54411982	54411983	NM_001316935	0	-	HSPB11	protein_coding			chr14	71275889	71275890	NM_001284230	0	-	MAP3K9	protein_coding			chr1	116311427	116311428	NM_001232	0	-	CASQ2	protein_coding			chr1	153650913	153653164	NM_000906	0	+	NPR1	protein_coding
chr1	54411998	54411999	NM_001256409	0	+	LRRC42	protein_coding			chr14	72398816	72398817	NM_001204423	0	+	RGS6	protein_coding			chr1	116654375	116654376	NM_152367	0	+	MAB21L3	protein_coding			chr1	153746579	153748830	NM_001317929	0	+	SLC27A3	protein_coding
chr1	54872069	54872070	NM_001009955	0	-	SSBP3	protein_coding			chr14	72399155	72399156	NM_001204424	0	+	RGS6	protein_coding			chr1	116925991	116925992	NM_001160234	0	+	ATP1A1	protein_coding			chr1	153893451	153895702	NM_020699	0	-	GATAD2B	protein_coding
chr1	55181494	55181495	NM_001291333	0	+	TTC4	protein_coding			chr14	72399754	72399755	NM_001204416	0	+	RGS6	protein_coding			chr1	117236733	117236734	NR_149353	0	+	C1orf137	protein_coding			chr1	153917154	153919405	NM_014856	0	-	DENND4B	protein_coding
chr1	55230227	55230228	NM_152268	0	-	PARS2	protein_coding			chr14	74706174	74706175	NM_182894	0	+	VSX2	protein_coding			chr1	117297051	117297052	NM_001328609	0	+	CD2	protein_coding			chr1	153929132	153931383	NM_181715	0	-	CRTC2	protein_coding
chr1	55352922	55352923	NM_014762	0	-	DHCR24	protein_coding			chr14	74815165	74815166	NM_018228	0	+	VRTN	protein_coding			chr1	117544371	117544372	NM_001256106	0	+	CD101	protein_coding			chr1	153948451	153950702	NM_006694	0	-	JTB	protein_coding
chr1	55505148	55505149	NM_174936	0	+	PCSK9	protein_coding			chr14	74892806	74892807	NM_001105579	0	-	SYNDIG1L	protein_coding			chr1	117753583	117753584	NM_001253850	0	-	VTCN1	protein_coding			chr1	154153725	154155976	NM_001043351	0	-	TPM3	protein_coding
chr1	55505894	55505895	NR_110451	0	+	PCSK9	protein_coding			chr14	75422468	75422469	NM_001207012	0	-	PGF	protein_coding			chr1	118727893	118727894	NM_206996	0	-	SPAG17	protein_coding			chr1	154244788	154247039	NM_001018837	0	+	HAX1	protein_coding
chr1	55681040	55681041	NM_015306	0	-	USP24	protein_coding			chr14	76071804	76071805	NM_001195283	0	+	FLVCR2	protein_coding			chr1	119911398	119911399	NM_001005783	0	+	HAO2	protein_coding			chr1	154377418	154379669	NM_000565	0	+	IL6R	protein_coding
chr1	57045258	57045259	NM_003713	0	-	PLPP3	protein_coding			chr14	77648101	77648102	NM_020431	0	+	TMEM63C	protein_coding			chr1	119957553	119957554	NM_001166120	0	+	HSD3B2	protein_coding			chr1	154529120	154531371	NM_017582	0	-	UBE2Q1	protein_coding
chr1	57110989	57110990	NM_006252	0	+	PRKAA2	protein_coding			chr14	88789594	88789595	NM_138317	0	-	KCNK10	protein_coding			chr1	119957742	119957743	NM_000198	0	+	HSD3B2	protein_coding			chr1	154598456	154600707	NM_001025107	0	-	ADAR	protein_coding
chr1	57889764	57889765	NM_001353986	0	-	DAB1	protein_coding			chr14	88793257	88793258	NM_021161	0	-	KCNK10	protein_coding			chr1	120049825	120049826	NM_000862	0	+	HSD3B1	protein_coding			chr1	154932258	154934509	NM_138300	0	-	PYGO2	protein_coding
chr1	57890093	57890094	NM_001353985	0	-	DAB1	protein_coding			chr14	90921573	90921574	NR_033986	0	+	LINC00642	lincRNA			chr1	120354204	120354205	NM_001159352	0	-	REG4	protein_coding			chr1	154941223	154943474	NM_001130040	0	-	SHC1	protein_coding
chr1	57890594	57890595	NM_001353983	0	-	DAB1	protein_coding			chr14	91884189	91884190	NM_001080414	0	-	CCDC88C	protein_coding			chr1	120387504	120387505	NM_001047980	0	-	NBPF7	protein_coding			chr1	154955519	154957770	NM_001184891	0	+	FLAD1	protein_coding
chr1	59012472	59012473	NM_145243	0	-	OMA1	protein_coding			chr14	92788924	92788925	NM_153648	0	+	SLC24A4	protein_coding			chr1	120439148	120439149	NM_021794	0	-	ADAM30	protein_coding			chr1	154974855	154977106	NM_001252406	0	+	ZBTB7B	protein_coding
chr1	59043167	59043168	NM_002353	0	-	TACSTD2	protein_coding			chr14	92789536	92789537	NM_153647	0	+	SLC24A4	protein_coding			chr1	120612318	120612319	NM_024408	0	-	NOTCH2	protein_coding			chr1	155023497	155025748	NM_001261464	0	+	ADAM15	protein_coding
chr1	59165748	59165749	NM_001085487	0	-	MYSM1	protein_coding			chr14	92790151	92790152	NM_153646	0	+	SLC24A4	protein_coding			chr1	120839004	120839005	NM_001100910	0	+	FAM72B	protein_coding			chr1	155035962	155038213	NM_005227	0	+	EFNA4	protein_coding
chr1	59249786	59249787	NM_002228	0	-	JUN	protein_coding			chr14	93389444	93389445	NM_001301690	0	+	CHGA	protein_coding			chr1	120839411	120839412	NM_001320149	0	+	FAM72B	protein_coding			chr1	155051097	155053348	NM_004952	0	+	EFNA3	protein_coding
chr1	59250822	59250823	NR_034015	0	+	LINC01135	lincRNA			chr14	99738051	99738052	NM_001282237	0	-	BCL11B	protein_coding			chr1	120935945	120935946	NM_001004340	0	-	FCGR1B	protein_coding			chr1	155160706	155162957	NM_001018016	0	-	MUC1	protein_coding
chr1	59762309	59762310	NM_001350793	0	+	FGGY	protein_coding			chr14	100111446	100111447	NM_001127258	0	+	HHIPL1	protein_coding			chr1	121107151	121107152	NM_001271870	0	+	SRGAP2B	protein_coding			chr1	155175772	155178023	NM_001252607	0	-	THBS3	protein_coding
chr1	59762624	59762625	NM_001113411	0	+	FGGY	protein_coding			chr14	100626013	100626014	NM_206918	0	-	DEGS2	protein_coding			chr1	121107151	121107152	NM_001271872	0	+	SRGAP2C	protein_coding			chr1	155178239	155180490	NM_002455	0	+	MTX1	protein_coding
chr1	61547533	61547534	NM_001145512	0	+	NFIA	protein_coding			chr14	101034408	101034409	NM_001159531	0	-	BEGAIN	protein_coding			chr1	121107151	121107152	NR_120535	0	+	SRGAP2D	protein_coding			chr1	155209069	155211320	NM_000157	0	-	GBA	protein_coding
chr1	61547979	61547980	NM_001134673	0	+	NFIA	protein_coding			chr14	101036132	101036133	NM_020836	0	-	BEGAIN	protein_coding			chr1	143744520	143744521	NR_027468	0	-	LINC01138	lincRNA			chr1	155212653	155214904	NM_001005741	0	-	GBA	protein_coding
chr1	62208137	62208138	NM_001350145	0	+	PATJ	protein_coding			chr14	101193201	101193202	NM_001317172	0	+	DLK1	protein_coding			chr1	143913144	143913145	NM_207418	0	-	FAM72D	protein_coding			chr1	155223274	155225525	NM_001267608	0	-	FAM189B	protein_coding
chr1	62901974	62901975	NM_001017415	0	+	USP1	protein_coding			chr14	102026760	102026761	NR_152588	0	-	DIO3OS	lincRNA			chr1	143913161	143913162	NM_001287385	0	-	FAM72C	protein_coding			chr1	155230176	155232427	NM_005698	0	-	SCAMP3	protein_coding
chr1	62902382	62902383	NM_003368	0	+	USP1	protein_coding			chr14	102027687	102027688	NM_001362	0	+	DIO3	protein_coding			chr1	143914385	143914386	NM_001345942	0	-	FAM72D	protein_coding			chr1	155241320	155243571	NM_001294338	0	-	CLK2	protein_coding
chr1	63154040	63154041	NM_001271999	0	-	DOCK7	protein_coding			chr14	103388992	103388993	NM_030943	0	+	AMN	protein_coding			chr1	143914674	143914675	NM_001346067	0	-	FAM72C	protein_coding			chr1	155246967	155249218	NM_020897	0	+	HCN3	protein_coding
chr1	63788729	63788730	NM_012183	0	+	FOXD3	protein_coding			chr14	103550546	103550547	NM_001330236	0	+	LBHD2	protein_coding			chr1	143914848	143914849	NR_144320	0	-	FAM72D	protein_coding			chr1	155290389	155292640	NM_001105203	0	+	RUSC1	protein_coding
chr1	63833260	63833261	NM_013339	0	+	ALG6	protein_coding			chr14	104394816	104394817	NM_153046	0	+	TDRD9	protein_coding			chr1	144146810	144146811	NM_001278267	0	+	NBPF20	protein_coding			chr1	155530324	155532575	NM_018489	0	-	ASH1L	protein_coding
chr1	64058946	64058947	NM_002633	0	+	PGM1	protein_coding			chr14	105046020	105046021	NM_001008404	0	+	C14orf180	protein_coding			chr1	144146811	144146812	NM_001351365	0	+	NBPF19	protein_coding			chr1	155579710	155581961	NM_001256532	0	+	MSTO1	protein_coding
chr1	64059479	64059480	NM_001172819	0	+	PGM1	protein_coding			chr14	105047477	105047478	NM_001286400	0	+	C14orf180	protein_coding			chr1	144340760	144340761	NR_024510	0	-	LINC00623	lincRNA			chr1	155902233	155904484	NM_014949	0	-	KHDC4	protein_coding
chr1	64239689	64239690	NM_005012	0	+	ROR1	protein_coding			chr14	105071098	105071099	NM_001286389	0	-	TMEM179	protein_coding			chr1	144341078	144341079	NR_111953	0	-	LINC00869	lincRNA			chr1	155988758	155991009	NM_003145	0	-	SSR2	protein_coding
chr1	64936475	64936476	NM_020925	0	+	CACHD1	protein_coding			chr14	105635162	105635163	NM_002226	0	-	JAG2	protein_coding			chr1	144341757	144341758	NR_024584	0	-	LINC00623	lincRNA			chr1	156049789	156052040	NM_001093725	0	-	MEX3A	protein_coding
chr1	64971596	64971597	NM_001293274	0	+	CACHD1	protein_coding			chr15	30261128	30261129	NM_001301025	0	-	TJP1	protein_coding			chr1	144593687	144593688	NM_001037501	0	+	NBPF8	protein_coding			chr1	156052086	156054337	NM_001282625	0	+	LMNA	protein_coding
chr1	65210777	65210778	NM_018211	0	+	RAVER2	protein_coding			chr15	33603162	33603163	NM_001036	0	+	RYR3	protein_coding			chr1	144614958	144614959	NM_001277444	0	+	NBPF9	protein_coding			chr1	156084210	156086461	NM_001282626	0	+	LMNA	protein_coding
chr1	65432253	65432254	NM_001321855	0	-	JAK1	protein_coding			chr15	35046783	35046784	NM_020660	0	-	GJD2	protein_coding			chr1	144995034	144995035	NM_001198834	0	-	PDE4DIP	protein_coding			chr1	156095657	156097908	NM_001257374	0	+	LMNA	protein_coding
chr1	65432620	65432621	NM_001320923	0	-	JAK1	protein_coding			chr15	40545111	40545112	NM_001039905	0	-	C15orf56	protein_coding			chr1	144997112	144997113	NM_001195260	0	-	PDE4DIP	protein_coding			chr1	156163472	156165723	NM_001286184	0	+	SLC25A44	protein_coding
chr1	65533430	65533431	NM_001321852	0	-	JAK1	protein_coding			chr15	40545378	40545379	NM_001276717	0	+	PAK6	protein_coding			chr1	145076187	145076188	NM_001350521	0	-	PDE4DIP	protein_coding			chr1	156259289	156261540	NM_001323617	0	-	SMG5	protein_coding
chr1	65613231	65613232	NM_203464	0	+	AK4	protein_coding			chr15	40600175	40600176	NM_001284297	0	-	PLCB2	protein_coding			chr1	145096406	145096407	NM_004892	0	+	SEC22B	protein_coding			chr1	156263480	156265731	NM_001256604	0	-	GLMP	protein_coding
chr1	65613512	65613513	NM_001005353	0	+	AK4	protein_coding			chr15	41166488	41166489	NM_133639	0	-	RHOV	protein_coding			chr1	145209112	145209113	NM_203458	0	+	NOTCH2NL	protein_coding			chr1	156389564	156391815	NR_135268	0	-	C1orf61	protein_coding
chr1	65613849	65613850	NM_013410	0	+	AK4	protein_coding			chr15	41221530	41221531	NM_019074	0	+	DLL4	protein_coding			chr1	145293370	145293371	NM_001039703	0	+	NBPF10	protein_coding			chr1	156458391	156460642	NM_001271629	0	-	MEF2D	protein_coding
chr1	65614685	65614686	NM_001330616	0	+	AK4	protein_coding			chr15	42342902	42342903	NM_001206670	0	-	PLA2G4E	protein_coding			chr1	145413190	145413191	NM_001316767	0	+	HJV	protein_coding			chr1	156468634	156470885	NM_005920	0	-	MEF2D	protein_coding
chr1	65886130	65886131	NM_017526	0	+	LEPROT	protein_coding			chr15	42386753	42386754	NM_178034	0	-	PLA2G4D	protein_coding			chr1	145438437	145438438	NM_006472	0	+	TXNIP	protein_coding			chr1	156561307	156563558	NM_144772	0	+	NAXE	protein_coding
chr1	65886334	65886335	NM_002303	0	+	LEPR	protein_coding			chr15	43513324	43513325	NM_000119	0	-	EPB42	protein_coding			chr1	145439346	145439347	NM_001313972	0	+	TXNIP	protein_coding			chr1	156569279	156571530	NM_015590	0	-	GPATCH4	protein_coding
chr1	65886398	65886399	NM_001198681	0	+	LEPROT	protein_coding			chr15	43559056	43559057	NM_004245	0	-	TGM5	protein_coding			chr1	145470409	145470410	NM_001330685	0	-	POLR3GL	protein_coding			chr1	156645189	156647440	NM_006617	0	-	NES	protein_coding
chr1	65991371	65991372	NM_001198689	0	+	LEPR	protein_coding			chr15	43594454	43594455	NM_052955	0	-	TGM7	protein_coding			chr1	145470507	145470508	NM_001039888	0	+	ANKRD34A	protein_coding			chr1	156708923	156711174	NM_024540	0	-	MRPL24	protein_coding
chr1	66258192	66258193	NM_001037341	0	+	PDE4B	protein_coding			chr15	45406360	45406361	NM_014080	0	-	DUOX2	protein_coding			chr1	145524890	145524891	NM_001303040	0	+	ITGA10	protein_coding			chr1	156737023	156739274	NM_005973	0	+	PRCC	protein_coding
chr1	66258855	66258856	NM_002600	0	+	PDE4B	protein_coding			chr15	45406522	45406523	NM_207581	0	+	DUOXA2	protein_coding			chr1	145549208	145549209	NM_001280799	0	+	ANKRD35	protein_coding			chr1	156826712	156828963	NM_014215	0	-	INSRR	protein_coding
chr1	67390571	67390572	NM_024763	0	-	WDR78	protein_coding			chr15	45422076	45422077	NM_001276268	0	-	DUOXA1	protein_coding			chr1	145727665	145727666	NM_001201325	0	+	PDZK1	protein_coding			chr1	156830420	156832671	NM_001012331	0	+	NTRK1	protein_coding
chr1	67390577	67390578	NM_001077700	0	+	MIER1	protein_coding			chr15	45422191	45422192	NM_017434	0	+	DUOX1	protein_coding			chr1	145827104	145827105	NM_001097612	0	-	GPR89A	protein_coding			chr1	156890173	156892424	NM_144702	0	+	LRRC71	protein_coding
chr1	67395925	67395926	NM_001077701	0	+	MIER1	protein_coding			chr15	47476402	47476403	NM_001198999	0	+	SEMA6D	protein_coding			chr1	146066257	146066258	NM_001101663	0	-	NBPF11	protein_coding			chr1	157013162	157015413	NM_014784	0	-	ARHGEF11	protein_coding
chr1	67520081	67520082	NM_015139	0	-	SLC35D1	protein_coding			chr15	51630796	51630797	NM_000103	0	-	CYP19A1	protein_coding			chr1	146082634	146082635	NM_183372	0	-	NBPF11	protein_coding			chr1	157106383	157108634	NM_001145312	0	-	ETV3	protein_coding
chr1	67773046	67773047	NM_001258214	0	+	IL12RB2	protein_coding			chr15	53073082	53073083	NR_073510	0	-	ONECUT1	protein_coding			chr1	146373856	146373857	NM_001278141	0	+	NBPF12	protein_coding			chr1	160038051	160040302	NM_002241	0	-	KCNJ10	protein_coding
chr1	67896124	67896125	NM_001018067	0	-	SERBP1	protein_coding			chr15	65670379	65670380	NM_004884	0	-	IGDCC3	protein_coding			chr1	146697231	146697232	NM_001144829	0	-	FMO5	protein_coding			chr1	160051109	160053360	NM_004983	0	+	KCNJ9	protein_coding
chr1	68150859	68150860	NM_001199741	0	+	GADD45A	protein_coding			chr15	68112041	68112042	NM_001258024	0	+	SKOR1	protein_coding			chr1	146989700	146989701	NR_038423	0	-	LINC00624	lincRNA			chr1	160174858	160177109	NM_001297576	0	+	PEA15	protein_coding
chr1	68299156	68299157	NM_018841	0	-	GNG12	protein_coding			chr15	72690653	72690654	NM_001080462	0	+	TMEM202	protein_coding			chr1	147013270	147013271	NM_004326	0	+	BCL9	protein_coding			chr1	160230350	160232601	NM_015726	0	-	DCAF8	protein_coding
chr1	68698230	68698231	NM_001002292	0	-	WLS	protein_coding			chr15	73661606	73661607	NM_005477	0	-	HCN4	protein_coding			chr1	147232715	147232716	NM_181703	0	-	GJA5	protein_coding			chr1	160252941	160255192	NM_001193644	0	-	PEX19	protein_coding
chr1	70671362	70671363	NM_017768	0	-	LRRC40	protein_coding			chr15	75017952	75017953	NM_000499	0	-	CYP1A1	protein_coding			chr1	147245467	147245468	NM_005266	0	-	GJA5	protein_coding			chr1	161129003	161131254	NM_001014443	0	+	USP21	protein_coding
chr1	70671364	70671365	NM_001190987	0	+	SRSF11	protein_coding			chr15	75118950	75118951	NM_001030005	0	+	CPLX3	protein_coding			chr1	147374945	147374946	NM_005267	0	+	GJA8	protein_coding			chr1	161135920	161138171	NM_000309	0	+	PPOX	protein_coding
chr1	70687033	70687034	NM_001350605	0	+	SRSF11	protein_coding			chr15	75522032	75522033	NM_001321990	0	-	LOC105376731	protein_coding			chr1	147400486	147400487	NM_001350180	0	+	GPR89B	protein_coding			chr1	161171686	161173937	NM_001166159	0	+	NDUFS2	protein_coding
chr1	70820418	70820419	NM_030816	0	-	ANKRD13C	protein_coding			chr15	78013094	78013095	NM_001301197	0	-	LINGO1	protein_coding			chr1	147608093	147608094	NM_001101663	0	-	NBPF11	protein_coding			chr1	161184836	161187087	NM_004106	0	+	FCER1G	protein_coding
chr1	70820492	70820493	NM_001031693	0	+	HHLA3	protein_coding			chr15	78558559	78558560	NM_001130183	0	+	DNAJA4	protein_coding			chr1	147624470	147624471	NM_183372	0	-	NBPF11	protein_coding			chr1	161283915	161286166	NM_001035511	0	+	SDHC	protein_coding
chr1	71513492	71513493	NM_198714	0	-	PTGER3	protein_coding			chr15	78632665	78632666	NM_004378	0	+	CRABP1	protein_coding			chr1	148346757	148346758	NM_015383	0	-	NBPF14	protein_coding			chr1	161719307	161721558	NM_007240	0	+	DUSP12	protein_coding
chr1	72748278	72748279	NM_173808	0	-	NEGR1	protein_coding			chr15	78913638	78913639	NM_001166694	0	-	CHRNA3	protein_coding			chr1	148346792	148346793	NM_001351365	0	-	NBPF19	protein_coding			chr1	161992255	161994506	NM_001297713	0	-	OLFML2B	protein_coding
chr1	75600566	75600567	NM_001256114	0	+	LHX8	protein_coding			chr15	79237441	79237442	NM_001319137	0	-	CTSH	protein_coding			chr1	148346792	148346793	NM_001351372	0	-	NBPF26	protein_coding			chr1	162039330	162041581	NM_001164757	0	+	NOS1AP	protein_coding
chr1	76190031	76190032	NM_000016	0	+	ACADM	protein_coding			chr15	79383216	79383217	NM_001145648	0	-	RASGRF1	protein_coding			chr1	148346930	148346931	NM_001277444	0	-	NBPF9	protein_coding			chr1	165599859	165602110	NM_004528	0	+	MGST3	protein_coding
chr1	76251878	76251879	NM_004582	0	+	RABGGTB	protein_coding			chr15	79575145	79575146	NM_001146341	0	+	ANKRD34C	protein_coding			chr1	148558187	148558188	NM_001170755	0	+	NBPF15	protein_coding			chr1	165665900	165668151	NM_000696	0	-	ALDH9A1	protein_coding
chr1	76540368	76540369	NM_001349109	0	+	ST6GALNAC3	protein_coding			chr15	88795960	88795961	NR_038229	0	+	NTRK3-AS1	lincRNA			chr1	148560846	148560847	NM_173638	0	+	NBPF15	protein_coding			chr1	165796481	165798732	NM_012474	0	+	UCK2	protein_coding
chr1	77333092	77333093	NM_001320273	0	+	ST6GALNAC5	protein_coding			chr15	88799401	88799402	NM_001320134	0	-	NTRK3	protein_coding			chr1	149288234	149288235	NM_001348147	0	+	FAM231D	protein_coding			chr1	166133992	166136243	NM_001320302	0	-	FAM78B	protein_coding
chr1	77747661	77747662	NM_174858	0	+	AK5	protein_coding			chr15	88799963	88799964	NM_001012338	0	-	NTRK3	protein_coding			chr1	149288353	149288354	NM_001013644	0	+	LOC388692	protein_coding			chr1	166808390	166810641	NM_001314014	0	+	POGK	protein_coding
chr1	77748286	77748287	NM_012093	0	+	AK5	protein_coding			chr15	89346673	89346674	NM_001135	0	+	ACAN	protein_coding			chr1	149288353	149288354	NM_001348152	0	+	LOC100996741	protein_coding			chr1	166843654	166845905	NM_053053	0	-	TADA1	protein_coding
chr1	78148344	78148345	NM_015534	0	-	ZZZ3	protein_coding			chr15	90039845	90039846	NM_016321	0	-	RHCG	protein_coding			chr1	149400551	149400552	NM_001355409	0	-	HIST2H3PS2	protein_coding			chr1	167189815	167192066	NM_001198786	0	+	POU2F1	protein_coding
chr1	78149113	78149114	NM_001308237	0	-	ZZZ3	protein_coding			chr15	91642817	91642818	NM_001323031	0	+	SV2B	protein_coding			chr1	149575481	149575482	NR_024584	0	+	LINC00623	lincRNA			chr1	167521056	167523307	NM_003851	0	-	CREG1	protein_coding
chr1	78225565	78225566	NM_015017	0	-	USP33	protein_coding			chr15	91643109	91643110	NM_001167580	0	+	SV2B	protein_coding			chr1	149576160	149576161	NR_111950	0	+	LINC00869	lincRNA			chr1	167690936	167693187	NM_001146191	0	+	MPZL1	protein_coding
chr1	78354199	78354200	NM_001172309	0	+	NEXN	protein_coding			chr15	91644097	91644098	NM_001323036	0	+	SV2B	protein_coding			chr1	149576466	149576467	NR_024510	0	+	LINC00623	lincRNA			chr1	168147832	168150083	NM_152902	0	+	TIPRL	protein_coding
chr1	78444890	78444891	NR_146540	0	-	FUBP1	protein_coding			chr15	91644885	91644886	NM_001323039	0	+	SV2B	protein_coding			chr1	149576466	149576467	NR_109754	0	+	LINC00623	lincRNA			chr1	168195004	168197255	NM_199344	0	+	SFT2D2	protein_coding
chr1	78444841	78444842	NM_001317100	0	+	DNAJB4	protein_coding			chr15	93631753	93631754	NM_001166287	0	-	RGMA	protein_coding			chr1	149754249	149754250	NM_000566	0	+	FCGR1A	protein_coding			chr1	168696442	168698693	NM_001937	0	-	DPT	protein_coding
chr1	78445867	78445868	NM_001317099	0	+	DNAJB4	protein_coding			chr15	93632444	93632445	NM_020211	0	-	RGMA	protein_coding			chr1	149783929	149783930	NM_001161334	0	-	HIST2H2BF	protein_coding			chr1	169075696	169077947	NM_001677	0	+	ATP1B1	protein_coding
chr1	78510645	78510646	NM_001304725	0	+	GIPC2	protein_coding			chr15	102030188	102030189	NM_001291309	0	-	PCSK6	protein_coding			chr1	149878544	149878545	NM_001278719	0	-	SV2A	protein_coding			chr1	169453208	169455459	NM_001319667	0	-	SLC19A2	protein_coding
chr1	78511588	78511589	NM_017655	0	+	GIPC2	protein_coding			chr16	330605	330606	NM_001176	0	+	ARHGDIG	protein_coding			chr1	149889435	149889436	NM_001328674	0	-	SV2A	protein_coding			chr1	169861100	169863351	NM_020423	0	-	SCYL3	protein_coding
chr1	78956727	78956728	NM_000959	0	+	PTGFR	protein_coding			chr16	755826	755827	NM_153350	0	-	FBXL16	protein_coding			chr1	149908267	149908268	NM_181873	0	-	MTMR11	protein_coding			chr1	170501012	170503263	NM_001320252	0	+	GORAB	protein_coding
chr1	79472496	79472497	NM_022159	0	-	ADGRL4	protein_coding			chr16	1122755	1122756	NM_001172560	0	+	SSTR5	protein_coding			chr1	149908792	149908793	NM_001145862	0	-	MTMR11	protein_coding			chr1	170633062	170635313	NM_006902	0	+	PRRX1	protein_coding
chr1	82266060	82266061	NM_001350699	0	+	ADGRL2	protein_coding			chr16	1128780	1128781	NM_001053	0	+	SSTR5	protein_coding			chr1	150039349	150039350	NM_001279353	0	+	VPS45	protein_coding			chr1	171454415	171456666	NM_015172	0	+	PRRC2C	protein_coding
chr1	82266621	82266622	NM_001350698	0	+	ADGRL2	protein_coding			chr16	1203240	1203241	NM_001005407	0	+	CACNA1H	protein_coding			chr1	150039724	150039725	NM_001279354	0	+	VPS45	protein_coding			chr1	171709379	171711630	NM_001185127	0	-	VAMP4	protein_coding
chr1	84464871	84464872	NM_001350214	0	-	TTLL7	protein_coding			chr16	1383605	1383606	NM_001199097	0	+	BAIAP3	protein_coding			chr1	150230137	150230138	NM_012113	0	+	CA14	protein_coding			chr1	171810367	171812618	NM_001350206	0	+	DNM3	protein_coding
chr1	84543657	84543658	NM_002731	0	+	PRKACB	protein_coding			chr16	1384504	1384505	NM_003933	0	+	BAIAP3	protein_coding			chr1	150241610	150241611	NM_001077628	0	-	APH1A	protein_coding			chr1	172411230	172413481	NM_002642	0	-	PIGC	protein_coding
chr1	84764048	84764049	NM_001010971	0	+	SAMD13	protein_coding			chr16	1922180	1922181	NM_001163560	0	-	MEIOB	protein_coding			chr1	150244686	150244687	NM_001301039	0	+	C1orf54	protein_coding			chr1	173446235	173448486	NM_004905	0	+	PRDX6	protein_coding
chr1	84944919	84944920	NM_025065	0	+	RPF1	protein_coding			chr16	1968325	1968326	NM_001009606	0	-	HS3ST6	protein_coding			chr1	150245182	150245183	NM_024579	0	+	C1orf54	protein_coding			chr1	174128301	174130552	NM_014857	0	+	RABGAP1L	protein_coding
chr1	84972263	84972264	NM_005274	0	-	GNG5	protein_coding			chr16	2246466	2246467	NM_020764	0	-	CASKIN1	protein_coding			chr1	150254942	150254943	NM_001300838	0	+	CIART	protein_coding			chr1	176174380	176176631	NM_001001740	0	-	COP1	protein_coding
chr1	84971983	84971984	NM_001310156	0	+	SPATA1	protein_coding			chr16	2836709	2836710	NM_152891	0	-	PRSS33	protein_coding			chr1	150255131	150255132	NM_001300841	0	+	CIART	protein_coding			chr1	178511680	178513931	NR_033186	0	+	C1orf220	protein_coding
chr1	85040164	85040165	NM_004388	0	-	CTBS	protein_coding			chr16	2839525	2839526	NM_001354586	0	+	PRSS41	protein_coding			chr1	150459839	150459840	NM_001271895	0	+	TARS2	protein_coding			chr1	178694031	178696282	NM_001286247	0	+	RALGPS2	protein_coding
chr1	85156241	85156242	NM_001166293	0	-	SSX2IP	protein_coding			chr16	2867163	2867164	NM_001270452	0	+	PRSS21	protein_coding			chr1	150601610	150601611	NM_207045	0	-	ENSA	protein_coding			chr1	179050861	179053112	NM_022371	0	+	TOR3A	protein_coding
chr1	85462806	85462807	NM_001330647	0	-	MCOLN2	protein_coding			chr16	2880172	2880173	NM_145252	0	+	ZG16B	protein_coding			chr1	150602099	150602100	NM_004436	0	-	ENSA	protein_coding			chr1	179110224	179112475	NM_001136000	0	-	ABL2	protein_coding
chr1	85514224	85514225	NM_001253693	0	-	MCOLN3	protein_coding			chr16	3062456	3062457	NM_020982	0	+	CLDN9	protein_coding			chr1	150669673	150669674	NM_018178	0	-	GOLPH3L	protein_coding			chr1	179196819	179199070	NM_001168236	0	-	ABL2	protein_coding
chr1	85666729	85666730	NM_032184	0	-	SYDE2	protein_coding			chr16	3085543	3085544	NM_001103175	0	-	BICDL2	protein_coding			chr1	150693365	150693366	NM_001199829	0	-	HORMAD1	protein_coding			chr1	179262598	179264849	NM_001252511	0	+	SOAT1	protein_coding
chr1	85725356	85725357	NM_198077	0	-	C1orf52	protein_coding			chr16	3149319	3149320	NM_001282415	0	-	ZSCAN10	protein_coding			chr1	150738434	150738435	NM_001199739	0	-	CTSS	protein_coding			chr1	179844941	179847192	NM_001199260	0	-	TOR1AIP2	protein_coding
chr1	85742588	85742589	NM_001320715	0	-	BCL10	protein_coding			chr16	3306628	3306629	NM_000243	0	-	MEFV	protein_coding			chr1	150780918	150780919	NM_000396	0	-	CTSK	protein_coding			chr1	179850926	179853177	NM_001267578	0	+	TOR1AIP1	protein_coding
chr1	85930890	85930891	NM_012137	0	-	DDAH1	protein_coding			chr16	4606490	4606491	NM_001145011	0	+	C16orf96	protein_coding			chr1	150954498	150954499	NM_003568	0	+	ANXA9	protein_coding			chr1	179923657	179925908	NM_014810	0	+	CEP350	protein_coding
chr1	86044047	86044048	NM_001134445	0	-	DDAH1	protein_coding			chr16	5116147	5116148	NM_001098514	0	-	C16orf89	protein_coding			chr1	150979274	150979275	NM_001163259	0	-	MINDY1	protein_coding			chr1	180123717	180125968	NM_001004128	0	+	QSOX1	protein_coding
chr1	86046443	86046444	NM_001554	0	+	CYR61	protein_coding			chr16	10912652	10912653	NR_134904	0	-	TVP23A	protein_coding			chr1	150979386	150979387	NM_001040217	0	-	MINDY1	protein_coding			chr1	180199182	180201433	NM_033343	0	+	LHX4	protein_coding
chr1	87170252	87170253	NM_001206651	0	+	SH3GLB1	protein_coding			chr16	10971054	10971055	NM_000246	0	+	CIITA	protein_coding			chr1	150980226	150980227	NM_001319998	0	-	MINDY1	protein_coding			chr1	180470022	180472273	NM_032360	0	-	ACBD6	protein_coding
chr1	87380049	87380050	NM_004261	0	-	SELENOF	protein_coding			chr16	12995476	12995477	NM_001145204	0	+	SHISA9	protein_coding			chr1	150980855	150980856	NM_001163258	0	-	MINDY1	protein_coding			chr1	180600895	180603146	NM_001135669	0	+	XPR1	protein_coding
chr1	87380334	87380335	NM_012262	0	+	HS2ST1	protein_coding			chr16	15950888	15950889	NM_001040113	0	-	MYH11	protein_coding			chr1	150980866	150980867	NM_001303229	0	+	PRUNE1	protein_coding			chr1	180882062	180884313	NM_020950	0	+	KIAA1614	protein_coding
chr1	87597608	87597609	NR_026987	0	+	LINC01140	lincRNA			chr16	19183678	19183679	NM_001308157	0	+	SYT17	protein_coding			chr1	151009028	151009029	NM_001159642	0	+	BNIPL	protein_coding			chr1	180990257	180992508	NM_001286210	0	-	STX6	protein_coding
chr1	87794150	87794151	NM_006769	0	+	LMO4	protein_coding			chr16	19421860	19421861	NM_001308161	0	+	TMC5	protein_coding			chr1	151129104	151129105	NM_001204848	0	+	TNFAIP8L2-SCNM1	protein_coding			chr1	181057387	181059638	NM_016545	0	+	IER5	protein_coding
chr1	89149826	89149827	NM_001320707	0	+	PKN2	protein_coding			chr16	19422056	19422057	NM_001105248	0	+	TMC5	protein_coding			chr1	151129104	151129105	NM_024575	0	+	TNFAIP8L2	protein_coding			chr1	182571548	182573799	NM_002928	0	-	RGS16	protein_coding
chr1	89357302	89357303	NM_001514	0	-	GTF2B	protein_coding			chr16	21245015	21245016	NM_145865	0	+	ANKS4B	protein_coding			chr1	151138497	151138498	NM_001204856	0	+	SCNM1	protein_coding			chr1	182758333	182760584	NM_001200050	0	+	NPL	protein_coding
chr1	89458432	89458433	NM_001349449	0	-	KYAT3	protein_coding			chr16	21716283	21716284	NM_170664	0	+	OTOA	protein_coding			chr1	151148548	151148549	NM_013353	0	-	TMOD4	protein_coding			chr1	182808188	182810439	NM_001357	0	+	DHX9	protein_coding
chr1	89458644	89458645	NM_001008661	0	-	KYAT3	protein_coding			chr16	23194039	23194040	NM_001039	0	+	SCNN1G	protein_coding			chr1	151162690	151162691	NM_001271087	0	-	VPS72	protein_coding			chr1	182920660	182922911	NM_001345928	0	-	SHCBP1L	protein_coding
chr1	89458644	89458645	NM_001162536	0	-	RBMXL1	protein_coding			chr16	23313590	23313591	NM_000336	0	+	SCNN1B	protein_coding			chr1	151319770	151319771	NM_000449	0	-	RFX5	protein_coding			chr1	182992344	182994595	NM_002293	0	+	LAMC1	protein_coding
chr1	89990396	89990397	NM_001134476	0	+	LRRC8B	protein_coding			chr16	23724822	23724823	NM_001308220	0	-	ERN2	protein_coding			chr1	151345211	151345212	NM_001258288	0	-	SELENBP1	protein_coding			chr1	183441255	183443506	NM_001174061	0	+	SMG7	protein_coding
chr1	90098643	90098644	NM_032270	0	+	LRRC8C	protein_coding			chr16	23765947	23765948	NM_022097	0	+	CHP2	protein_coding			chr1	151414682	151414683	NM_207171	0	-	POGZ	protein_coding			chr1	183773964	183776215	NM_001297671	0	+	RGL1	protein_coding
chr1	90286572	90286573	NM_001134479	0	+	LRRC8D	protein_coding			chr16	23847299	23847300	NM_002738	0	+	PRKCB	protein_coding			chr1	151512780	151512781	NM_001126337	0	+	TUFT1	protein_coding			chr1	184004904	184007155	NM_001303420	0	-	COLGALT2	protein_coding
chr1	90287479	90287480	NM_018103	0	+	LRRC8D	protein_coding			chr16	28074831	28074832	NM_001109763	0	-	GSG1L	protein_coding			chr1	151739130	151739131	NM_016178	0	+	OAZ3	protein_coding			chr1	184020534	184022785	NM_001127394	0	+	TSEN15	protein_coding
chr1	90460653	90460654	NM_001320185	0	+	ZNF326	protein_coding			chr16	28518156	28518157	NM_145659	0	-	IL27	protein_coding			chr1	151763011	151763012	NM_006862	0	-	TDRKH	protein_coding			chr1	184355899	184358150	NM_030806	0	+	C1orf21	protein_coding
chr1	91487066	91487067	NM_016620	0	-	ZNF644	protein_coding			chr16	28634908	28634909	NM_177536	0	-	SULT1A1	protein_coding			chr1	151826174	151826175	NM_182578	0	-	THEM5	protein_coding			chr1	184722041	184724292	NM_001319960	0	-	EDEM3	protein_coding
chr1	91487813	91487814	NM_032186	0	-	ZNF644	protein_coding			chr16	29757341	29757342	NM_175900	0	-	C16orf54	protein_coding			chr1	152061541	152061542	NM_001008536	0	-	TCHHL1	protein_coding			chr1	184941718	184943969	NM_052966	0	-	FAM129A	protein_coding
chr1	91870427	91870428	NM_001017975	0	-	HFM1	protein_coding			chr16	29789560	29789561	NM_152338	0	+	ZG16	protein_coding			chr1	152131705	152131706	NM_001122965	0	-	RPTN	protein_coding			chr1	185014300	185016551	NM_007212	0	+	RNF2	protein_coding
chr1	91966403	91966404	NM_001134419	0	+	CDC7	protein_coding			chr16	30022402	30022403	NM_003586	0	-	DOC2A	protein_coding			chr1	152196673	152196674	NM_001009931	0	-	HRNR	protein_coding			chr1	185284461	185286712	NM_006469	0	-	IVNS1ABP	protein_coding
chr1	91966664	91966665	NM_001134420	0	+	CDC7	protein_coding			chr16	30022743	30022744	NM_001282063	0	-	DOC2A	protein_coding			chr1	152297680	152297681	NM_002016	0	-	FLG	protein_coding			chr1	185703432	185705683	NM_031935	0	+	HMCN1	protein_coding
chr1	92351837	92351838	NM_001195683	0	-	TGFBR3	protein_coding			chr16	30023670	30023671	NM_001282068	0	-	DOC2A	protein_coding			chr1	152332483	152332484	NM_001014342	0	-	FLG2	protein_coding			chr1	186647559	186649810	NM_000963	0	-	PTGS2	protein_coding
chr1	92495532	92495533	NM_173567	0	+	EPHX4	protein_coding			chr16	30024918	30024919	NM_001282062	0	-	DOC2A	protein_coding			chr1	152386751	152386752	NM_016190	0	-	CRNN	protein_coding			chr1	192777918	192780169	NM_002923	0	+	RGS2	protein_coding
chr1	92764567	92764568	NM_001319683	0	-	GLMN	protein_coding			chr16	30034654	30034655	NM_001353379	0	+	C16orf92	protein_coding			chr1	152730505	152730506	NM_001025231	0	+	KPRP	protein_coding			chr1	193090837	193093088	NM_024529	0	+	CDC73	protein_coding
chr1	92764521	92764522	NM_024813	0	+	RPAP2	protein_coding			chr16	30041406	30041407	NM_001318504	0	-	FAM57B	protein_coding			chr1	152758752	152758753	NM_178353	0	+	LCE1E	protein_coding			chr1	197170341	197172592	NM_001257965	0	+	CRB1	protein_coding
chr1	92949512	92949513	NM_001127215	0	-	GFI1	protein_coding			chr16	30042187	30042188	NM_031478	0	-	FAM57B	protein_coding			chr1	152850797	152850798	NM_030663	0	+	SMCP	protein_coding			chr1	197742623	197744874	NM_001195215	0	-	DENND1B	protein_coding
chr1	92951658	92951659	NM_001127216	0	-	GFI1	protein_coding			chr16	30483982	30483983	NM_001114380	0	+	ITGAL	protein_coding			chr1	152974222	152974223	NM_001097589	0	+	SPRR3	protein_coding			chr1	197871431	197873682	NM_001024594	0	+	C1orf53	protein_coding
chr1	92952434	92952435	NM_005263	0	-	GFI1	protein_coding			chr16	31161416	31161417	NM_001258290	0	-	PRSS36	protein_coding			chr1	153283195	153283196	NM_052891	0	-	PGLYRP3	protein_coding			chr1	197886266	197888517	NM_020204	0	+	LHX9	protein_coding
chr1	93250664	93250665	NM_001350197	0	-	EVI5	protein_coding			chr16	31225341	31225342	NM_001008274	0	+	TRIM72	protein_coding			chr1	153321318	153321319	NM_020393	0	-	PGLYRP4	protein_coding			chr1	198125857	198128108	NM_133494	0	+	NEK7	protein_coding
chr1	93297542	93297543	NM_000969	0	+	RPL5	protein_coding			chr16	31494438	31494439	NM_003041	0	+	SLC5A2	protein_coding			chr1	153330329	153330330	NM_002965	0	+	S100A9	protein_coding			chr1	200377186	200379437	NM_001281293	0	-	ZNF281	protein_coding
chr1	93427080	93427081	NM_001252273	0	-	FAM69A	protein_coding			chr16	49315743	49315744	NM_004352	0	-	CBLN1	protein_coding			chr1	153388999	153389000	NM_176823	0	+	S100A7A	protein_coding			chr1	200708435	200710686	NM_001297707	0	+	CAMSAP2	protein_coding
chr1	93544791	93544792	NM_001164391	0	+	MTF2	protein_coding			chr16	57406369	57406370	NM_001304392	0	+	CX3CL1	protein_coding			chr1	153395060	153395061	NM_001319198	0	-	S100A8	protein_coding			chr1	200990828	200993079	NM_001252100	0	-	KIF21B	protein_coding
chr1	93646247	93646248	NM_001167830	0	-	TMED5	protein_coding			chr16	57576548	57576549	NM_001304376	0	+	ADGRG5	protein_coding			chr1	153700542	153700543	NM_001324475	0	+	INTS3	protein_coding			chr1	201436299	201438550	NM_012396	0	-	PHLDA3	protein_coding
chr1	93646272	93646273	NM_001306076	0	+	CCDC18	protein_coding			chr16	57702156	57702157	NM_001308360	0	+	ADGRG3	protein_coding			chr1	154127593	154127594	NM_001159484	0	-	NUP210L	protein_coding			chr1	201617199	201619450	NM_020443	0	+	NAV1	protein_coding
chr1	93811477	93811478	NM_001938	0	+	DR1	protein_coding			chr16	58005021	58005022	NM_001286130	0	-	CNGB1	protein_coding			chr1	154150698	154150699	NM_001278191	0	-	TPM3	protein_coding			chr1	201708712	201710963	NM_001167738	0	+	NAV1	protein_coding
chr1	93913687	93913688	NM_001024948	0	+	FNBP1L	protein_coding			chr16	58328952	58328953	NM_001080492	0	-	PRSS54	protein_coding			chr1	154164612	154164613	NM_152263	0	-	TPM3	protein_coding			chr1	201798037	201800288	NM_018085	0	+	IPO9	protein_coding
chr1	94146927	94146928	NM_001261409	0	-	BCAR3	protein_coding			chr16	58534046	58534047	NM_001242833	0	+	NDRG4	protein_coding			chr1	154178842	154178843	NM_001010979	0	-	C1orf189	protein_coding			chr1	201857546	201859797	NR_030775	0	+	SHISA4	protein_coding
chr1	94147395	94147396	NM_003567	0	-	BCAR3	protein_coding			chr16	62070740	62070741	NM_001796	0	-	CDH8	protein_coding			chr1	154293591	154293592	NM_080429	0	+	AQP10	protein_coding			chr1	201924368	201926619	NM_006335	0	+	TIMM17A	protein_coding
chr1	94312707	94312708	NM_001261408	0	-	BCAR3	protein_coding			chr16	68678738	68678739	NM_001317195	0	+	CDH3	protein_coding			chr1	154578777	154578778	NM_001193495	0	-	ADAR	protein_coding			chr1	201979439	201981690	NM_001114309	0	+	ELF3	protein_coding
chr1	94344763	94344764	NM_014597	0	-	DNTTIP2	protein_coding			chr16	68771192	68771193	NM_001317184	0	+	CDH1	protein_coding			chr1	154832339	154832340	NM_170782	0	-	KCNN3	protein_coding			chr1	202111871	202114122	NM_001256129	0	-	ARL8A	protein_coding
chr1	94375155	94375156	NM_001308253	0	-	GCLM	protein_coding			chr16	74808730	74808731	NM_024306	0	-	FA2H	protein_coding			chr1	154915166	154915167	NM_001323012	0	-	PMVK	protein_coding			chr1	202309094	202311345	NM_001310326	0	-	UBE2T	protein_coding
chr1	94703308	94703309	NM_001328666	0	-	ARHGAP29	protein_coding			chr16	77469012	77469013	NM_001326358	0	-	ADAMTS18	protein_coding			chr1	154928640	154928641	NM_001317734	0	-	PBXIP1	protein_coding			chr1	202776598	202778849	NM_001314042	0	-	KDM5B	protein_coding
chr1	94713317	94713318	NM_001328664	0	-	ARHGAP29	protein_coding			chr16	81812862	81812863	NM_002661	0	+	PLCG2	protein_coding			chr1	155006258	155006259	NM_144622	0	-	DCST2	protein_coding			chr1	202856385	202858636	NM_002871	0	-	RABIF	protein_coding
chr1	94883932	94883933	NM_002858	0	+	ABCD3	protein_coding			chr16	82045094	82045095	NM_145168	0	-	SDR42E1	protein_coding			chr1	155006281	155006282	NM_001143687	0	+	DCST1	protein_coding			chr1	202934404	202936655	NM_016243	0	-	CYB5R1	protein_coding
chr1	95007414	95007415	NM_001178096	0	-	F3	protein_coding			chr16	84075763	84075764	NM_001080442	0	-	SLC38A8	protein_coding			chr1	155270793	155270794	NM_181871	0	-	PKLR	protein_coding			chr1	202995398	202997649	NM_001304331	0	+	PPFIA4	protein_coding
chr1	95285897	95285898	NM_001114106	0	+	SLC44A3	protein_coding			chr16	84328311	84328312	NM_001282466	0	+	WFDC1	protein_coding			chr1	155271226	155271227	NM_000298	0	-	PKLR	protein_coding			chr1	203595664	203597915	NM_001001396	0	+	ATP2B4	protein_coding
chr1	95286099	95286100	NM_001301079	0	+	SLC44A3	protein_coding			chr16	84402128	84402129	NM_001286527	0	+	ATP2C2	protein_coding			chr1	155649621	155649622	NM_001198899	0	-	YY1AP1	protein_coding			chr1	204041995	204044246	NM_005686	0	+	SOX13	protein_coding
chr1	95391365	95391366	NM_001286056	0	-	CNN3	protein_coding			chr16	84440193	84440194	NM_001291454	0	+	ATP2C2	protein_coding			chr1	155829259	155829260	NM_152280	0	+	SYT11	protein_coding			chr1	204119310	204121561	NM_001297760	0	-	ETNK2	protein_coding
chr1	95392780	95392781	NM_001286055	0	-	CNN3	protein_coding			chr16	85932773	85932774	NM_002163	0	+	IRF8	protein_coding			chr1	156023617	156023618	NM_001304342	0	-	UBQLN4	protein_coding			chr1	204378945	204381196	NM_032833	0	-	PPP1R15B	protein_coding
chr1	95582893	95582894	NM_152487	0	+	TMEM56	protein_coding			chr16	86229786	86229787	NR_103859	0	+	LINC01082	lincRNA			chr1	156024516	156024517	NM_001145264	0	+	LAMTOR2	protein_coding			chr1	204485256	204487507	NM_001204171	0	+	MDM4	protein_coding
chr1	95583478	95583479	NM_001199691	0	+	TMEM56-RWDD3	protein_coding			chr16	86319854	86319855	NR_104139	0	-	LINC01081	lincRNA			chr1	156030939	156030940	NM_020387	0	+	RAB25	protein_coding			chr1	204797531	204799782	NM_001005388	0	+	NFASC	protein_coding
chr1	95699710	95699711	NM_001128142	0	+	RWDD3	protein_coding			chr16	86379286	86379287	NR_024406	0	-	LINC00917	lincRNA			chr1	156119734	156119735	NM_001193301	0	+	SEMA4A	protein_coding			chr1	205089150	205091401	NM_001193272	0	-	RBBP5	protein_coding
chr1	98386616	98386617	NM_000110	0	-	DPYD	protein_coding			chr16	87635440	87635441	NR_073379	0	+	JPH3	protein_coding			chr1	156123321	156123322	NM_001193300	0	+	SEMA4A	protein_coding			chr1	205178727	205180978	NM_015375	0	-	DSTYK	protein_coding
chr1	99127235	99127236	NM_015976	0	+	SNX7	protein_coding			chr16	87636492	87636493	NM_020655	0	+	JPH3	protein_coding			chr1	156217909	156217910	NM_001272104	0	-	PAQR6	protein_coding			chr1	205600000	205602251	NM_001973	0	-	ELK4	protein_coding
chr1	99470450	99470451	NM_001010861	0	-	PLPPR5	protein_coding			chr16	88752883	88752884	NM_178310	0	-	SNAI3	protein_coding			chr1	156308207	156308208	NM_001008800	0	-	CCT3	protein_coding			chr1	205647630	205649881	NM_033102	0	-	SLC45A3	protein_coding
chr1	99729847	99729848	NM_001166252	0	+	PLPPR4	protein_coding			chr16	88933069	88933070	NM_001080487	0	-	PABPN1L	protein_coding			chr1	156307104	156307105	NM_144627	0	+	TSACC	protein_coding			chr1	205717372	205719623	NM_022731	0	-	NUCKS1	protein_coding
chr1	100315639	100315640	NM_000642	0	+	AGL	protein_coding			chr16	89007609	89007610	NM_175931	0	-	CBFA2T3	protein_coding			chr1	156308230	156308231	NM_001304817	0	+	TSACC	protein_coding			chr1	205780324	205782575	NM_173854	0	-	SLC41A1	protein_coding
chr1	100316044	100316045	NM_000028	0	+	AGL	protein_coding			chr16	89006444	89006445	NM_001290330	0	+	LOC100129697	protein_coding			chr1	156308382	156308383	NM_001304819	0	+	TSACC	protein_coding			chr1	206680612	206682863	NM_182663	0	+	RASSF5	protein_coding
chr1	100435344	100435345	NM_001271684	0	+	SLC35A3	protein_coding			chr16	89043505	89043506	NM_005187	0	-	CBFA2T3	protein_coding			chr1	156308692	156308693	NM_001304820	0	+	TSACC	protein_coding			chr1	206730241	206732492	NM_182665	0	+	RASSF5	protein_coding
chr1	100435991	100435992	NM_001271685	0	+	SLC35A3	protein_coding			chr16	89266530	89266531	NM_001242757	0	-	SLC22A31	protein_coding			chr1	156542397	156542398	NM_178229	0	-	IQGAP3	protein_coding			chr1	206783904	206786155	NM_001201478	0	-	EIF2D	protein_coding
chr1	100503788	100503789	NM_033055	0	+	MFSD14A	protein_coding			chr16	89686999	89687000	NM_004413	0	+	DPEP1	protein_coding			chr1	156551156	156551157	NM_001105669	0	+	TTC24	protein_coding			chr1	206808630	206810881	NM_001004023	0	+	DYRK3	protein_coding
chr1	100731713	100731714	NM_001130841	0	+	RTCA	protein_coding			chr17	180995	180996	NM_001242780	0	+	LOC100506388	protein_coding			chr1	156863489	156863490	NM_001353682	0	+	PEAR1	protein_coding			chr1	206858114	206860365	NM_004759	0	+	MAPKAPK2	protein_coding
chr1	101003727	101003728	NM_022049	0	+	GPR88	protein_coding			chr17	2652736	2652737	NM_001355573	0	-	CCDC92B	protein_coding			chr1	157069601	157069602	NM_001004341	0	-	ETV3L	protein_coding			chr1	207494566	207496817	NM_000574	0	+	CD55	protein_coding
chr1	101360736	101360737	NM_001033025	0	-	EXTL2	protein_coding			chr17	3375143	3375144	NM_001170695	0	-	SPATA22	protein_coding			chr1	157522311	157522312	NM_001195388	0	-	FCRL5	protein_coding			chr1	207627394	207629645	NM_001006658	0	+	CR2	protein_coding
chr1	101361631	101361632	NM_001144884	0	+	SLC30A7	protein_coding			chr17	3599699	3599700	NM_001204519	0	-	P2RX5	protein_coding			chr1	157567871	157567872	NM_031282	0	-	FCRL4	protein_coding			chr1	207925132	207927383	NM_002389	0	+	CD46	protein_coding
chr1	101491363	101491364	NM_001077394	0	-	DPH5	protein_coding			chr17	3599699	3599700	NR_037928	0	-	P2RX5-TAX1BP3	protein_coding			chr1	157670663	157670664	NM_001320333	0	-	FCRL3	protein_coding			chr1	208415665	208417916	NM_025179	0	-	PLXNA2	protein_coding
chr1	107599266	107599267	NM_018137	0	+	PRMT6	protein_coding			chr17	3867759	3867760	NM_005173	0	-	ATP2A3	protein_coding			chr1	157746923	157746924	NM_001159488	0	-	FCRL2	protein_coding			chr1	210001061	210003312	NM_014388	0	+	DIEXF	protein_coding
chr1	107682539	107682540	NM_001312688	0	+	NTNG1	protein_coding			chr17	4337218	4337219	NM_001320449	0	+	SPNS3	protein_coding			chr1	157789941	157789942	NM_001159397	0	-	FCRL1	protein_coding			chr1	210111268	210113519	NM_001146261	0	+	SYT14	protein_coding
chr1	107683213	107683214	NM_001330665	0	+	NTNG1	protein_coding			chr17	4402137	4402138	NM_001124758	0	+	SPNS2	protein_coding			chr1	157811635	157811636	NM_001347698	0	-	CD5L	protein_coding			chr1	210405896	210408147	NM_001354173	0	+	SERTAD4	protein_coding
chr1	108742981	108742982	NM_013386	0	-	SLC25A24	protein_coding			chr17	4487275	4487276	NM_198501	0	+	SMTNL2	protein_coding			chr1	157963062	157963063	NM_001286349	0	+	KIRREL1	protein_coding			chr1	211305457	211307708	NM_002238	0	-	KCNH1	protein_coding
chr1	109102970	109102971	NM_001010883	0	+	FAM102B	protein_coding			chr17	4487833	4487834	NM_001114974	0	+	SMTNL2	protein_coding			chr1	158218118	158218119	NM_001320652	0	+	CD1A	protein_coding			chr1	211750099	211752350	NM_021194	0	-	SLC30A1	protein_coding
chr1	109203745	109203746	NM_001102592	0	-	HENMT1	protein_coding			chr17	4544969	4544970	NM_001140	0	-	ALOX15	protein_coding			chr1	158223926	158223927	NM_001763	0	+	CD1A	protein_coding			chr1	212458628	212460879	NM_006243	0	+	PPP2R5A	protein_coding
chr1	109204149	109204150	NM_144584	0	-	HENMT1	protein_coding			chr17	4675186	4675187	NM_003963	0	+	TM4SF5	protein_coding			chr1	158259562	158259563	NM_001765	0	+	CD1C	protein_coding			chr1	212586267	212588518	NM_018252	0	-	TMEM206	protein_coding
chr1	109234931	109234932	NM_001349757	0	+	PRPF38B	protein_coding			chr17	5019744	5019745	NM_001320954	0	-	ZNF232	protein_coding			chr1	158301322	158301323	NM_001764	0	-	CD1B	protein_coding			chr1	212605978	212608229	NM_013349	0	+	NENF	protein_coding
chr1	109289256	109289257	NM_007269	0	+	STXBP3	protein_coding			chr17	5019732	5019733	NM_001304284	0	+	USP6	protein_coding			chr1	158323485	158323486	NM_001042583	0	+	CD1E	protein_coding			chr1	212781719	212783970	NM_001040619	0	+	ATF3	protein_coding
chr1	109419602	109419603	NM_001321039	0	+	GPSM2	protein_coding			chr17	5031686	5031687	NM_004505	0	+	USP6	protein_coding			chr1	158656506	158656507	NM_003126	0	-	SPTA1	protein_coding			chr1	212871327	212873578	NM_018664	0	-	BATF3	protein_coding
chr1	109506122	109506123	NM_001048210	0	-	CLCC1	protein_coding			chr17	5973933	5973934	NM_015253	0	+	WSCD1	protein_coding			chr1	158801092	158801093	NM_002432	0	+	MNDA	protein_coding			chr1	213031346	213033597	NM_014053	0	+	FLVCR1	protein_coding
chr1	109584851	109584852	NM_001142550	0	-	WDR47	protein_coding			chr17	6616741	6616742	NM_001143838	0	-	SLC13A5	protein_coding			chr1	158901336	158901337	NM_152501	0	+	PYHIN1	protein_coding			chr1	213123611	213125862	NM_001136474	0	+	VASH2	protein_coding
chr1	109618625	109618626	NM_005645	0	-	TAF13	protein_coding			chr17	6679551	6679552	NM_153230	0	+	FBXO39	protein_coding			chr1	158979681	158979682	NM_001206567	0	+	IFI16	protein_coding			chr1	213224324	213226575	NM_001136138	0	+	RPS6KC1	protein_coding
chr1	109633362	109633363	NM_001322248	0	+	TMEM167B	protein_coding			chr17	6735061	6735062	NM_053285	0	-	TEKT1	protein_coding			chr1	159046692	159046693	NM_001348247	0	-	AIM2	protein_coding			chr1	214454314	214456565	NM_020197	0	+	SMYD2	protein_coding
chr1	109756514	109756515	NM_001330669	0	+	SARS	protein_coding			chr17	6983627	6983628	NM_001330070	0	-	CLEC10A	protein_coding			chr1	159173802	159173803	NM_002036	0	+	ACKR1	protein_coding			chr1	214723024	214725275	NM_005401	0	-	PTPN14	protein_coding
chr1	109940568	109940569	NM_002959	0	-	SORT1	protein_coding			chr17	7197877	7197878	NM_015982	0	-	YBX2	protein_coding			chr1	159259503	159259504	NM_002001	0	+	FCER1A	protein_coding			chr1	214776281	214778532	NM_016343	0	+	CENPF	protein_coding
chr1	110009099	110009100	NM_001040709	0	+	SYPL2	protein_coding			chr17	7284292	7284293	NM_001251902	0	+	TNK1	protein_coding			chr1	159684380	159684381	NM_000567	0	-	CRP	protein_coding			chr1	215256309	215258560	NM_001017425	0	+	KCNK2	protein_coding
chr1	110026526	110026527	NM_001350174	0	+	ATXN7L2	protein_coding			chr17	7342345	7342346	NM_004112	0	+	FGF11	protein_coding			chr1	159770300	159770301	NM_001284217	0	+	FCRL6	protein_coding			chr1	215740471	215742722	NM_001319294	0	+	KCTD3	protein_coding
chr1	110036657	110036658	NM_001134402	0	+	CYB561D1	protein_coding			chr17	7344060	7344061	NM_001303460	0	+	FGF11	protein_coding			chr1	159772172	159772173	NM_001004310	0	+	FCRL6	protein_coding			chr1	218518375	218520626	NM_001135599	0	+	TGFB2	protein_coding
chr1	110052374	110052375	NM_020703	0	-	AMIGO1	protein_coding			chr17	7554207	7554208	NM_001678	0	+	ATP1B2	protein_coding			chr1	159796478	159796479	NM_001330741	0	+	SLAMF8	protein_coding			chr1	220218000	220220251	NM_004446	0	-	EPRS	protein_coding
chr1	110091185	110091186	NM_006496	0	+	GNAI3	protein_coding			chr17	7608519	7608520	NM_001406	0	+	EFNB3	protein_coding			chr1	159832448	159832449	NM_001013661	0	-	VSIG8	protein_coding			chr1	220267204	220269455	NM_018060	0	+	IARS2	protein_coding
chr1	110162434	110162435	NM_001257360	0	+	AMPD2	protein_coding			chr17	7942357	7942358	NM_001039130	0	+	ALOX15B	protein_coding			chr1	159869907	159869908	NM_012337	0	-	CFAP45	protein_coding			chr1	220443843	220446094	NM_012414	0	-	RAB3GAP2	protein_coding
chr1	110163202	110163203	NM_004037	0	+	AMPD2	protein_coding			chr17	7991022	7991023	NM_001139	0	-	ALOX12B	protein_coding			chr1	159915387	159915388	NM_001135050	0	-	IGSF9	protein_coding			chr1	220701274	220703525	NM_001286124	0	+	MARK1	protein_coding
chr1	110163535	110163536	NM_001308170	0	+	AMPD2	protein_coding			chr17	8213555	8213556	NM_173728	0	+	ARHGEF15	protein_coding			chr1	159924045	159924046	NM_001146172	0	-	SLAMF9	protein_coding			chr1	220959788	220962039	NM_022746	0	+	MARC1	protein_coding
chr1	110166609	110166610	NM_001257361	0	+	AMPD2	protein_coding			chr17	8214139	8214140	NM_025014	0	+	ARHGEF15	protein_coding			chr1	159931013	159931014	NR_038849	0	+	LINC01133	lincRNA			chr1	221052492	221054743	NM_021958	0	+	HLX	protein_coding
chr1	110168048	110168049	NM_203404	0	+	AMPD2	protein_coding			chr17	16875403	16875404	NM_012452	0	-	TNFRSF13B	protein_coding			chr1	160001784	160001785	NM_145167	0	-	PIGM	protein_coding			chr1	221913518	221915769	NM_007207	0	-	DUSP10	protein_coding
chr1	110230417	110230418	NM_000561	0	+	GSTM1	protein_coding			chr17	18281078	18281079	NM_001145127	0	+	EVPLL	protein_coding			chr1	160085519	160085520	NM_000702	0	+	ATP1A2	protein_coding			chr1	222791193	222793444	NM_001324062	0	+	MIA3	protein_coding
chr1	110283661	110283662	NM_000849	0	-	GSTM3	protein_coding			chr17	19437166	19437167	NM_018242	0	+	SLC47A1	protein_coding			chr1	160121351	160121352	NM_144699	0	+	ATP1A4	protein_coding			chr1	222817394	222819645	NM_001300867	0	+	MIA3	protein_coding
chr1	110453232	110453233	NM_000757	0	+	CSF1	protein_coding			chr17	21279698	21279699	NM_021012	0	+	KCNJ12	protein_coding			chr1	160147200	160147201	NM_001001734	0	+	ATP1A4	protein_coding			chr1	222988172	222990423	NM_001350630	0	+	DISP1	protein_coding
chr1	110527386	110527387	NM_001242673	0	+	AHCYL1	protein_coding			chr17	27333082	27333083	NM_001098635	0	-	SEZ6	protein_coding			chr1	160160284	160160285	NM_001231	0	+	CASQ1	protein_coding			chr1	223535544	223537795	NM_017982	0	-	SUSD4	protein_coding
chr1	110577222	110577223	NM_033088	0	+	STRIP1	protein_coding			chr17	27333459	27333460	NM_001290202	0	-	SEZ6	protein_coding			chr1	160336860	160336861	NM_005598	0	+	NHLH1	protein_coding			chr1	223566464	223568715	NM_152610	0	+	CCDC185	protein_coding
chr1	110613323	110613324	NM_006492	0	-	ALX3	protein_coding			chr17	27369917	27369918	NM_016518	0	+	PIPOX	protein_coding			chr1	160493053	160493054	NM_001184714	0	-	SLAMF6	protein_coding			chr1	223889044	223891295	NM_001146068	0	+	CAPN2	protein_coding
chr1	110753335	110753336	NM_001039574	0	+	KCNC4	protein_coding			chr17	29815018	29815019	NM_001303542	0	+	RAB11FIP4	protein_coding			chr1	160549307	160549308	NM_001184879	0	-	CD84	protein_coding			chr1	223899868	223902119	NM_001748	0	+	CAPN2	protein_coding
chr1	110881944	110881945	NM_001201545	0	+	RBM15	protein_coding			chr17	33775857	33775858	NM_144682	0	-	SLFN13	protein_coding			chr1	160617102	160617103	NM_001330754	0	-	SLAMF1	protein_coding			chr1	224031674	224033925	NM_001031685	0	-	TP53BP2	protein_coding
chr1	110950547	110950548	NM_006402	0	-	LAMTOR5	protein_coding			chr17	33885111	33885112	NM_001129820	0	-	SLFN14	protein_coding			chr1	160681642	160681643	NM_001778	0	-	CD48	protein_coding			chr1	224301538	224303789	NM_001136115	0	+	FBXO28	protein_coding
chr1	111506567	111506568	NM_001006945	0	-	LRIF1	protein_coding			chr17	34079898	34079899	NM_139285	0	-	GAS2L2	protein_coding			chr1	160708846	160708847	NM_001282588	0	+	SLAMF7	protein_coding			chr1	224544262	224546513	NM_001277200	0	+	CNIH4	protein_coding
chr1	111682839	111682840	NM_001349881	0	-	DRAM2	protein_coding			chr17	36105070	36105071	NM_000458	0	-	HNF1B	protein_coding			chr1	160765863	160765864	NM_001261456	0	+	LY9	protein_coding			chr1	224803928	224806179	NM_001322305	0	+	CNIH3	protein_coding
chr1	111682004	111682005	NM_001007794	0	+	CEPT1	protein_coding			chr17	37382126	37382127	NM_001351360	0	-	STAC2	protein_coding			chr1	160832693	160832694	NM_001166663	0	-	CD244	protein_coding			chr1	225117105	225119356	NM_001373	0	+	DNAH14	protein_coding
chr1	111682442	111682443	NM_001330743	0	+	CEPT1	protein_coding			chr17	37764176	37764177	NM_006160	0	-	NEUROD2	protein_coding			chr1	160854961	160854962	NM_017625	0	-	ITLN1	protein_coding			chr1	225838845	225841096	NM_001008493	0	-	ENAH	protein_coding
chr1	111682784	111682785	NM_006090	0	+	CEPT1	protein_coding			chr17	37784750	37784751	NM_001242464	0	+	PPP1R1B	protein_coding			chr1	160924590	160924591	NM_080878	0	-	ITLN2	protein_coding			chr1	225965264	225967515	NM_001130440	0	+	SRP9	protein_coding
chr1	111747161	111747162	NM_001271833	0	-	DENND2D	protein_coding			chr17	37824233	37824234	NR_073461	0	+	PNMT	protein_coding			chr1	161039761	161039762	NM_001025598	0	-	ARHGAP30	protein_coding			chr1	225997525	225999776	NM_001136018	0	+	EPHX1	protein_coding
chr1	111991931	111991932	NM_001317062	0	-	WDR77	protein_coding			chr17	37824705	37824706	NM_002686	0	+	PNMT	protein_coding			chr1	161059386	161059387	NM_030916	0	-	NECTIN4	protein_coding			chr1	226068420	226070671	NM_014698	0	-	TMEM63A	protein_coding
chr1	111991742	111991743	NM_001688	0	+	ATP5PB	protein_coding			chr17	37934479	37934480	NM_001284516	0	-	IKZF3	protein_coding			chr1	161123533	161123534	NM_016406	0	+	UFC1	protein_coding			chr1	226110040	226112291	NM_001271681	0	-	PYCR2	protein_coding
chr1	112162404	112162405	NM_001010935	0	+	RAP1A	protein_coding			chr17	38020442	38020443	NM_001257408	0	-	IKZF3	protein_coding			chr1	161147759	161147760	NM_001199873	0	-	B4GALT3	protein_coding			chr1	226185066	226187317	NM_152608	0	-	SDE2	protein_coding
chr1	112162768	112162769	NM_001291896	0	+	RAP1A	protein_coding			chr17	38024454	38024455	NM_198844	0	+	ZPBP2	protein_coding			chr1	161195728	161195729	NM_001286373	0	+	TOMM40L	protein_coding			chr1	226250157	226252408	NM_002107	0	+	H3F3A	protein_coding
chr1	112282047	112282048	NM_019099	0	-	FAM212B	protein_coding			chr17	38721737	38721738	NM_001301714	0	-	CCR7	protein_coding			chr1	161208001	161208002	NM_001077469	0	-	NR1I3	protein_coding			chr1	226372423	226374674	NM_022735	0	-	ACBD3	protein_coding
chr1	112298420	112298421	NM_198926	0	-	FAM212B	protein_coding			chr17	38821417	38821418	NM_152349	0	-	KRT222	protein_coding			chr1	161279763	161279764	NM_000530	0	-	MPZ	protein_coding			chr1	226411068	226413319	NM_001282402	0	+	MIXL1	protein_coding
chr1	112298189	112298190	NM_007204	0	+	DDX20	protein_coding			chr17	38860003	38860004	NM_019016	0	-	KRT24	protein_coding			chr1	161337674	161337675	NM_001013625	0	-	CFAP126	protein_coding			chr1	226593801	226596052	NM_001618	0	-	PARP1	protein_coding
chr1	112531778	112531779	NM_004980	0	-	KCND3	protein_coding			chr17	38911585	38911586	NM_181534	0	-	KRT25	protein_coding			chr1	161475204	161475205	NM_001136219	0	+	FCGR2A	protein_coding			chr1	226736250	226738501	NM_001003665	0	+	STUM	protein_coding
chr1	112938799	112938800	NM_018704	0	+	CTTNBP2NL	protein_coding			chr17	38928412	38928413	NM_181539	0	-	KRT26	protein_coding			chr1	161494329	161494330	NM_002155	0	+	HSPA6	protein_coding			chr1	226924876	226927127	NM_002221	0	-	ITPKB	protein_coding
chr1	113009162	113009163	NM_001291880	0	+	WNT2B	protein_coding			chr17	38938787	38938788	NM_181537	0	-	KRT27	protein_coding			chr1	161519894	161519895	NM_000569	0	-	FCGR3A	protein_coding			chr1	227058022	227060273	NM_000447	0	+	PSEN2	protein_coding
chr1	113051369	113051370	NM_024494	0	+	WNT2B	protein_coding			chr17	39728311	39728312	NM_000226	0	-	KRT9	protein_coding			chr1	161520414	161520415	NM_001127593	0	-	FCGR3A	protein_coding			chr1	227127687	227129938	NM_020247	0	+	COQ8A	protein_coding
chr1	113161762	113161763	NM_001308264	0	-	ST7L	protein_coding			chr17	39868577	39868578	NM_000805	0	+	GAST	protein_coding			chr1	161520528	161520529	NM_001329120	0	-	FCGR3A	protein_coding			chr1	227503826	227506077	NM_003607	0	-	CDC42BPA	protein_coding
chr1	113162041	113162042	NM_017744	0	-	ST7L	protein_coding			chr17	39890899	39890900	NM_001079870	0	-	HAP1	protein_coding			chr1	161551128	161551129	NM_201563	0	+	FCGR2C	protein_coding			chr1	228133631	228135882	NM_003395	0	-	WNT9A	protein_coding
chr1	113162074	113162075	NM_006135	0	+	CAPZA1	protein_coding			chr17	40190045	40190046	NM_001242704	0	-	ZNF385C	protein_coding			chr1	161600838	161600839	NM_001271036	0	-	FCGR3B	protein_coding			chr1	228289163	228291414	NM_024319	0	-	C1orf35	protein_coding
chr1	113216933	113216934	NM_001286072	0	+	MOV10	protein_coding			chr17	40333297	40333298	NM_012285	0	-	KCNH4	protein_coding			chr1	161601253	161601254	NM_001244753	0	-	FCGR3B	protein_coding			chr1	228295013	228297264	NM_001321284	0	-	MRPL55	protein_coding
chr1	113217094	113217095	NM_001130079	0	+	MOV10	protein_coding			chr17	41924515	41924516	NM_145273	0	+	CD300LG	protein_coding			chr1	161601754	161601755	NM_000570	0	-	FCGR3B	protein_coding			chr1	228332153	228334404	NM_001159391	0	+	GUK1	protein_coding
chr1	113217292	113217293	NM_001321324	0	+	MOV10	protein_coding			chr17	41985311	41985312	NM_001278372	0	-	MPP2	protein_coding			chr1	161632904	161632905	NM_001002273	0	+	FCGR2B	protein_coding			chr1	228337164	228339415	NM_020435	0	+	GJC2	protein_coding
chr1	113249679	113249680	NM_001042679	0	-	RHOC	protein_coding			chr17	41987080	41987081	NM_001278370	0	-	MPP2	protein_coding			chr1	161676761	161676762	NM_001184866	0	+	FCRLA	protein_coding			chr1	228353258	228355509	NM_001010867	0	+	IBA57	protein_coding
chr1	113250026	113250027	NM_001042678	0	-	RHOC	protein_coding			chr17	42733761	42733762	NM_001145080	0	+	MEIOC	protein_coding			chr1	161691333	161691334	NM_001002901	0	+	FCRLB	protein_coding			chr1	228362000	228364251	NM_001310327	0	+	IBA57	protein_coding
chr1	113498686	113498687	NM_001166496	0	-	SLC16A1	protein_coding			chr17	43507664	43507665	NM_001282290	0	-	ARHGAP27	protein_coding			chr1	161692046	161692047	NM_001320241	0	+	FCRLB	protein_coding			chr1	228395580	228397831	NM_001098623	0	+	OBSCN	protein_coding
chr1	113498976	113498977	NM_003051	0	-	SLC16A1	protein_coding			chr17	43510283	43510284	NM_174919	0	-	ARHGAP27	protein_coding			chr1	161692442	161692443	NM_001288829	0	+	FCRLB	protein_coding			chr1	228592517	228594768	NM_145214	0	-	TRIM11	protein_coding
chr1	113615791	113615792	NM_001312686	0	+	LRIG2	protein_coding			chr17	43861645	43861646	NM_001145146	0	+	CRHR1	protein_coding			chr1	161736033	161736034	NM_007348	0	+	ATF6	protein_coding			chr1	228602583	228604834	NM_001024940	0	-	TRIM17	protein_coding
chr1	113933474	113933475	NM_001142782	0	+	MAGI3	protein_coding			chr17	43971747	43971748	NM_001123066	0	+	MAPT	protein_coding			chr1	162332772	162332773	NM_001126060	0	+	NOS1AP	protein_coding			chr1	228674817	228677068	NM_001010858	0	+	RNF187	protein_coding
chr1	114301778	114301779	NM_006608	0	-	PHTF1	protein_coding			chr17	44896127	44896128	NM_030753	0	-	WNT3	protein_coding			chr1	162346645	162346646	NM_182581	0	-	SPATA46	protein_coding			chr1	228870573	228872824	NM_021205	0	+	RHOU	protein_coding
chr1	114302163	114302164	NM_001323041	0	-	PHTF1	protein_coding			chr17	45810609	45810610	NM_013351	0	+	TBX21	protein_coding			chr1	162348630	162348631	NM_001135240	0	+	C1orf226	protein_coding			chr1	229406558	229408809	NM_001271998	0	+	RAB4A	protein_coding
chr1	114302511	114302512	NM_001323042	0	-	PHTF1	protein_coding			chr17	45928517	45928518	NM_001258248	0	-	SP6	protein_coding			chr1	162351519	162351520	NM_001085375	0	+	C1orf226	protein_coding			chr1	229476688	229478939	NM_145257	0	-	CCSAP	protein_coding
chr1	114355099	114355100	NM_018364	0	-	RSBN1	protein_coding			chr17	45933241	45933242	NM_199262	0	-	SP6	protein_coding			chr1	162381929	162381930	NM_053282	0	-	SH2D1B	protein_coding			chr1	229642088	229644339	NM_018230	0	-	NUP133	protein_coding
chr1	114447546	114447547	NM_001253852	0	-	AP4B1	protein_coding			chr17	48046561	48046562	NM_138281	0	+	DLX4	protein_coding			chr1	162601054	162601055	NM_001354983	0	+	DDR2	protein_coding			chr1	229692442	229694693	NM_012089	0	-	ABCB10	protein_coding
chr1	114447747	114447748	NM_001253853	0	-	AP4B1	protein_coding			chr17	48072589	48072590	NM_005220	0	-	DLX3	protein_coding			chr1	162601716	162601717	NM_001354982	0	+	DDR2	protein_coding			chr1	230202691	230204942	NM_004481	0	+	GALNT2	protein_coding
chr1	114447240	114447241	NM_001319947	0	+	DCLRE1B	protein_coding			chr17	48610047	48610048	NM_017957	0	+	EPN3	protein_coding			chr1	162602170	162602171	NM_001014796	0	+	DDR2	protein_coding			chr1	230559674	230561925	NM_001258311	0	-	PGBD5	protein_coding
chr1	114447914	114447915	NM_001319946	0	+	DCLRE1B	protein_coding			chr17	53342320	53342321	NM_002126	0	+	HLF	protein_coding			chr1	162760491	162760492	NM_016371	0	+	HSD17B7	protein_coding			chr1	230777951	230780202	NM_001145036	0	+	COG2	protein_coding
chr1	114471995	114471996	NM_198268	0	+	HIPK1	protein_coding			chr17	53343582	53343583	NM_001330375	0	+	HLF	protein_coding			chr1	162838606	162838607	NM_178550	0	-	CCDC190	protein_coding			chr1	231173995	231176246	NM_198552	0	-	FAM89A	protein_coding
chr1	115053782	115053783	NM_015906	0	-	TRIM33	protein_coding			chr17	56315786	56315787	NM_001160102	0	+	LPO	protein_coding			chr1	163038395	163038396	NM_001102445	0	+	RGS4	protein_coding			chr1	231558790	231561041	NM_022051	0	-	EGLN1	protein_coding
chr1	115259516	115259517	NM_002524	0	-	NRAS	protein_coding			chr17	59529778	59529779	NM_001321120	0	+	TBX4	protein_coding			chr1	163038763	163038764	NM_005613	0	+	RGS4	protein_coding			chr1	231762310	231764561	NM_001012957	0	+	DISC1	protein_coding
chr1	115300672	115300673	NM_001007553	0	-	CSDE1	protein_coding			chr17	59533848	59533849	NM_018488	0	+	TBX4	protein_coding			chr1	163039043	163039044	NM_001113381	0	+	RGS4	protein_coding			chr1	232940387	232942638	NM_019090	0	+	MAP10	protein_coding
chr1	115323309	115323310	NM_001102396	0	-	SIKE1	protein_coding			chr17	64960979	64960980	NM_014405	0	+	CACNG4	protein_coding			chr1	163041694	163041695	NM_001113380	0	+	RGS4	protein_coding			chr1	233429459	233431710	NM_014801	0	-	PCNX2	protein_coding
chr1	115632122	115632123	NM_001308315	0	-	TSPAN2	protein_coding			chr17	65040651	65040652	NM_000727	0	+	CACNG1	protein_coding			chr1	163172964	163172965	NM_001195303	0	-	RGS5	protein_coding			chr1	233463263	233465514	NM_032435	0	+	MAP3K21	protein_coding
chr1	115880858	115880859	NM_002506	0	-	NGF	protein_coding			chr17	72322350	72322351	NM_153209	0	+	KIF19	protein_coding			chr1	164528596	164528597	NM_001353131	0	+	PBX1	protein_coding			chr1	234612849	234615100	NM_005646	0	-	TARBP1	protein_coding
chr1	116184573	116184574	NM_001172411	0	+	VANGL1	protein_coding			chr17	72732698	72732699	NM_001330471	0	+	RAB37	protein_coding			chr1	164528958	164528959	NM_001353130	0	+	PBX1	protein_coding			chr1	234743271	234745522	NM_001077397	0	-	IRF2BP2	protein_coding
chr1	116185249	116185250	NM_001172412	0	+	VANGL1	protein_coding			chr17	72732958	72732959	NM_001163989	0	+	RAB37	protein_coding			chr1	165394222	165394223	NM_001256571	0	-	RXRG	protein_coding			chr1	235290256	235292507	NM_014765	0	-	TOMM20	protein_coding
chr1	116519118	116519119	NM_018420	0	+	SLC22A15	protein_coding			chr17	72733355	72733356	NM_001006638	0	+	RAB37	protein_coding			chr1	165513477	165513478	NM_001005214	0	+	LRRC52	protein_coding			chr1	235322931	235325182	NM_001346738	0	-	RBM34	protein_coding
chr1	116915794	116915795	NM_000701	0	+	ATP1A1	protein_coding			chr17	72856008	72856009	NM_000835	0	-	GRIN2C	protein_coding			chr1	165738160	165738161	NM_001256164	0	-	TMCO1	protein_coding			chr1	235530424	235532675	NM_001079515	0	+	TBCE	protein_coding
chr1	116916488	116916489	NM_001160233	0	+	ATP1A1	protein_coding			chr17	72856967	72856968	NM_001278553	0	-	GRIN2C	protein_coding			chr1	166958325	166958326	NM_001286377	0	+	MAEL	protein_coding			chr1	235665781	235668032	NM_152490	0	-	B3GALNT2	protein_coding
chr1	117113716	117113717	NM_001779	0	-	CD58	protein_coding			chr17	72889910	72889911	NM_178128	0	-	FADS6	protein_coding			chr1	167059869	167059870	NM_005814	0	-	GPA33	protein_coding			chr1	236028227	236030478	NM_000081	0	-	LYST	protein_coding
chr1	117210378	117210379	NM_001007237	0	-	IGSF3	protein_coding			chr17	72919359	72919360	NM_001282489	0	-	USH1G	protein_coding			chr1	167063326	167063327	NM_001080426	0	+	DUSP27	protein_coding			chr1	236226481	236228732	NM_002508	0	-	NID1	protein_coding
chr1	117452544	117452545	NM_020440	0	+	PTGFRN	protein_coding			chr17	72920369	72920370	NM_178160	0	+	OTOP2	protein_coding			chr1	167298280	167298281	NM_001198783	0	+	POU2F1	protein_coding			chr1	236443339	236445590	NM_019891	0	-	ERO1B	protein_coding
chr1	117602948	117602949	NM_003594	0	+	TTF2	protein_coding			chr17	72931896	72931897	NM_001272005	0	+	OTOP3	protein_coding			chr1	167487848	167487849	NM_000734	0	-	CD247	protein_coding			chr1	236765841	236768092	NM_018072	0	-	HEATR1	protein_coding
chr1	117664412	117664413	NM_001145635	0	-	TRIM45	protein_coding			chr17	73717407	73717408	NM_000213	0	+	ITGB4	protein_coding			chr1	167883465	167883466	NM_001167749	0	-	ADCY10	protein_coding			chr1	236958330	236960581	NM_000254	0	+	MTR	protein_coding
chr1	117910054	117910055	NM_006699	0	+	MAN1A2	protein_coding			chr17	73720775	73720776	NM_001005619	0	+	ITGB4	protein_coding			chr1	168250277	168250278	NM_005149	0	+	TBX19	protein_coding			chr1	238647317	238649568	NR_015407	0	-	LINC01139	lincRNA
chr1	118148603	118148604	NM_017709	0	+	FAM46C	protein_coding			chr17	74070881	74070882	NM_003857	0	+	GALR2	protein_coding			chr1	168513236	168513237	NM_003175	0	-	XCL2	protein_coding			chr1	239549979	239552230	NM_001347716	0	+	CHRM3	protein_coding
chr1	118472303	118472304	NM_017686	0	-	GDAP2	protein_coding			chr17	74075262	74075263	NM_180990	0	+	ZACN	protein_coding			chr1	168545710	168545711	NM_002995	0	+	XCL1	protein_coding			chr1	240254934	240257185	NM_001305424	0	+	FMN2	protein_coding
chr1	118472371	118472372	NM_006784	0	+	WDR3	protein_coding			chr17	74852247	74852248	NR_135284	0	+	LINC00868	lincRNA			chr1	168756178	168756179	NR_024160	0	+	LINC00626	lincRNA			chr1	240773462	240775713	NM_022469	0	-	GREM2	protein_coding
chr1	119530477	119530478	NM_001330677	0	-	TBX15	protein_coding			chr17	76128509	76128510	NM_007267	0	-	TMC6	protein_coding			chr1	169337202	169337203	NM_013330	0	-	NME7	protein_coding			chr1	241681085	241683336	NM_000143	0	-	FH	protein_coding
chr1	119532180	119532181	NM_152380	0	-	TBX15	protein_coding			chr17	76126858	76126859	NM_152468	0	+	TMC8	protein_coding			chr1	169337116	169337117	NM_003666	0	+	BLZF1	protein_coding			chr1	241801701	241803952	NM_014322	0	-	OPN3	protein_coding
chr1	119683296	119683297	NM_015836	0	-	WARS2	protein_coding			chr17	78143790	78143791	NR_047566	0	+	CARD14	protein_coding			chr1	169396713	169396714	NM_001300969	0	-	CCDC181	protein_coding			chr1	243416708	243418959	NM_001042404	0	-	CEP170	protein_coding
chr1	120190391	120190392	NM_001080470	0	-	ZNF697	protein_coding			chr17	79762007	79762008	NM_000160	0	+	GCGR	protein_coding			chr1	169429908	169429909	NM_001300968	0	-	CCDC181	protein_coding			chr1	243419056	243421307	NM_001350246	0	+	SDCCAG8	protein_coding
chr1	120254418	120254419	NM_006623	0	+	PHGDH	protein_coding			chr17	79905110	79905111	NM_001145113	0	-	MYADML2	protein_coding			chr1	169555770	169555771	NM_000130	0	-	F5	protein_coding			chr1	244211990	244214241	NM_001278196	0	+	ZBTB18	protein_coding
chr1	144932033	144932034	NM_001350520	0	-	PDE4DIP	protein_coding			chr18	5895954	5895955	NM_001080209	0	-	TMEM200C	protein_coding			chr1	169599378	169599379	NM_003005	0	-	SELP	protein_coding			chr1	244613436	244615687	NM_001126	0	-	ADSS	protein_coding
chr1	144932366	144932367	NM_001002811	0	-	PDE4DIP	protein_coding			chr18	11751470	11751471	NM_001142339	0	+	GNAL	protein_coding			chr1	169677998	169677999	NR_029467	0	-	SELL	protein_coding			chr1	244624422	244626673	NM_001130957	0	+	CATSPERE	protein_coding
chr1	145039996	145039997	NM_001198832	0	-	PDE4DIP	protein_coding			chr18	12254317	12254318	NM_001279	0	+	CIDEA	protein_coding			chr1	169680844	169680845	NM_000655	0	-	SELL	protein_coding			chr1	244816099	244818350	NM_001297746	0	+	DESI2	protein_coding
chr1	145477066	145477067	NM_153713	0	+	LIX1L	protein_coding			chr18	28622782	28622783	NM_001941	0	-	DSC3	protein_coding			chr1	169763831	169763832	NM_001320201	0	-	METTL18	protein_coding			chr1	245025827	245028078	NM_004501	0	-	HNRNPU	protein_coding
chr1	145507556	145507557	NM_005105	0	+	RBM8A	protein_coding			chr18	30352975	30352976	NM_020805	0	-	KLHL14	protein_coding			chr1	169764118	169764119	NM_001320199	0	-	METTL18	protein_coding			chr1	245318036	245320287	NM_018012	0	+	KIF26B	protein_coding
chr1	145516164	145516165	NM_003846	0	+	PEX11B	protein_coding			chr18	35065821	35065822	NM_001353756	0	-	CELF4	protein_coding			chr1	169763870	169763871	NM_001320051	0	+	C1orf112	protein_coding			chr1	246668644	246670895	NM_001167740	0	-	SMYD3	protein_coding
chr1	145516559	145516560	NM_001184795	0	+	PEX11B	protein_coding			chr18	43914186	43914187	NM_001256758	0	+	RNF165	protein_coding			chr1	169764139	169764140	NM_001320047	0	+	C1orf112	protein_coding			chr1	246887127	246889378	NM_016002	0	+	SCCPDH	protein_coding
chr1	145575987	145575988	NM_006099	0	+	PIAS3	protein_coding			chr18	44337133	44337134	NM_001307986	0	-	ST8SIA5	protein_coding			chr1	169764549	169764550	NM_018186	0	+	C1orf112	protein_coding			chr1	247169395	247171646	NM_001204221	0	-	ZNF695	protein_coding
chr1	145589436	145589437	NM_001012758	0	-	NUDT17	protein_coding			chr18	44775555	44775556	NM_001278063	0	-	SKOR2	protein_coding			chr1	170038057	170038058	NM_001204517	0	-	KIFAP3	protein_coding			chr1	247240115	247242366	NM_001204220	0	-	ZNF670	protein_coding
chr1	145610669	145610670	NM_001303456	0	-	POLR3C	protein_coding			chr18	45663681	45663682	NM_001039360	0	-	ZBTB7C	protein_coding			chr1	170043880	170043881	NM_001204514	0	-	KIFAP3	protein_coding			chr1	247265674	247267925	NM_001142572	0	-	ZNF669	protein_coding
chr1	145611045	145611046	NM_006468	0	-	POLR3C	protein_coding			chr18	47088400	47088401	NM_001308006	0	+	LIPG	protein_coding			chr1	170115187	170115188	NM_001136107	0	+	METTL11B	protein_coding			chr1	247273719	247275970	NM_207401	0	-	C1orf229	protein_coding
chr1	145610989	145610990	NM_014455	0	+	RNF115	protein_coding			chr18	47721452	47721453	NM_001080467	0	-	MYO5B	protein_coding			chr1	170253350	170253351	NR_026957	0	-	LINC01142	lincRNA			chr1	247493242	247495493	NM_032752	0	-	ZNF496	protein_coding
chr1	145715640	145715641	NM_007053	0	-	CD160	protein_coding			chr18	48086483	48086484	NM_001292039	0	+	MAPK4	protein_coding			chr1	170904611	170904612	NM_001163629	0	+	MROH9	protein_coding			chr1	249132126	249134377	NM_024836	0	+	ZNF672	protein_coding
chr1	146644169	146644170	NM_005399	0	-	PRKAB2	protein_coding			chr18	54739351	54739352	NR_048536	0	-	LINC-ROR	lincRNA			chr1	171060017	171060018	NM_001002294	0	+	FMO3	protein_coding			chr1	249200191	249202442	NM_001017434	0	+	PGBD2	protein_coding
chr1	146644772	146644773	NM_001348451	0	+	CHD1L	protein_coding			chr18	56887399	56887400	NM_001012512	0	+	GRP	protein_coding			chr1	171106878	171106879	NR_002601	0	+	FMO6P	protein_coding			chr10	733608	735859	NM_014974	0	-	DIP2C	protein_coding
chr1	146714290	146714291	NM_001256336	0	+	CHD1L	protein_coding			chr18	56940626	56940627	NM_013435	0	-	RAX	protein_coding			chr1	171154346	171154347	NM_001301347	0	+	FMO2	protein_coding			chr10	975645	977896	NM_001351277	0	-	LARP4B	protein_coding
chr1	146714791	146714792	NM_001348452	0	+	CHD1L	protein_coding			chr18	59000814	59000815	NM_031891	0	+	CDH20	protein_coding			chr1	171217609	171217610	NM_001282693	0	+	FMO1	protein_coding			chr10	1034098	1036349	NM_012341	0	+	GTPBP4	protein_coding
chr1	147142666	147142667	NM_001323625	0	-	ACP6	protein_coding			chr18	59992519	59992520	NM_001270949	0	+	TNFRSF11A	protein_coding			chr1	171227061	171227062	NM_001282692	0	+	FMO1	protein_coding			chr10	3825473	3827724	NM_001160124	0	-	KLF6	protein_coding
chr1	149858233	149858234	NM_003528	0	-	HIST2H2BE	protein_coding			chr18	72124504	72124505	NM_001044369	0	-	FAM69C	protein_coding			chr1	171283321	171283322	NM_002022	0	+	FMO4	protein_coding			chr10	4868118	4870369	NM_001040177	0	+	AKR1E2	protein_coding
chr1	149900145	149900146	NM_005850	0	-	SF3B4	protein_coding			chr18	74962007	74962008	NM_001480	0	+	GALR1	protein_coding			chr1	171621774	171621775	NM_000261	0	-	MYOC	protein_coding			chr10	5454263	5456514	NM_001047160	0	+	NET1	protein_coding
chr1	149982687	149982688	NM_020205	0	-	OTUD7B	protein_coding			chr18	76740274	76740275	NM_171999	0	+	SALL3	protein_coding			chr1	171750760	171750761	NM_001007239	0	+	METTL13	protein_coding			chr10	5488263	5490514	NM_005863	0	+	NET1	protein_coding
chr1	150121623	150121624	NM_001304722	0	+	PLEKHO1	protein_coding			chr19	291170	291171	NM_177543	0	-	PLPP2	protein_coding			chr1	172389827	172389828	NM_139240	0	+	C1orf105	protein_coding			chr10	5706558	5708809	NM_024701	0	-	ASB13	protein_coding
chr1	150122091	150122092	NM_016274	0	+	PLEKHO1	protein_coding			chr19	291436	291437	NM_003712	0	-	PLPP2	protein_coding			chr1	172422032	172422033	NM_001300760	0	+	C1orf105	protein_coding			chr10	5726550	5728801	NM_001321783	0	+	FAM208B	protein_coding
chr1	150122775	150122776	NM_001304723	0	+	PLEKHO1	protein_coding			chr19	376014	376015	NM_016585	0	-	THEG	protein_coding			chr1	172628147	172628148	NM_000639	0	+	FASLG	protein_coding			chr10	5853512	5855763	NM_001115156	0	-	GDI2	protein_coding
chr1	150207027	150207028	NM_001136479	0	-	ANP32E	protein_coding			chr19	496489	496490	NM_130760	0	+	MADCAM1	protein_coding			chr1	173020104	173020105	NM_005092	0	-	TNFSF18	protein_coding			chr10	6244589	6246840	NM_001314063	0	+	PFKFB3	protein_coding
chr1	150208505	150208506	NM_001136478	0	-	ANP32E	protein_coding			chr19	695462	695463	NM_001308209	0	-	PRSS57	protein_coding			chr1	173174698	173174699	NM_001297562	0	-	TNFSF4	protein_coding			chr10	7860216	7862467	NM_031923	0	+	TAF3	protein_coding
chr1	150266261	150266262	NM_018997	0	+	MRPS21	protein_coding			chr19	840984	840985	NM_002777	0	+	PRTN3	protein_coding			chr1	173176453	173176454	NM_003326	0	-	TNFSF4	protein_coding			chr10	11651788	11654039	NM_014688	0	-	USP6NL	protein_coding
chr1	150293916	150293917	NM_001350529	0	+	PRPF3	protein_coding			chr19	1065921	1065922	NM_001258328	0	+	ARHGAP45	protein_coding			chr1	173572234	173572235	NM_178527	0	-	SLC9C2	protein_coding			chr10	11784105	11786356	NM_024693	0	+	ECHDC3	protein_coding
chr1	150336586	150336587	NM_001297673	0	+	RPRD2	protein_coding			chr19	1067164	1067165	NM_012292	0	+	ARHGAP45	protein_coding			chr1	173639002	173639003	NM_198493	0	-	ANKRD45	protein_coding			chr10	11865146	11867397	NM_153256	0	+	PROSER2	protein_coding
chr1	150480486	150480487	NM_001202858	0	+	ECM1	protein_coding			chr19	1067496	1067497	NM_001321232	0	+	ARHGAP45	protein_coding			chr1	173684079	173684080	NM_014458	0	+	KLHL20	protein_coding			chr10	12171389	12173640	NM_001142627	0	+	SEC61A2	protein_coding
chr1	150521844	150521845	NM_001288607	0	+	ADAMTSL4	protein_coding			chr19	1286152	1286153	NM_001405	0	+	EFNA2	protein_coding			chr1	173886517	173886518	NM_000488	0	-	SERPINC1	protein_coding			chr10	12391291	12393542	NM_153498	0	+	CAMK1D	protein_coding
chr1	150547029	150547030	NR_104133	0	-	ADAMTSL4-AS1	protein_coding			chr19	1450147	1450148	NM_005883	0	+	APC2	protein_coding			chr1	173962211	173962212	NM_001300850	0	-	RC3H1	protein_coding			chr10	13203303	13205554	NM_018518	0	+	MCM10	protein_coding
chr1	150552215	150552216	NM_001197320	0	-	MCL1	protein_coding			chr19	1452982	1452983	NM_001351273	0	+	APC2	protein_coding			chr1	174769034	174769035	NM_001243765	0	+	RABGAP1L	protein_coding			chr10	13388298	13390549	NM_001195602	0	-	SEPHS1	protein_coding
chr1	150849245	150849246	NM_001197325	0	-	ARNT	protein_coding			chr19	1524072	1524073	NM_001243079	0	+	PLK5	protein_coding			chr1	174843523	174843524	NM_001243763	0	+	RABGAP1L	protein_coding			chr10	13628688	13630939	NM_003675	0	+	PRPF18	protein_coding
chr1	150898814	150898815	NM_001145415	0	+	SETDB1	protein_coding			chr19	1753661	1753662	NM_001080488	0	+	ONECUT3	protein_coding			chr1	174844655	174844656	NM_001035230	0	+	RABGAP1L	protein_coding			chr10	13747567	13749818	NM_001318338	0	-	FRMD4A	protein_coding
chr1	150947480	150947481	NM_022075	0	-	CERS2	protein_coding			chr19	2702747	2702748	NM_052847	0	-	GNG7	protein_coding			chr1	174933904	174933905	NM_001243764	0	+	RABGAP1L	protein_coding			chr10	14644417	14646668	NM_001282696	0	-	FAM107B	protein_coding
chr1	151020215	151020216	NM_017860	0	+	C1orf56	protein_coding			chr19	3480541	3480542	NM_001136503	0	-	SMIM24	protein_coding			chr1	174992592	174992593	NM_022100	0	-	MRPS14	protein_coding			chr10	14920531	14922782	NM_001193424	0	+	SUV39H2	protein_coding
chr1	151032126	151032127	NM_001038707	0	-	CDC42SE1	protein_coding			chr19	3708334	3708335	NM_001267560	0	+	TJP3	protein_coding			chr1	175036993	175036994	NM_022093	0	+	TNN	protein_coding			chr10	14994431	14996682	NM_001350965	0	-	DCLRE1C	protein_coding
chr1	151032150	151032151	NM_006818	0	+	MLLT11	protein_coding			chr19	3801811	3801812	NM_002378	0	-	MATK	protein_coding			chr1	175161950	175161951	NM_001162895	0	-	KIAA0040	protein_coding			chr10	15001103	15003354	NR_147060	0	+	MEIG1	protein_coding
chr1	151043053	151043054	NM_001323906	0	+	GABPB2	protein_coding			chr19	3869028	3869029	NM_015174	0	-	ZFR2	protein_coding			chr1	175162230	175162231	NM_001162893	0	-	KIAA0040	protein_coding			chr10	15138928	15141179	NM_001097590	0	+	RPP38	protein_coding
chr1	151119141	151119142	NM_001178061	0	-	SEMA6C	protein_coding			chr19	3933100	3933101	NM_001289117	0	+	NMRK2	protein_coding			chr1	175712753	175712754	NM_001328635	0	-	TNR	protein_coding			chr10	15208695	15210946	NM_004808	0	-	NMT2	protein_coding
chr1	151138425	151138426	NM_001136543	0	-	LYSMD1	protein_coding			chr19	4278597	4278598	NM_020209	0	+	SHD	protein_coding			chr1	176432306	176432307	NM_020318	0	+	PAPPA2	protein_coding			chr10	15411058	15413309	NM_001010924	0	-	FAM171A1	protein_coding
chr1	151171019	151171020	NM_001330689	0	+	PIP5K1A	protein_coding			chr19	4769116	4769117	NR_027148	0	+	MIR7-3HG	lincRNA			chr1	177939058	177939059	NM_033127	0	-	SEC16B	protein_coding			chr10	15760334	15762585	NM_001291494	0	-	ITGA8	protein_coding
chr1	151227175	151227176	NM_001330692	0	+	PSMD4	protein_coding			chr19	5568046	5568047	NR_027064	0	-	TINCR	lincRNA			chr1	177939349	177939350	NM_001356499	0	-	SEC16B	protein_coding			chr10	16562004	16564255	NM_001010908	0	-	C1QL3	protein_coding
chr1	151254030	151254031	NM_001304764	0	+	ZNF687	protein_coding			chr19	6463787	6463788	NM_174882	0	+	CRB3	protein_coding			chr1	177953439	177953440	NM_001356500	0	-	SEC16B	protein_coding			chr10	16857453	16859704	NM_012425	0	-	RSU1	protein_coding
chr1	151254787	151254788	NM_001304763	0	+	ZNF687	protein_coding			chr19	6464248	6464249	NM_139161	0	+	CRB3	protein_coding			chr1	178007143	178007144	NM_001356505	0	-	CRYZL2P-SEC16B	protein_coding			chr10	17242070	17244321	NM_001321006	0	-	TRDMT1	protein_coding
chr1	151300192	151300193	NM_001198773	0	-	PI4KB	protein_coding			chr19	7797058	7797059	NM_001244856	0	-	CLEC4G	protein_coding			chr1	178310605	178310606	NM_004841	0	+	RASAL2	protein_coding			chr10	17269958	17272209	NM_003380	0	+	VIM	protein_coding
chr1	151372040	151372041	NM_002796	0	+	PSMB4	protein_coding			chr19	7828034	7828035	NM_001144904	0	+	CLEC4M	protein_coding			chr1	178482211	178482212	NM_001170722	0	+	TEX35	protein_coding			chr10	17494386	17496637	NM_001004470	0	-	ST8SIA6	protein_coding
chr1	151431942	151431943	NM_001194937	0	-	POGZ	protein_coding			chr19	7939327	7939328	NM_001190467	0	-	PRR36	protein_coding			chr1	178840216	178840217	NM_004673	0	-	ANGPTL1	protein_coding			chr10	17657373	17659624	NM_014241	0	-	HACD1	protein_coding
chr1	151483861	151483862	NM_020770	0	+	CGN	protein_coding			chr19	8213754	8213755	NM_001321431	0	-	FBN3	protein_coding			chr1	179575361	179575362	NM_001199092	0	+	TDRD5	protein_coding			chr10	17685873	17688124	NM_001324282	0	+	STAM	protein_coding
chr1	151584661	151584662	NM_001330723	0	+	SNX27	protein_coding			chr19	8214731	8214732	NM_032447	0	-	FBN3	protein_coding			chr1	179696897	179696898	NM_001329713	0	+	FAM163A	protein_coding			chr10	21784213	21786464	NM_001010911	0	-	CASC10	protein_coding
chr1	151694012	151694013	NM_001144956	0	+	RIIAD1	protein_coding			chr19	8274216	8274217	NM_024552	0	+	CERS4	protein_coding			chr1	179699325	179699326	NM_001329715	0	+	FAM163A	protein_coding			chr10	21812611	21814862	NM_207371	0	-	SKIDA1	protein_coding
chr1	151736393	151736394	NM_001300733	0	-	MRPL9	protein_coding			chr19	10400654	10400655	NM_003259	0	+	ICAM5	protein_coding			chr1	179837976	179837977	NM_001349933	0	-	TOR1AIP2	protein_coding			chr10	22290650	22292901	NM_022365	0	-	DNAJC1	protein_coding
chr1	151735444	151735445	NM_001134939	0	+	OAZ3	protein_coding			chr19	10527448	10527449	NM_001243121	0	+	PDE4A	protein_coding			chr1	180528109	180528110	NR_125716	0	+	OVAAL	lincRNA			chr10	22609888	22612139	NM_005180	0	+	BMI1	protein_coding
chr1	151735955	151735956	NM_001301371	0	+	OAZ3	protein_coding			chr19	10531332	10531333	NM_001111307	0	+	PDE4A	protein_coding			chr1	181002560	181002561	NM_001194999	0	+	MR1	protein_coding			chr10	22634123	22636374	NM_001253854	0	+	SPAG6	protein_coding
chr1	151813034	151813035	NM_001136003	0	-	C2CD4D	protein_coding			chr19	10959077	10959078	NM_001136482	0	+	C19orf38	protein_coding			chr1	182030848	182030849	NM_001009992	0	-	ZNF648	protein_coding			chr10	23384176	23386427	NM_012228	0	+	MSRB2	protein_coding
chr1	151882362	151882363	NM_053055	0	-	THEM4	protein_coding			chr19	12941231	12941232	NM_001080997	0	-	RTBDN	protein_coding			chr1	182369752	182369753	NM_172000	0	-	TEDDM1	protein_coding			chr10	23727947	23730198	NM_001145373	0	+	OTUD1	protein_coding
chr1	151966715	151966716	NM_002966	0	-	S100A10	protein_coding			chr19	12941490	12941491	NM_001270443	0	-	RTBDN	protein_coding			chr1	182376755	182376756	NR_034131	0	+	LINC00272	lincRNA			chr10	25010597	25012848	NM_020824	0	-	ARHGAP21	protein_coding
chr1	152009512	152009513	NM_005620	0	-	S100A11	protein_coding			chr19	12945391	12945392	NM_001270441	0	-	RTBDN	protein_coding			chr1	182419255	182419256	NM_001137669	0	+	RGSL1	protein_coding			chr10	25239573	25241824	NM_001282786	0	-	PRTFDC1	protein_coding
chr1	152881020	152881021	NM_005547	0	+	IVL	protein_coding			chr19	12946243	12946244	NM_001270440	0	-	RTBDN	protein_coding			chr1	182558395	182558396	NM_021133	0	-	RNASEL	protein_coding			chr10	26727015	26729266	NM_019043	0	+	APBB1IP	protein_coding
chr1	153514242	153514243	NM_002962	0	-	S100A5	protein_coding			chr19	12949258	12949259	NM_014975	0	+	MAST1	protein_coding			chr1	182642068	182642069	NM_001102450	0	-	RGS8	protein_coding			chr10	26986102	26988353	NM_001321978	0	+	PDSS1	protein_coding
chr1	153518283	153518284	NM_019554	0	-	S100A4	protein_coding			chr19	14169972	14169973	NM_001145028	0	-	PALM3	protein_coding			chr1	183155173	183155174	NM_005562	0	+	LAMC2	protein_coding			chr10	27148016	27150267	NM_001012750	0	-	ABI1	protein_coding
chr1	153538307	153538308	NM_005978	0	-	S100A2	protein_coding			chr19	14586175	14586176	NM_000955	0	-	PTGER1	protein_coding			chr1	183274010	183274011	NM_170706	0	-	NMNAT2	protein_coding			chr10	27387427	27389678	NM_001256053	0	-	ANKRD26	protein_coding
chr1	153581832	153581833	NM_001317007	0	-	S100A16	protein_coding			chr19	15090548	15090549	NM_001272087	0	-	SLC1A6	protein_coding			chr1	183387635	183387636	NM_015039	0	-	NMNAT2	protein_coding			chr10	27792852	27795103	NM_001256410	0	+	RAB18	protein_coding
chr1	153585645	153585646	NM_080388	0	-	S100A16	protein_coding			chr19	15343232	15343233	NM_024794	0	-	EPHX3	protein_coding			chr1	183559740	183559741	NM_000433	0	-	NCF2	protein_coding			chr10	28032778	28035029	NM_001242702	0	-	MKX	protein_coding
chr1	153588809	153588810	NM_020672	0	-	S100A14	protein_coding			chr19	15343859	15343860	NM_001142886	0	-	EPHX3	protein_coding			chr1	183560057	183560058	NM_001127651	0	-	NCF2	protein_coding			chr10	28589995	28592246	NM_001318170	0	-	MPP7	protein_coding
chr1	153599525	153599526	NM_001024213	0	-	S100A13	protein_coding			chr19	15575393	15575394	NM_022904	0	-	RASAL3	protein_coding			chr1	183622449	183622450	NM_203454	0	-	APOBEC4	protein_coding			chr10	28966173	28968424	NM_012342	0	+	BAMBI	protein_coding
chr1	153599745	153599746	NM_001024212	0	-	S100A13	protein_coding			chr19	15619335	15619336	NM_173483	0	+	CYP4F22	protein_coding			chr1	185304172	185304173	NR_038424	0	-	GS1-279B7.1	lincRNA			chr10	29921901	29924152	NM_021738	0	-	SVIL	protein_coding
chr1	153600118	153600119	NM_001024211	0	-	S100A13	protein_coding			chr19	17137626	17137627	NM_015692	0	-	CPAMD8	protein_coding			chr1	186265404	186265405	NM_001127708	0	+	PRG4	protein_coding			chr10	30346515	30348766	NM_001350001	0	-	JCAD	protein_coding
chr1	153600716	153600717	NM_005979	0	-	S100A13	protein_coding			chr19	17571726	17571727	NM_138454	0	-	NXNL1	protein_coding			chr1	186417857	186417858	NM_022576	0	-	PDC	protein_coding			chr10	30636267	30638518	NM_018109	0	-	MTPAP	protein_coding
chr1	153600872	153600873	NM_006271	0	+	S100A1	protein_coding			chr19	17799009	17799010	NM_001080421	0	-	UNC13A	protein_coding			chr1	186430241	186430242	NM_002597	0	-	PDC	protein_coding			chr10	31318866	31321117	NM_001143766	0	-	ZNF438	protein_coding
chr1	153606569	153606570	NM_001024210	0	-	S100A13	protein_coding			chr19	17905918	17905919	NM_014256	0	+	B3GNT3	protein_coding			chr1	186798031	186798032	NM_001311193	0	+	PLA2G4A	protein_coding			chr10	32215804	32218055	NM_001270695	0	-	ARHGAP12	protein_coding
chr1	153606457	153606458	NM_001206612	0	+	CHTOP	protein_coding			chr19	18062110	18062111	NM_002248	0	+	KCNN1	protein_coding			chr1	187061973	187061974	NR_126347	0	+	LINC01036	lincRNA			chr10	32343371	32345622	NM_004521	0	-	KIF5B	protein_coding
chr1	153631129	153631130	NM_012437	0	+	SNAPIN	protein_coding			chr19	18209627	18209628	NM_001290024	0	-	IL12RB1	protein_coding			chr1	187412759	187412760	NR_132374	0	+	LINC01037	lincRNA			chr10	32734759	32737010	NM_001321115	0	+	CCDC7	protein_coding
chr1	153643505	153643506	NM_001267809	0	-	ILF2	protein_coding			chr19	18208602	18208603	NM_015016	0	+	MAST3	protein_coding			chr1	190445141	190445142	NM_001317188	0	-	BRINP3	protein_coding			chr10	33621833	33624084	NM_001244972	0	-	NRP1	protein_coding
chr1	153651163	153651164	NM_000906	0	+	NPR1	protein_coding			chr19	18345190	18345191	NM_001330172	0	-	PDE4C	protein_coding			chr1	190447013	190447014	NM_199051	0	-	BRINP3	protein_coding			chr10	35102253	35104504	NM_001184785	0	-	PARD3	protein_coding
chr1	153746829	153746830	NM_001317929	0	+	SLC27A3	protein_coding			chr19	18723681	18723682	NM_012109	0	+	TMEM59L	protein_coding			chr1	192127591	192127592	NM_130782	0	+	RGS18	protein_coding			chr10	35625551	35627802	NM_001282852	0	+	CCNY	protein_coding
chr1	153895452	153895453	NM_020699	0	-	GATAD2B	protein_coding			chr19	19006954	19006955	NM_001492	0	-	GDF1	protein_coding			chr1	192286121	192286122	NM_001039152	0	+	RGS21	protein_coding			chr10	35928362	35930613	NM_031866	0	-	FZD8	protein_coding
chr1	153919155	153919156	NM_014856	0	-	DENND4B	protein_coding			chr19	19006954	19006955	NM_021267	0	-	CERS1	protein_coding			chr1	192544856	192544857	NM_002922	0	+	RGS1	protein_coding			chr10	42970688	42972939	NR_026827	0	+	LINC00839	lincRNA
chr1	153931133	153931134	NM_181715	0	-	CRTC2	protein_coding			chr19	19007537	19007538	NM_001290265	0	-	CERS1	protein_coding			chr1	192605267	192605268	NM_002927	0	+	RGS13	protein_coding			chr10	43277703	43279954	NM_014753	0	+	BMS1	protein_coding
chr1	153935845	153935846	NM_001271957	0	-	SLC39A1	protein_coding			chr19	19373597	19373598	NM_023002	0	-	HAPLN4	protein_coding			chr1	192917388	192917389	NR_126003	0	-	LINC01032	lincRNA			chr10	43633642	43635893	NM_018590	0	+	CSGALNACT2	protein_coding
chr1	153935969	153935970	NM_001271959	0	-	SLC39A1	protein_coding			chr19	19649073	19649074	NM_153221	0	+	CILP2	protein_coding			chr1	193155744	193155745	NM_003783	0	-	B3GALT2	protein_coding			chr10	44068066	44070317	NM_001099283	0	-	ZNF239	protein_coding
chr1	153936118	153936119	NM_001271958	0	-	SLC39A1	protein_coding			chr19	34112860	34112861	NM_001127895	0	+	CHST8	protein_coding			chr1	193273874	193273875	NR_125789	0	+	LINC01031	lincRNA			chr10	44101604	44103855	NM_001318140	0	+	ZNF485	protein_coding
chr1	153940209	153940210	NM_014437	0	-	SLC39A1	protein_coding			chr19	35719629	35719630	NM_152481	0	-	FAM187B	protein_coding			chr1	196577707	196577708	NM_001287819	0	-	KCNT2	protein_coding			chr10	44142326	44144577	NM_001324164	0	-	ZNF32	protein_coding
chr1	153940661	153940662	NM_001271960	0	-	SLC39A1	protein_coding			chr19	35739558	35739559	NM_001260489	0	+	LSR	protein_coding			chr1	196621007	196621008	NM_000186	0	+	CFH	protein_coding			chr10	44878545	44880796	NM_000609	0	-	CXCL12	protein_coding
chr1	153940314	153940315	NM_001255978	0	+	CREB3L4	protein_coding			chr19	35782988	35782989	NM_001199216	0	+	MAG	protein_coding			chr1	196743929	196743930	NM_001166624	0	+	CFHR3	protein_coding			chr10	46088354	46090605	NM_145021	0	-	MARCH8	protein_coding
chr1	153940674	153940675	NM_001255979	0	+	CREB3L4	protein_coding			chr19	35940616	35940617	NM_005306	0	+	FFAR2	protein_coding			chr1	196788860	196788861	NM_002113	0	+	CFHR1	protein_coding			chr10	46166261	46168512	NM_001128324	0	-	ZFAND4	protein_coding
chr1	153950452	153950453	NM_006694	0	-	JTB	protein_coding			chr19	36024313	36024314	NM_014364	0	+	GAPDHS	protein_coding			chr1	196857143	196857144	NM_001201550	0	+	CFHR4	protein_coding			chr10	46222397	46224648	NM_001169106	0	+	WASHC2C	protein_coding
chr1	153957843	153957844	NM_001272038	0	-	RAB13	protein_coding			chr19	36342896	36342897	NM_004646	0	-	NPHS1	protein_coding			chr1	196912897	196912898	NM_001312672	0	+	CFHR2	protein_coding			chr10	48354773	48357024	NM_001346932	0	+	ZNF488	protein_coding
chr1	153958854	153958855	NM_002870	0	-	RAB13	protein_coding			chr19	38747232	38747233	NM_001243947	0	-	PPP1R14A	protein_coding			chr1	196946666	196946667	NM_030787	0	+	CFHR5	protein_coding			chr10	48388991	48391242	NM_002900	0	-	RBP3	protein_coding
chr1	154155726	154155727	NM_001043351	0	-	TPM3	protein_coding			chr19	38924339	38924340	NM_000540	0	+	RYR1	protein_coding			chr1	197036398	197036399	NM_001994	0	-	F13B	protein_coding			chr10	49514431	49516682	NM_001278547	0	+	MAPK8	protein_coding
chr1	154193274	154193275	NM_001098616	0	-	C1orf43	protein_coding			chr19	39687603	39687604	NM_001001414	0	+	NCCRP1	protein_coding			chr1	197115825	197115826	NM_001206846	0	-	ASPM	protein_coding			chr10	49811176	49813427	NM_001256024	0	-	ARHGAP22	protein_coding
chr1	154192647	154192648	NM_001127320	0	+	UBAP2L	protein_coding			chr19	39739497	39739498	NM_001276254	0	-	IFNL4	protein_coding			chr1	197169673	197169674	NR_135153	0	-	ZBTB41	protein_coding			chr10	49862310	49864561	NM_001347738	0	-	ARHGAP22	protein_coding
chr1	154193324	154193325	NM_001287816	0	+	UBAP2L	protein_coding			chr19	39805977	39805978	NM_020862	0	-	LRFN1	protein_coding			chr1	197237333	197237334	NM_001193640	0	+	CRB1	protein_coding			chr10	50321577	50323828	NM_001031746	0	-	VSTM4	protein_coding
chr1	154245038	154245039	NM_001018837	0	+	HAX1	protein_coding			chr19	39989556	39989557	NM_016941	0	+	DLL3	protein_coding			chr1	198510076	198510077	NM_001320218	0	-	ATP6V1G3	protein_coding			chr10	50602062	50604313	NM_001276451	0	-	DRGX	protein_coding
chr1	154298035	154298036	NM_001005855	0	+	ATP8B2	protein_coding			chr19	40724307	40724308	NM_152479	0	-	TTC9B	protein_coding			chr1	198608097	198608098	NM_002838	0	+	PTPRC	protein_coding			chr10	51564857	51567108	NM_001145260	0	+	NCOA4	protein_coding
chr1	154300275	154300276	NM_020452	0	+	ATP8B2	protein_coding			chr19	42055885	42055886	NM_001288773	0	+	CEACAM21	protein_coding			chr1	198906559	198906560	NR_040073	0	-	MIR181A1HG	lincRNA			chr10	51572113	51574364	NM_005437	0	+	NCOA4	protein_coding
chr1	154377668	154377669	NM_000565	0	+	IL6R	protein_coding			chr19	42300521	42300522	NM_001277163	0	+	CEACAM3	protein_coding			chr1	200342921	200342922	NR_040064	0	-	LINC00862	lincRNA			chr10	51827397	51829648	NM_001005751	0	+	WASHC2A	protein_coding
chr1	154474527	154474528	NM_001010846	0	-	SHE	protein_coding			chr19	42569958	42569959	NM_002088	0	-	GRIK5	protein_coding			chr1	200587967	200587968	NM_001305792	0	-	KIF14	protein_coding			chr10	52381737	52383988	NM_147156	0	-	SGMS1	protein_coding
chr1	154474694	154474695	NM_001098475	0	+	TDRD10	protein_coding			chr19	42572628	42572629	NM_001330519	0	+	ZNF574	protein_coding			chr1	200589863	200589864	NM_014875	0	-	KIF14	protein_coding			chr10	52750660	52752911	NM_001098512	0	+	PRKG1	protein_coding
chr1	154531121	154531122	NM_017582	0	-	UBE2Q1	protein_coding			chr19	42817476	42817477	NM_173633	0	+	TMEM145	protein_coding			chr1	200635880	200635881	NM_001320182	0	-	DDX59	protein_coding			chr10	52833983	52836234	NM_006258	0	+	PRKG1	protein_coding
chr1	154580725	154580726	NM_001111	0	-	ADAR	protein_coding			chr19	42894445	42894446	NM_032488	0	-	CNFN	protein_coding			chr1	200636069	200636070	NM_001349800	0	-	DDX59	protein_coding			chr10	54073692	54075943	NM_012242	0	+	DKK1	protein_coding
chr1	154600457	154600458	NM_001025107	0	-	ADAR	protein_coding			chr19	43857810	43857811	NM_020406	0	+	CD177	protein_coding			chr1	201081695	201081696	NM_000069	0	-	CACNA1S	protein_coding			chr10	60025694	60027945	NM_152230	0	-	IPMK	protein_coding
chr1	154909110	154909111	NM_001323011	0	-	PMVK	protein_coding			chr19	45409005	45409006	NM_000041	0	+	APOE	protein_coding			chr1	201123684	201123685	NM_001288565	0	-	TMEM9	protein_coding			chr10	60028611	60030862	NM_018464	0	+	CISD1	protein_coding
chr1	154909485	154909486	NM_001348696	0	-	PMVK	protein_coding			chr19	45409277	45409278	NM_001302689	0	+	APOE	protein_coding			chr1	201140711	201140712	NM_001288564	0	-	TMEM9	protein_coding			chr10	60094488	60096739	NM_001204880	0	+	UBE2D1	protein_coding
chr1	154934259	154934260	NM_138300	0	-	PYGO2	protein_coding			chr19	45409657	45409658	NM_001302690	0	+	APOE	protein_coding			chr1	201159952	201159953	NM_001164586	0	+	IGFN1	protein_coding			chr10	60144652	60146903	NM_001270782	0	+	TFAM	protein_coding
chr1	154943224	154943225	NM_001130040	0	-	SHC1	protein_coding			chr19	45737470	45737471	NM_138568	0	-	EXOC3L2	protein_coding			chr1	201252579	201252580	NM_000299	0	+	PKP1	protein_coding			chr10	60272653	60274904	NM_001080512	0	+	BICC1	protein_coding
chr1	154946960	154946961	NM_001130041	0	-	SHC1	protein_coding			chr19	45826236	45826237	NM_001824	0	-	CKM	protein_coding			chr1	201465702	201465703	NM_001193572	0	-	CSRP1	protein_coding			chr10	61664414	61666665	NM_005436	0	-	CCDC6	protein_coding
chr1	154947117	154947118	NM_001826	0	+	CKS1B	protein_coding			chr19	46105467	46105468	NM_005282	0	-	GPR4	protein_coding			chr1	201915717	201915718	NM_012134	0	-	LMOD1	protein_coding			chr10	62491284	62493535	NM_001204403	0	-	ANK3	protein_coding
chr1	154955769	154955770	NM_001184891	0	+	FLAD1	protein_coding			chr19	46627932	46627933	NM_207393	0	-	IGFL3	protein_coding			chr1	202129120	202129121	NM_080588	0	-	PTPN7	protein_coding			chr10	63211208	63213459	NM_178505	0	-	TMEM26	protein_coding
chr1	154975105	154975106	NM_001252406	0	+	ZBTB7B	protein_coding			chr19	47975308	47975309	NM_015063	0	-	SLC8A2	protein_coding			chr1	202130717	202130718	NM_001199797	0	-	PTPN7	protein_coding			chr10	63422468	63424719	NM_173554	0	+	CABCOCO1	protein_coding
chr1	155023747	155023748	NM_001261464	0	+	ADAM15	protein_coding			chr19	48076370	48076371	NM_001277075	0	-	ZNF541	protein_coding			chr1	202317829	202317830	NM_001331029	0	+	PPP1R12B	protein_coding			chr10	63660762	63663013	NM_032199	0	+	ARID5B	protein_coding
chr1	155036212	155036213	NM_005227	0	+	EFNA4	protein_coding			chr19	48325096	48325097	NM_000554	0	+	CRX	protein_coding			chr1	202431870	202431871	NM_032103	0	+	PPP1R12B	protein_coding			chr10	64026622	64028873	NM_145307	0	-	RTKN2	protein_coding
chr1	155051347	155051348	NM_004952	0	+	EFNA3	protein_coding			chr19	49576199	49576200	NM_031886	0	-	KCNA7	protein_coding			chr1	202509241	202509242	NM_001197131	0	+	PPP1R12B	protein_coding			chr10	64133665	64135916	NM_199451	0	+	ZNF365	protein_coding
chr1	155107819	155107820	NM_001287590	0	+	SLC50A1	protein_coding			chr19	49828475	49828476	NM_014037	0	-	SLC6A16	protein_coding			chr1	203144943	203144944	NM_004997	0	-	MYBPH	protein_coding			chr10	64564265	64566516	NM_032804	0	+	ADO	protein_coding
chr1	155108287	155108288	NM_001122837	0	+	SLC50A1	protein_coding			chr19	49929687	49929688	NM_001195256	0	+	GFY	protein_coding			chr1	203155923	203155924	NM_001276	0	-	CHI3L1	protein_coding			chr10	64574140	64576391	NM_000399	0	-	EGR2	protein_coding
chr1	155145805	155145806	NM_173852	0	-	KRTCAP2	protein_coding			chr19	50706884	50706885	NM_001077186	0	+	MYH14	protein_coding			chr1	203320558	203320559	NM_002023	0	-	FMOD	protein_coding			chr10	64576927	64579178	NM_001136178	0	-	EGR2	protein_coding
chr1	155146262	155146263	NM_001256599	0	+	TRIM46	protein_coding			chr19	50832635	50832636	NM_004977	0	-	KCNC3	protein_coding			chr1	203444882	203444883	NM_002725	0	+	PRELP	protein_coding			chr10	64892756	64895007	NM_001282405	0	+	NRBF2	protein_coding
chr1	155147229	155147230	NM_001256601	0	+	TRIM46	protein_coding			chr19	50836773	50836774	NR_110912	0	-	KCNC3	protein_coding			chr1	203463270	203463271	NM_014359	0	+	OPTC	protein_coding			chr10	65223761	65226012	NM_001322252	0	-	JMJD1C	protein_coding
chr1	155162707	155162708	NM_001018016	0	-	MUC1	protein_coding			chr19	50922194	50922195	NM_001243998	0	+	SPIB	protein_coding			chr1	203734283	203734284	NM_001136190	0	+	LAX1	protein_coding			chr10	69833103	69835354	NM_001278185	0	-	HERC4	protein_coding
chr1	155177773	155177774	NM_001252607	0	-	THBS3	protein_coding			chr19	51141303	51141304	NM_032298	0	-	SYT3	protein_coding			chr1	203738765	203738766	NM_001282878	0	+	LAX1	protein_coding			chr10	69865623	69867874	NM_001256267	0	+	MYPN	protein_coding
chr1	155178489	155178490	NM_002455	0	+	MTX1	protein_coding			chr19	51143093	51143094	NM_001160328	0	-	SYT3	protein_coding			chr1	203764664	203764665	NM_001319238	0	+	ZC3H11A	protein_coding			chr10	69868939	69871190	NM_001256268	0	+	MYPN	protein_coding
chr1	155211070	155211071	NM_000157	0	-	GBA	protein_coding			chr19	51413995	51413996	NM_001302961	0	-	KLK4	protein_coding			chr1	203766650	203766651	NM_001174108	0	+	ZBED6	protein_coding			chr10	70285280	70287531	NM_001324312	0	-	SLC25A16	protein_coding
chr1	155214654	155214655	NM_001005741	0	-	GBA	protein_coding			chr19	54415990	54415991	NM_031896	0	+	CACNG7	protein_coding			chr1	204010393	204010394	NR_027902	0	-	LINC00303	lincRNA			chr10	70319866	70322117	NM_030625	0	+	TET1	protein_coding
chr1	155225275	155225276	NM_001267608	0	-	FAM189B	protein_coding			chr19	54466289	54466290	NM_031895	0	+	CACNG8	protein_coding			chr1	204135466	204135467	NM_000537	0	-	REN	protein_coding			chr10	70480650	70482901	NM_001282959	0	+	CCAR1	protein_coding
chr1	155232177	155232178	NM_005698	0	-	SCAMP3	protein_coding			chr19	54761172	54761173	NM_001081442	0	-	LILRB5	protein_coding			chr1	204165620	204165621	NM_002256	0	-	KISS1	protein_coding			chr10	70660783	70663034	NM_024045	0	+	DDX50	protein_coding
chr1	155243321	155243322	NM_001294338	0	-	CLK2	protein_coding			chr19	54926604	54926605	NM_001005367	0	+	TTYH1	protein_coding			chr1	204183221	204183222	NM_198447	0	-	GOLT1A	protein_coding			chr10	70748226	70750477	NM_015634	0	+	KIF1BP	protein_coding
chr1	155247217	155247218	NM_020897	0	+	HCN3	protein_coding			chr19	55580915	55580916	NM_138412	0	-	RDH13	protein_coding			chr1	204459475	204459476	NM_002646	0	-	PIK3C2B	protein_coding			chr10	70883658	70885909	NM_001035260	0	+	VPS26A	protein_coding
chr1	155278538	155278539	NM_001135822	0	+	FDPS	protein_coding			chr19	55587220	55587221	NM_133180	0	+	EPS8L1	protein_coding			chr1	204913353	204913354	NM_001160331	0	+	NFASC	protein_coding			chr10	70939709	70941960	NM_001301683	0	+	SUPV3L1	protein_coding
chr1	155278704	155278705	NM_001135821	0	+	FDPS	protein_coding			chr19	55591759	55591760	NM_017729	0	+	EPS8L1	protein_coding			chr1	205215623	205215624	NM_001297611	0	+	TMCC2	protein_coding			chr10	71075359	71077610	NM_033496	0	+	HK1	protein_coding
chr1	155290639	155290640	NM_001105203	0	+	RUSC1	protein_coding			chr19	55660723	55660724	NM_001126132	0	-	TNNT1	protein_coding			chr1	205225328	205225329	NM_001297613	0	+	TMCC2	protein_coding			chr10	71561393	71563644	NM_001130103	0	+	COL13A1	protein_coding
chr1	155293727	155293728	NM_001105205	0	+	RUSC1	protein_coding			chr19	55678091	55678092	NM_001256714	0	-	DNAAF3	protein_coding			chr1	205226324	205226325	NM_001331034	0	+	TMCC2	protein_coding			chr10	71812106	71814357	NM_018649	0	+	H2AFY2	protein_coding
chr1	155294185	155294186	NM_001278230	0	+	RUSC1	protein_coding			chr19	55690812	55690813	NM_001297774	0	-	SYT5	protein_coding			chr1	205290920	205290921	NM_030952	0	-	NUAK2	protein_coding			chr10	71890690	71892941	NM_001198696	0	-	AIFM2	protein_coding
chr1	155532325	155532326	NM_018489	0	-	ASH1L	protein_coding			chr19	55691721	55691722	NM_003180	0	-	SYT5	protein_coding			chr1	205744611	205744612	NM_001135662	0	-	RAB29	protein_coding			chr10	71928285	71930536	NM_001142648	0	-	SAR1A	protein_coding
chr1	155579960	155579961	NM_001256532	0	+	MSTO1	protein_coding			chr19	55836709	55836710	NM_001085488	0	-	TMEM150B	protein_coding			chr1	205819277	205819278	NM_152491	0	-	PM20D1	protein_coding			chr10	71991190	71993441	NM_021129	0	-	PPA1	protein_coding
chr1	155658569	155658570	NM_001198900	0	-	YY1AP1	protein_coding			chr19	59050279	59050280	NM_001316982	0	-	ZBTB45	protein_coding			chr1	205912589	205912590	NM_052934	0	-	SLC26A9	protein_coding			chr10	72163610	72165861	NM_004096	0	+	EIF4EBP2	protein_coding
chr1	155658824	155658825	NM_001198906	0	-	YY1AP1	protein_coding			chr19	59053080	59053081	NM_001316980	0	-	ZBTB45	protein_coding			chr1	206137264	206137265	NM_001317901	0	+	FAM72A	protein_coding			chr10	72238313	72240564	NM_014431	0	+	PALD1	protein_coding
chr1	155658881	155658882	NM_001199849	0	+	DAP3	protein_coding			chr2	10861774	10861775	NM_001039362	0	+	ATP6V1C2	protein_coding			chr1	206138439	206138440	NM_001287385	0	+	FAM72C	protein_coding			chr10	72432011	72434262	NM_080722	0	+	ADAMTS14	protein_coding
chr1	155827087	155827088	NM_001282858	0	-	GON4L	protein_coding			chr2	10972612	10972613	NM_001282704	0	-	PDIA6	protein_coding			chr1	206138454	206138455	NM_001123168	0	+	FAM72A	protein_coding			chr10	72575453	72577704	NM_003901	0	+	SGPL1	protein_coding
chr1	155829192	155829193	NM_001282856	0	-	GON4L	protein_coding			chr2	11674241	11674242	NM_014668	0	+	GREB1	protein_coding			chr1	206288648	206288649	NM_001007544	0	-	RHEX	protein_coding			chr10	72972041	72974292	NM_001244889	0	+	UNC5B	protein_coding
chr1	155880707	155880708	NM_001256821	0	-	RIT1	protein_coding			chr2	11680079	11680080	NM_148903	0	+	GREB1	protein_coding			chr1	206317458	206317459	NM_001317331	0	+	CTSE	protein_coding			chr10	73156440	73158691	NM_022124	0	+	CDH23	protein_coding
chr1	155881194	155881195	NM_001256820	0	-	RIT1	protein_coding			chr2	11682850	11682851	NM_033090	0	+	GREB1	protein_coding			chr1	206516199	206516200	NM_001170637	0	+	SRGAP2	protein_coding			chr10	73531337	73533588	NM_022153	0	-	VSIR	protein_coding
chr1	155904234	155904235	NM_014949	0	-	KHDC4	protein_coding			chr2	11810330	11810331	NM_012344	0	-	NTSR2	protein_coding			chr1	206557366	206557367	NR_120535	0	+	SRGAP2D	protein_coding			chr10	73609132	73611383	NM_001042465	0	-	PSAP	protein_coding
chr1	155947967	155947968	NM_001350111	0	-	ARHGEF2	protein_coding			chr2	11817669	11817670	NM_001261428	0	+	LPIN1	protein_coding			chr1	206643585	206643586	NM_001193321	0	+	IKBKE	protein_coding			chr10	73723869	73726120	NM_004273	0	+	CHST3	protein_coding
chr1	155948337	155948338	NM_001162383	0	-	ARHGEF2	protein_coding			chr2	16080559	16080560	NM_001293228	0	+	MYCN	protein_coding			chr1	206945840	206945841	NM_000572	0	-	IL10	protein_coding			chr10	74112907	74115158	NM_001002762	0	-	DNAJB12	protein_coding
chr1	155949082	155949083	NM_001350110	0	-	ARHGEF2	protein_coding			chr2	16082372	16082373	NM_001329968	0	-	MYCNOS	protein_coding			chr1	206972214	206972215	NM_153758	0	+	IL19	protein_coding			chr10	74854732	74856983	NM_000917	0	-	P4HA1	protein_coding
chr1	155949352	155949353	NM_001350112	0	-	ARHGEF2	protein_coding			chr2	25391721	25391722	NM_000939	0	-	POMC	protein_coding			chr1	207002221	207002222	NM_013371	0	+	IL19	protein_coding			chr10	75005089	75007340	NM_015190	0	-	DNAJC9	protein_coding
chr1	155990759	155990760	NM_003145	0	-	SSR2	protein_coding			chr2	26781567	26781568	NM_001287489	0	-	OTOF	protein_coding			chr1	207039153	207039154	NM_018724	0	+	IL20	protein_coding			chr10	75010451	75012702	NM_016065	0	-	MRPS16	protein_coding
chr1	156051790	156051791	NM_001093725	0	-	MEX3A	protein_coding			chr2	26785426	26785427	NM_001105519	0	+	C2orf70	protein_coding			chr1	207070787	207070788	NM_001185156	0	+	IL24	protein_coding			chr10	75171843	75174094	NM_001156	0	-	ANXA7	protein_coding
chr1	156052336	156052337	NM_001282625	0	+	LMNA	protein_coding			chr2	26864237	26864238	NM_001029881	0	-	CIB4	protein_coding			chr1	207095236	207095237	NM_001193338	0	-	FCMR	protein_coding			chr10	75253782	75256033	NM_001142353	0	-	PPP3CB	protein_coding
chr1	156084460	156084461	NM_001282626	0	+	LMNA	protein_coding			chr2	26915580	26915581	NM_002246	0	+	KCNK3	protein_coding			chr1	207095379	207095380	NM_001142473	0	-	FCMR	protein_coding			chr10	75503880	75506131	NM_004922	0	+	SEC24C	protein_coding
chr1	156095907	156095908	NM_001257374	0	+	LMNA	protein_coding			chr2	27070968	27070969	NM_020134	0	+	DPYSL5	protein_coding			chr1	207119812	207119813	NM_002644	0	-	PIGR	protein_coding			chr10	75531798	75534049	NM_001284194	0	+	FUT11	protein_coding
chr1	156163722	156163723	NM_001286184	0	+	SLC25A44	protein_coding			chr2	27071156	27071157	NM_001253723	0	+	DPYSL5	protein_coding			chr1	207206102	207206103	NM_001083924	0	-	C1orf116	protein_coding			chr10	75545131	75547382	NM_001242487	0	+	ZSWIM8	protein_coding
chr1	156182778	156182779	NM_001199653	0	+	PMF1	protein_coding			chr2	27071291	27071292	NM_001253724	0	+	DPYSL5	protein_coding			chr1	207226619	207226620	NM_001018053	0	+	PFKFB2	protein_coding			chr10	75569607	75571858	NM_001330107	0	-	NDST2	protein_coding
chr1	156182778	156182779	NM_001199661	0	+	PMF1-BGLAP	protein_coding			chr2	27346656	27346657	NM_032604	0	+	ABHD1	protein_coding			chr1	207262186	207262187	NM_001017365	0	+	C4BPB	protein_coding			chr10	75632349	75634600	NM_001204492	0	-	CAMK2G	protein_coding
chr1	156252682	156252683	NM_001323614	0	-	SMG5	protein_coding			chr2	27498190	27498191	NM_001318949	0	-	SLC30A3	protein_coding			chr1	207262583	207262584	NM_000716	0	+	C4BPB	protein_coding			chr10	75757621	75759872	NM_003373	0	+	VCL	protein_coding
chr1	156252703	156252704	NR_026678	0	+	TMEM79	protein_coding			chr2	27498686	27498687	NM_001318950	0	-	SLC30A3	protein_coding			chr1	207277606	207277607	NM_000715	0	+	C4BPA	protein_coding			chr10	75935996	75938247	NM_001123	0	+	ADK	protein_coding
chr1	156254069	156254070	NM_032323	0	+	TMEM79	protein_coding			chr2	27498288	27498289	NM_001303127	0	+	DNAJC5G	protein_coding			chr1	207818457	207818458	NM_175710	0	+	CR1L	protein_coding			chr10	76585920	76588171	NM_001256468	0	+	KAT6B	protein_coding
chr1	156261290	156261291	NM_001323617	0	-	SMG5	protein_coding			chr2	27505296	27505297	NM_032546	0	+	TRIM54	protein_coding			chr1	208084684	208084685	NM_001025109	0	-	CD34	protein_coding			chr10	76871142	76873393	NM_001174156	0	+	SAMD8	protein_coding
chr1	156265481	156265482	NM_001256604	0	-	GLMP	protein_coding			chr2	27719705	27719706	NM_001486	0	+	GCKR	protein_coding			chr1	209602164	209602165	NR_145437	0	+	MIR205HG	lincRNA			chr10	76969661	76971912	NM_001184823	0	+	VDAC2	protein_coding
chr1	156391565	156391566	NR_135268	0	-	C1orf61	protein_coding			chr2	30144478	30144479	NM_004304	0	-	ALK	protein_coding			chr1	209757044	209757045	NM_020439	0	+	CAMK1G	protein_coding			chr10	76993824	76996075	NM_144589	0	-	COMTD1	protein_coding
chr1	156460392	156460393	NM_001271629	0	-	MEF2D	protein_coding			chr2	31352507	31352508	NM_001253827	0	-	GALNT14	protein_coding			chr1	209824680	209824681	NM_001017402	0	-	LAMB3	protein_coding			chr10	77159652	77161903	NR_120651	0	-	ZNF503	protein_coding
chr1	156470635	156470636	NM_005920	0	-	MEF2D	protein_coding			chr2	31440412	31440413	NM_001145122	0	-	CAPN14	protein_coding			chr1	209825675	209825676	NM_001127641	0	-	LAMB3	protein_coding			chr10	77191153	77193404	NM_001305581	0	+	LRMDA	protein_coding
chr1	156561557	156561558	NM_144772	0	+	NAXE	protein_coding			chr2	44065959	44065960	NM_022436	0	-	ABCG5	protein_coding			chr1	209825821	209825822	NM_000228	0	-	LAMB3	protein_coding			chr10	79395577	79397828	NM_001014797	0	-	KCNMA1	protein_coding
chr1	156571280	156571281	NM_015590	0	-	GPATCH4	protein_coding			chr2	44066102	44066103	NM_001357321	0	+	ABCG8	protein_coding			chr1	209859524	209859525	NM_001206741	0	+	HSD11B1	protein_coding			chr10	79684348	79686599	NM_004747	0	-	DLG5	protein_coding
chr1	156647190	156647191	NM_006617	0	-	NES	protein_coding			chr2	45169036	45169037	NM_005413	0	+	SIX3	protein_coding			chr1	209878135	209878136	NM_005525	0	+	HSD11B1	protein_coding			chr10	79793267	79795518	NM_001142285	0	+	RPS24	protein_coding
chr1	156675460	156675461	NM_001878	0	-	CRABP2	protein_coding			chr2	68870719	68870720	NM_138964	0	+	PROKR1	protein_coding			chr1	209929376	209929377	NM_001320144	0	+	TRAF3IP3	protein_coding			chr10	80026834	80029085	NR_073447	0	+	LINC00595	lincRNA
chr1	156675609	156675610	NM_001199723	0	-	CRABP2	protein_coding			chr2	69098650	69098651	NM_014482	0	-	BMP10	protein_coding			chr1	209931842	209931843	NM_001320143	0	+	TRAF3IP3	protein_coding			chr10	80828541	80830792	NM_020338	0	+	ZMIZ1	protein_coding
chr1	156698232	156698233	NM_001303095	0	-	ISG20L2	protein_coding			chr2	71017776	71017777	NM_001004311	0	-	FIGLA	protein_coding			chr1	209941832	209941833	NM_001287754	0	+	TRAF3IP3	protein_coding			chr10	81106969	81109220	NM_005729	0	+	PPIF	protein_coding
chr1	156698262	156698263	NM_001142560	0	+	RRNAD1	protein_coding			chr2	71047733	71047734	NM_001258027	0	-	CLEC4F	protein_coding			chr1	209958076	209958077	NM_152485	0	-	C1orf74	protein_coding			chr10	81203383	81205634	NM_153367	0	-	ZCCHC24	protein_coding
chr1	156710924	156710925	NM_024540	0	-	MRPL24	protein_coding			chr2	71115000	71115001	NR_126384	0	+	LINC01143	lincRNA			chr1	209979521	209979522	NM_001206696	0	-	IRF6	protein_coding			chr10	81967215	81969466	NR_038464	0	+	LINC00857	lincRNA
chr1	156721086	156721087	NM_001319187	0	-	HDGF	protein_coding			chr2	71680752	71680753	NM_001130976	0	+	DYSF	protein_coding			chr1	211519705	211519706	NM_145759	0	+	TRAF5	protein_coding			chr10	82213770	82216021	NM_001128309	0	+	TSPAN14	protein_coding
chr1	156721544	156721545	NM_004494	0	-	HDGF	protein_coding			chr2	71693831	71693832	NM_001130455	0	+	DYSF	protein_coding			chr1	211666260	211666261	NM_001164688	0	-	RD3	protein_coding			chr10	85898934	85901185	NM_014394	0	+	GHITM	protein_coding
chr1	156722025	156722026	NM_001126051	0	-	HDGF	protein_coding			chr2	73144603	73144604	NM_004097	0	+	EMX1	protein_coding			chr1	211848973	211848974	NM_001204182	0	-	NEK2	protein_coding			chr10	86088094	86090345	NM_001284240	0	+	CCSER2	protein_coding
chr1	156722241	156722242	NM_001126050	0	-	HDGF	protein_coding			chr2	73496759	73496760	NM_001080410	0	-	FBXO41	protein_coding			chr1	212209003	212209004	NM_001199809	0	-	INTS7	protein_coding			chr10	88124250	88126501	NM_017551	0	-	GRID1	protein_coding
chr1	156737273	156737274	NM_005973	0	+	PRCC	protein_coding			chr2	73520830	73520831	NM_001965	0	-	EGR4	protein_coding			chr1	212208894	212208895	NM_001286229	0	+	DTL	protein_coding			chr10	88279541	88281792	NM_001318328	0	-	WAPL	protein_coding
chr1	156785940	156785941	NM_001161443	0	-	SH2D2A	protein_coding			chr2	80531488	80531489	NM_178839	0	-	LRRTM1	protein_coding			chr1	212475147	212475148	NM_001199756	0	+	PPP2R5A	protein_coding			chr10	88516145	88518396	NM_004329	0	+	BMPR1A	protein_coding
chr1	156786641	156786642	NM_001161441	0	-	SH2D2A	protein_coding			chr2	80532229	80532230	NM_001282600	0	+	CTNNA2	protein_coding			chr1	212738675	212738676	NM_001030287	0	+	ATF3	protein_coding			chr10	88727937	88730188	NM_006829	0	+	ADIRF	protein_coding
chr1	156785541	156785542	NM_001007792	0	+	NTRK1	protein_coding			chr2	86564778	86564779	NM_001164731	0	-	REEP1	protein_coding			chr1	212788359	212788360	NM_001206486	0	+	ATF3	protein_coding			chr10	88730247	88732498	NM_133447	0	+	AGAP11	protein_coding
chr1	156828713	156828714	NM_014215	0	-	INSRR	protein_coding			chr2	86565207	86565208	NM_001164730	0	-	REEP1	protein_coding			chr1	212797788	212797789	NM_153606	0	+	FAM71A	protein_coding			chr10	89263972	89266223	NM_001178117	0	+	MINPP1	protein_coding
chr1	156830670	156830671	NM_001012331	0	+	NTRK1	protein_coding			chr2	87018838	87018839	NM_001768	0	-	CD8A	protein_coding			chr1	213020992	213020993	NM_001024601	0	-	SPATA45	protein_coding			chr10	89419225	89421476	NM_001015880	0	+	PAPSS2	protein_coding
chr1	156890423	156890424	NM_144702	0	+	LRRC71	protein_coding			chr2	88752054	88752055	NM_001135649	0	-	FOXI3	protein_coding			chr1	215178884	215178885	NM_001017424	0	+	KCNK2	protein_coding			chr10	89575988	89578239	NM_001321967	0	-	ATAD1	protein_coding
chr1	157015163	157015164	NM_014784	0	-	ARHGEF11	protein_coding			chr2	95691399	95691400	NM_002371	0	+	MAL	protein_coding			chr1	216596739	216596740	NM_206933	0	-	USH2A	protein_coding			chr10	90639693	90641944	NM_020799	0	+	STAMBPL1	protein_coding
chr1	157108384	157108385	NM_001145312	0	-	ETV3	protein_coding			chr2	96781985	96781986	NM_000682	0	-	ADRA2B	protein_coding			chr1	216978710	216978711	NM_001243514	0	-	ESRRG	protein_coding			chr10	91174074	91176325	NM_012420	0	+	IFIT5	protein_coding
chr1	159893508	159893509	NM_001277224	0	-	TAGLN2	protein_coding			chr2	96804176	96804177	NM_001002036	0	-	ASTL	protein_coding			chr1	217113016	217113017	NM_001243512	0	-	ESRRG	protein_coding			chr10	91293313	91295564	NM_213606	0	-	SLC16A12	protein_coding
chr1	159894342	159894343	NM_001277223	0	-	TAGLN2	protein_coding			chr2	98703594	98703595	NM_144992	0	+	VWA3B	protein_coding			chr1	217250313	217250314	NM_001243507	0	-	ESRRG	protein_coding			chr10	91461096	91463347	NM_001284259	0	+	KIF20B	protein_coding
chr1	159895333	159895334	NM_003564	0	-	TAGLN2	protein_coding			chr2	100939196	100939197	NM_198461	0	-	LONRF2	protein_coding			chr1	217251703	217251704	NM_001350125	0	-	ESRRG	protein_coding			chr10	92615671	92617922	NM_000872	0	-	HTR7	protein_coding
chr1	160040052	160040053	NM_002241	0	-	KCNJ10	protein_coding			chr2	105470525	105470526	NM_006236	0	+	POU3F3	protein_coding			chr1	217262988	217262989	NM_001243506	0	-	ESRRG	protein_coding			chr10	92922518	92924769	NM_001257101	0	+	PCGF5	protein_coding
chr1	160051359	160051360	NM_004983	0	+	KCNJ9	protein_coding			chr2	109605829	109605830	NM_022336	0	-	EDAR	protein_coding			chr1	217263197	217263198	NM_001243505	0	-	ESRRG	protein_coding			chr10	93390858	93393109	NM_005398	0	-	PPP1R3C	protein_coding
chr1	160068480	160068481	NM_001320247	0	-	IGSF8	protein_coding			chr2	111490149	111490150	NM_001142807	0	+	ACOXL	protein_coding			chr1	217263890	217263891	NM_001350122	0	-	ESRRG	protein_coding			chr10	93557900	93560151	NM_025235	0	+	TNKS2	protein_coding
chr1	160068619	160068620	NM_001206665	0	-	IGSF8	protein_coding			chr2	113829894	113829895	NM_032556	0	+	IL1F10	protein_coding			chr1	218066241	218066242	NR_048550	0	+	LINC00210	lincRNA			chr10	93667258	93669509	NM_152429	0	-	FGFBP3	protein_coding
chr1	160175108	160175109	NM_001297576	0	+	PEA15	protein_coding			chr2	119916472	119916473	NM_182528	0	-	C1QL2	protein_coding			chr1	218458628	218458629	NM_016052	0	+	RRP15	protein_coding			chr10	93683485	93685736	NM_003972	0	+	BTAF1	protein_coding
chr1	160232351	160232352	NM_015726	0	-	DCAF8	protein_coding			chr2	122042779	122042780	NM_014553	0	-	TFCP2L1	protein_coding			chr1	218683436	218683437	NR_146760	0	+	C1orf143	protein_coding			chr10	94352574	94354825	NM_004523	0	+	KIF11	protein_coding
chr1	160254942	160254943	NM_001193644	0	-	PEX19	protein_coding			chr2	131674223	131674224	NM_015320	0	+	ARHGEF4	protein_coding			chr1	219348310	219348311	NM_001300772	0	+	LYPLAL1	protein_coding			chr10	94449430	94451681	NM_002729	0	+	HHEX	protein_coding
chr1	160313355	160313356	NM_001098398	0	-	COPA	protein_coding			chr2	131674969	131674970	NM_032995	0	+	ARHGEF4	protein_coding			chr1	219786488	219786489	NM_001355457	0	-	ZC3H11B	protein_coding			chr10	94607961	94610212	NM_001319195	0	+	EXOC6	protein_coding
chr1	160313062	160313063	NM_001290184	0	+	NCSTN	protein_coding			chr2	132160473	132160474	NR_036499	0	+	LINC01120	lincRNA			chr1	220263196	220263197	NM_001286149	0	-	BPNT1	protein_coding			chr10	95240074	95242325	NM_013451	0	-	MYOF	protein_coding
chr1	161014728	161014729	NM_001276373	0	-	USF1	protein_coding			chr2	139537812	139537813	NM_007226	0	-	NXPH2	protein_coding			chr1	220921587	220921588	NM_001317338	0	+	MARC2	protein_coding			chr10	95256118	95258369	NM_001127182	0	+	CEP55	protein_coding
chr1	161015770	161015771	NM_007122	0	-	USF1	protein_coding			chr2	149894980	149894981	NM_001317003	0	+	LYPD6B	protein_coding			chr1	221910243	221910244	NR_111939	0	-	DUSP10	protein_coding			chr10	95653476	95655727	NR_144336	0	+	SLC35G1	protein_coding
chr1	161087867	161087868	NM_012394	0	-	PFDN2	protein_coding			chr2	162272604	162272605	NM_006593	0	+	TBR1	protein_coding			chr1	222721445	222721446	NM_024746	0	-	HHIPL2	protein_coding			chr10	95753495	95755746	NM_001288989	0	+	PLCE1	protein_coding
chr1	161087861	161087862	NM_001185092	0	+	NIT1	protein_coding			chr2	169937616	169937617	NM_001142271	0	+	DHRS9	protein_coding			chr1	222763276	222763277	NM_001201536	0	-	TAF1A	protein_coding			chr10	96161935	96164186	NM_015188	0	+	TBC1D12	protein_coding
chr1	161102257	161102258	NM_001039712	0	-	DEDD	protein_coding			chr2	170219123	170219124	NM_004525	0	-	LRP2	protein_coding			chr1	222910557	222910558	NR_136691	0	+	FAM177B	protein_coding			chr10	96305273	96307524	NM_001289067	0	+	HELLS	protein_coding
chr1	161102479	161102480	NM_001039711	0	-	DEDD	protein_coding			chr2	171627191	171627192	NM_001290030	0	+	ERICH2	protein_coding			chr1	222913025	222913026	NM_001324080	0	+	FAM177B	protein_coding			chr10	97048905	97051156	NM_020992	0	-	PDLIM1	protein_coding
chr1	161129253	161129254	NM_001014443	0	+	USP21	protein_coding			chr2	171640295	171640296	NM_001289947	0	+	ERICH2	protein_coding			chr1	223853437	223853438	NM_001143962	0	-	CAPN8	protein_coding			chr10	97319177	97321428	NM_001290294	0	-	SORBS1	protein_coding
chr1	161136170	161136171	NM_000309	0	+	PPOX	protein_coding			chr2	171673199	171673200	NM_000817	0	+	GAD1	protein_coding			chr1	224517892	224517893	NM_001243146	0	-	NVL	protein_coding			chr10	97451900	97454151	NM_001143973	0	-	TCTN3	protein_coding
chr1	161168844	161168845	NM_001320336	0	-	ADAMTS4	protein_coding			chr2	175199820	175199821	NM_001145250	0	+	SP9	protein_coding			chr1	226013001	226013002	NM_000120	0	+	EPHX1	protein_coding			chr10	97667471	97669722	NM_001349008	0	+	CC2D2B	protein_coding
chr1	161169104	161169105	NM_004550	0	+	NDUFS2	protein_coding			chr2	176948691	176948692	NM_001080458	0	-	EVX2	protein_coding			chr1	226076847	226076848	NM_020997	0	-	LEFTY1	protein_coding			chr10	97802908	97805159	NM_001134375	0	+	CCNJ	protein_coding
chr1	161171936	161171937	NM_001166159	0	+	NDUFS2	protein_coding			chr2	176972083	176972084	NM_021192	0	+	HOXD11	protein_coding			chr1	226129193	226129194	NM_001172425	0	-	LEFTY2	protein_coding			chr10	98271683	98273934	NM_012465	0	-	TLL2	protein_coding
chr1	161185086	161185087	NM_004106	0	+	FCER1G	protein_coding			chr2	176981491	176981492	NM_002148	0	+	HOXD10	protein_coding			chr1	228003417	228003418	NM_183062	0	+	PRSS38	protein_coding			chr10	98344809	98347060	NM_020123	0	-	TM9SF3	protein_coding
chr1	161284165	161284166	NM_001035511	0	+	SDHC	protein_coding			chr2	182545393	182545394	NR_146176	0	-	NEUROD1	protein_coding			chr1	228780393	228780394	NR_037962	0	+	RHOU	protein_coding			chr10	98478279	98480530	NM_152309	0	-	PIK3AP1	protein_coding
chr1	161719557	161719558	NM_007240	0	+	DUSP12	protein_coding			chr2	209271554	209271555	NM_005048	0	+	PTH2R	protein_coding			chr1	230193535	230193536	NM_001291866	0	+	GALNT2	protein_coding			chr10	99078771	99081022	NM_005479	0	+	FRAT1	protein_coding
chr1	161994256	161994257	NM_001297713	0	-	OLFML2B	protein_coding			chr2	218933737	218933738	NM_198483	0	+	RUFY4	protein_coding			chr1	230850337	230850338	NM_000029	0	-	AGT	protein_coding			chr10	99092458	99094709	NM_012083	0	-	FRAT2	protein_coding
chr1	162039580	162039581	NM_001164757	0	+	NOS1AP	protein_coding			chr2	218990012	218990013	NM_001168298	0	+	CXCR2	protein_coding			chr1	230883129	230883130	NM_001319676	0	+	CAPN9	protein_coding			chr10	99331947	99334198	NM_001346793	0	+	ANKRD2	protein_coding
chr1	162466963	162466964	NM_001184763	0	+	UHMK1	protein_coding			chr2	218990735	218990736	NM_001557	0	+	CXCR2	protein_coding			chr1	231323374	231323375	NM_001256615	0	-	LOC149373	protein_coding			chr10	99400192	99402443	NM_018425	0	+	PI4K2A	protein_coding
chr1	162467594	162467595	NM_144624	0	+	UHMK1	protein_coding			chr2	219031717	219031718	NM_000634	0	-	CXCR1	protein_coding			chr1	232651355	232651356	NM_020808	0	-	SIPA1L2	protein_coding			chr10	99445015	99447266	NM_021732	0	-	AVPI1	protein_coding
chr1	162531229	162531230	NM_001324115	0	+	UAP1	protein_coding			chr2	219824349	219824350	NM_003936	0	+	CDK5R2	protein_coding			chr1	233086276	233086277	NM_001329452	0	+	NTPCR	protein_coding			chr10	99473214	99475465	NM_031484	0	+	MARVELD1	protein_coding
chr1	162531688	162531689	NM_001324113	0	+	UAP1	protein_coding			chr2	219850380	219850381	NM_017521	0	-	FEV	protein_coding			chr1	233086587	233086588	NR_138027	0	+	NTPCR	protein_coding			chr10	99529756	99532007	NM_003015	0	-	SFRP5	protein_coding
chr1	163291582	163291583	NM_001254748	0	-	RGS5	protein_coding			chr2	219906274	219906275	NM_194302	0	-	CFAP65	protein_coding			chr1	233749749	233749750	NM_002245	0	+	KCNK1	protein_coding			chr10	100026007	100028258	NM_032211	0	-	LOXL4	protein_coding
chr1	163291722	163291723	NM_031423	0	+	NUF2	protein_coding			chr2	220173730	220173731	NM_001199764	0	-	PTPRN	protein_coding			chr1	234040457	234040458	NM_173508	0	+	SLC35F3	protein_coding			chr10	100172978	100175229	NM_032709	0	-	PYROXD2	protein_coding
chr1	165600109	165600110	NM_004528	0	+	MGST3	protein_coding			chr2	220174296	220174297	NM_001199763	0	-	PTPRN	protein_coding			chr1	234509182	234509183	NM_001206641	0	+	COA6	protein_coding			chr10	100204720	100206971	NM_000195	0	-	HPS1	protein_coding
chr1	165667901	165667902	NM_000696	0	-	ALDH9A1	protein_coding			chr2	220197900	220197901	NM_001007089	0	-	RESP18	protein_coding			chr1	234509428	234509429	NM_001012985	0	+	COA6	protein_coding			chr10	101088605	101090856	NM_001345887	0	+	CNNM1	protein_coding
chr1	165796731	165796732	NM_012474	0	+	UCK2	protein_coding			chr2	220378891	220378892	NM_018674	0	+	ASIC4	protein_coding			chr1	234765056	234765057	NR_033927	0	+	LINC00184	lincRNA			chr10	101188530	101190781	NM_002079	0	-	GOT1	protein_coding
chr1	166135993	166135994	NM_001320302	0	-	FAM78B	protein_coding			chr2	223288770	223288771	NM_001320834	0	+	SGPP2	protein_coding			chr1	234859788	234859789	NR_038856	0	+	LINC01132	lincRNA			chr10	101378221	101380472	NM_031212	0	-	SLC25A28	protein_coding
chr1	166808640	166808641	NM_001314014	0	+	POGK	protein_coding			chr2	223289225	223289226	NM_001320833	0	+	SGPP2	protein_coding			chr1	236047009	236047010	NM_001301365	0	-	LYST	protein_coding			chr10	101767710	101769961	NM_015221	0	-	DNMBP	protein_coding
chr1	166845655	166845656	NM_053053	0	-	TADA1	protein_coding			chr2	231860748	231860749	NR_033879	0	-	SPATA3-AS1	lincRNA			chr1	236305831	236305832	NM_003272	0	+	GPR137B	protein_coding			chr10	101943814	101946065	NM_001100626	0	-	ERLIN1	protein_coding
chr1	167190065	167190066	NM_001198786	0	+	POU2F1	protein_coding			chr2	231860838	231860839	NM_139073	0	+	SPATA3	protein_coding			chr1	236681513	236681514	NM_201545	0	+	LGALS8	protein_coding			chr10	101987367	101989618	NM_001278	0	-	CHUK	protein_coding
chr1	167523057	167523058	NM_003851	0	-	CREG1	protein_coding			chr2	231902280	231902281	NM_001144994	0	+	C2orf72	protein_coding			chr1	236686738	236686739	NM_006499	0	+	LGALS8	protein_coding			chr10	102025438	102027689	NM_001303404	0	-	CWF19L1	protein_coding
chr1	167691186	167691187	NM_001146191	0	+	MPZL1	protein_coding			chr2	232791114	232791115	NM_024409	0	-	NPPC	protein_coding			chr1	236687026	236687027	NM_201544	0	+	LGALS8	protein_coding			chr10	102106521	102108772	NM_005063	0	+	SCD	protein_coding
chr1	167905440	167905441	NR_026550	0	-	MPC2	protein_coding			chr2	233320821	233320822	NM_001631	0	+	ALPI	protein_coding			chr1	237205701	237205702	NM_001035	0	+	RYR2	protein_coding			chr10	102287680	102289931	NM_001284367	0	-	NDUFB8	protein_coding
chr1	167906308	167906309	NM_001143674	0	-	MPC2	protein_coding			chr2	233352570	233352571	NM_001290787	0	-	ECEL1	protein_coding			chr1	238054223	238054224	NM_021186	0	-	ZP4	protein_coding			chr10	102295390	102297641	NM_017902	0	+	HIF1AN	protein_coding
chr1	167905476	167905477	NM_001349774	0	+	DCAF6	protein_coding			chr2	233385172	233385173	NM_001195129	0	+	PRSS56	protein_coding			chr1	239792372	239792373	NM_000740	0	+	CHRM3	protein_coding			chr10	102672075	102674326	NM_018121	0	+	SLF2	protein_coding
chr1	167905796	167905797	NM_001017977	0	+	DCAF6	protein_coding			chr2	233390869	233390870	NM_000751	0	+	CHRND	protein_coding			chr1	241695433	241695434	NM_003679	0	+	KMO	protein_coding			chr10	102762003	102764254	NM_001318101	0	+	LZTS2	protein_coding
chr1	168105675	168105676	NM_001267612	0	-	GPR161	protein_coding			chr2	234826042	234826043	NM_024080	0	+	TRPM8	protein_coding			chr1	241799233	241799234	NM_001821	0	-	CHML	protein_coding			chr10	102820748	102822999	NM_001319303	0	+	KAZALD1	protein_coding
chr1	168105946	168105947	NM_001267613	0	-	GPR161	protein_coding			chr2	234959345	234959346	NM_006944	0	+	SPP2	protein_coding			chr1	241815579	241815580	NM_144625	0	+	WDR64	protein_coding			chr10	103113539	103115790	NM_001256856	0	+	BTRC	protein_coding
chr1	168106906	168106907	NM_001267609	0	-	GPR161	protein_coding			chr2	237172989	237172990	NM_212556	0	-	ASB18	protein_coding			chr1	242011492	242011493	NM_001319224	0	+	EXO1	protein_coding			chr10	103538126	103540377	NM_001206389	0	-	FGF8	protein_coding
chr1	168148082	168148083	NM_152902	0	+	TIPRL	protein_coding			chr2	238768186	238768187	NM_001308353	0	+	RAMP1	protein_coding			chr1	242012032	242012033	NM_003686	0	+	EXO1	protein_coding			chr10	103541170	103543421	NM_006993	0	-	NPM3	protein_coding
chr1	168195254	168195255	NM_199344	0	+	SFT2D2	protein_coding			chr2	241808161	241808162	NM_000030	0	+	AGXT	protein_coding			chr1	242162386	242162387	NM_001004343	0	-	MAP1LC3C	protein_coding			chr10	103576222	103578473	NM_001142434	0	-	MGEA5	protein_coding
chr1	168698443	168698444	NM_001937	0	-	DPT	protein_coding			chr20	238376	238377	NM_207469	0	+	DEFB132	protein_coding			chr1	242612785	242612786	NM_001195811	0	-	PLD5	protein_coding			chr10	103813932	103816183	NM_024541	0	-	ARMH3	protein_coding
chr1	169075946	169075947	NM_001677	0	+	ATP1B1	protein_coding			chr20	590911	590912	NM_004609	0	-	TCF15	protein_coding			chr1	244214560	244214561	NM_205768	0	+	ZBTB18	protein_coding			chr10	103824873	103827124	NM_024747	0	+	HPS6	protein_coding
chr1	169455209	169455210	NM_001319667	0	-	SLC19A2	protein_coding			chr20	656824	656825	NM_033129	0	-	SCRT2	protein_coding			chr1	244216506	244216507	NM_006352	0	+	ZBTB18	protein_coding			chr10	103872723	103874974	NM_003893	0	-	LDB1	protein_coding
chr1	169863101	169863102	NM_020423	0	-	SCYL3	protein_coding			chr20	982908	982909	NM_001029871	0	-	RSPO4	protein_coding			chr1	244515936	244515937	NM_001012970	0	+	C1orf100	protein_coding			chr10	103878230	103880481	NM_001113407	0	-	LDB1	protein_coding
chr1	170501262	170501263	NM_001320252	0	+	GORAB	protein_coding			chr20	1472234	1472235	NM_001122962	0	-	SIRPB2	protein_coding			chr1	246580715	246580716	NM_022743	0	-	SMYD3	protein_coding			chr10	103892500	103894751	NM_001288727	0	+	PPRC1	protein_coding
chr1	170633312	170633313	NM_006902	0	+	PRRX1	protein_coding			chr20	1973453	1973454	NM_001190892	0	-	PDYN	protein_coding			chr1	247335320	247335321	NM_001243740	0	-	ZNF124	protein_coding			chr10	103911682	103913933	NM_001284388	0	+	NOLC1	protein_coding
chr1	171454665	171454666	NM_015172	0	+	PRRC2C	protein_coding			chr20	1974395	1974396	NM_001190900	0	-	PDYN	protein_coding			chr1	247579457	247579458	NM_001079821	0	+	NLRP3	protein_coding			chr10	104005004	104007255	NM_001199378	0	+	GBF1	protein_coding
chr1	171711380	171711381	NM_001185127	0	-	VAMP4	protein_coding			chr20	1974932	1974933	NM_001190898	0	-	PDYN	protein_coding			chr1	247581350	247581351	NM_001127462	0	+	NLRP3	protein_coding			chr10	104190423	104192674	NM_024040	0	-	CUEDC2	protein_coding
chr1	171810617	171810618	NM_001350206	0	+	DNM3	protein_coding			chr20	2276612	2276613	NM_003245	0	+	TGM3	protein_coding			chr1	247670359	247670360	NM_001281834	0	+	GCSAML	protein_coding			chr10	104260512	104262763	NM_005736	0	-	ACTR1A	protein_coding
chr1	172413231	172413232	NM_002642	0	-	PIGC	protein_coding			chr20	2517252	2517253	NM_080751	0	+	TMC2	protein_coding			chr1	247681753	247681754	NM_001281837	0	+	GCSAML	protein_coding			chr10	104404001	104406252	NM_001345950	0	+	TRIM8	protein_coding
chr1	172501488	172501489	NM_016227	0	+	SUCO	protein_coding			chr20	2781293	2781294	NM_001184699	0	-	CPXM1	protein_coding			chr1	247697142	247697143	NM_198074	0	-	OR2C3	protein_coding			chr10	104503476	104505727	NM_001083913	0	+	WBP1L	protein_coding
chr1	172502257	172502258	NM_001282750	0	+	SUCO	protein_coding			chr20	3065371	3065372	NM_000490	0	-	AVP	protein_coding			chr1	247712346	247712347	NM_145278	0	+	GCSAML	protein_coding			chr10	104613716	104615967	NM_001136200	0	+	BORCS7	protein_coding
chr1	173446485	173446486	NM_004905	0	+	PRDX6	protein_coding			chr20	6034727	6034728	NM_152611	0	-	LRRN4	protein_coding			chr1	247911461	247911462	NM_001355292	0	-	OR14A2	protein_coding			chr10	104628959	104631210	NM_020682	0	+	AS3MT	protein_coding
chr1	173793271	173793272	NM_001171182	0	-	CENPL	protein_coding			chr20	9495004	9495005	NM_001199897	0	+	LAMP5	protein_coding			chr1	248020500	248020501	NM_015431	0	+	TRIM58	protein_coding			chr10	104677824	104680075	NM_017649	0	+	CNNM2	protein_coding
chr1	173793778	173793779	NM_001127181	0	-	CENPL	protein_coding			chr20	9819688	9819689	NM_020341	0	-	PAK5	protein_coding			chr1	248100330	248100331	NM_001304535	0	+	OR2L13	protein_coding			chr10	104951063	104953314	NM_001134373	0	-	NT5C2	protein_coding
chr1	173793796	173793797	NM_018122	0	+	DARS2	protein_coding			chr20	17206751	17206752	NM_001201528	0	+	PCSK2	protein_coding			chr1	249119566	249119567	NM_001322462	0	-	SH3BP5L	protein_coding			chr10	105036669	105038920	NM_032727	0	+	INA	protein_coding
chr1	173837219	173837220	NM_001346115	0	+	ZBTB37	protein_coding			chr20	17207596	17207597	NM_001201529	0	+	PCSK2	protein_coding			chr1	249120155	249120156	NM_030645	0	-	SH3BP5L	protein_coding			chr10	105108891	105111142	NM_001011663	0	-	PCGF6	protein_coding
chr1	173837434	173837435	NM_001122770	0	+	ZBTB37	protein_coding			chr20	17674319	17674320	NM_001159495	0	+	BANF2	protein_coding			chr1	249120485	249120486	NM_001322464	0	-	SH3BP5L	protein_coding			chr10	105127459	105129710	NM_006951	0	+	TAF5	protein_coding
chr1	174128551	174128552	NM_014857	0	+	RABGAP1L	protein_coding			chr20	17680592	17680593	NM_001014977	0	+	BANF2	protein_coding			chr10	95179	95180	NM_177987	0	-	TUBB8	protein_coding			chr10	105210162	105212413	NM_015916	0	-	CALHM2	protein_coding
chr1	174968570	174968571	NM_001007214	0	+	CACYBP	protein_coding			chr20	18038527	18038528	NM_021220	0	-	OVOL2	protein_coding			chr10	225933	225934	NM_001202467	0	+	ZMYND11	protein_coding			chr10	105253484	105255735	NM_004210	0	+	NEURL1	protein_coding
chr1	174968891	174968892	NM_014412	0	+	CACYBP	protein_coding			chr20	18039833	18039834	NM_001303461	0	-	OVOL2	protein_coding			chr10	695887	695888	NM_001355387	0	+	PRR26	protein_coding			chr10	105613164	105615415	NM_014631	0	-	SH3PXD2A	protein_coding
chr1	176176381	176176382	NM_001001740	0	-	COP1	protein_coding			chr20	21087000	21087001	NR_147212	0	-	LINC00237	lincRNA			chr10	1071800	1071801	NM_033261	0	-	IDI2	protein_coding			chr10	105676045	105678296	NM_024928	0	-	STN1	protein_coding
chr1	178063129	178063130	NR_027982	0	-	RASAL2-AS1	lincRNA			chr20	21494665	21494666	NM_002509	0	-	NKX2-2	protein_coding			chr10	1205707	1205708	NR_015376	0	+	LINC00200	lincRNA			chr10	105726692	105728943	NM_001304743	0	+	SLK	protein_coding
chr1	178062863	178062864	NM_170692	0	+	RASAL2	protein_coding			chr20	22559281	22559282	NR_001558	0	-	LINC00261	lincRNA			chr10	1779671	1779672	NM_018702	0	-	ADARB2	protein_coding			chr10	106028380	106030631	NM_001191013	0	+	GSTO2	protein_coding
chr1	178511930	178511931	NR_033186	0	+	C1orf220	protein_coding			chr20	22565102	22565103	NM_021784	0	-	FOXA2	protein_coding			chr10	2056543	2056544	NR_040253	0	-	LINC00700	lincRNA			chr10	106034636	106036887	NM_001191014	0	+	GSTO2	protein_coding
chr1	178694281	178694282	NM_001286247	0	+	RALGPS2	protein_coding			chr20	22566102	22566103	NM_153675	0	-	FOXA2	protein_coding			chr10	2357269	2357270	NR_038884	0	-	LINC00701	lincRNA			chr10	106086750	106089001	NM_001272012	0	-	ITPRIP	protein_coding
chr1	178994938	178994939	NM_001324310	0	+	FAM20B	protein_coding			chr20	23066978	23066979	NM_012072	0	-	CD93	protein_coding			chr10	3146800	3146801	NM_001323070	0	+	PFKP	protein_coding			chr10	106096251	106098502	NM_001272013	0	-	ITPRIP	protein_coding
chr1	178995073	178995074	NM_014864	0	+	FAM20B	protein_coding			chr20	23433483	23433484	NM_080830	0	-	CST11	protein_coding			chr10	4286105	4286106	NR_108040	0	-	LINC00702	lincRNA			chr10	111985511	111987762	NM_005962	0	+	MXI1	protein_coding
chr1	178995258	178995259	NM_001324311	0	+	FAM20B	protein_coding			chr20	23586611	23586612	NM_001008693	0	-	CST9	protein_coding			chr10	4426437	4426438	NR_108054	0	+	LINC00703	lincRNA			chr10	112062707	112064958	NM_005871	0	-	SMNDC1	protein_coding
chr1	179051111	179051112	NM_022371	0	+	TOR3A	protein_coding			chr20	25063016	25063017	NM_001256271	0	-	VSX1	protein_coding			chr10	4448660	4448661	NR_108056	0	+	LINC00703	lincRNA			chr10	112257374	112259625	NM_004419	0	+	DUSP5	protein_coding
chr1	179112225	179112226	NM_001136000	0	-	ABL2	protein_coding			chr20	30063090	30063091	NM_014012	0	+	REM1	protein_coding			chr10	4698347	4698348	NR_015425	0	+	LINC00705	lincRNA			chr10	112327198	112329449	NM_005445	0	+	SMC3	protein_coding
chr1	179198820	179198821	NM_001168236	0	-	ABL2	protein_coding			chr20	30225690	30225691	NM_032609	0	+	COX4I2	protein_coding			chr10	4720263	4720264	NR_024475	0	-	LINC00704	lincRNA			chr10	112403904	112406155	NM_001134363	0	+	RBM20	protein_coding
chr1	179262848	179262849	NM_001252511	0	+	SOAT1	protein_coding			chr20	30555804	30555805	NM_001011718	0	+	XKR7	protein_coding			chr10	5005453	5005454	NM_001353	0	+	AKR1C1	protein_coding			chr10	112631302	112633553	NM_001199492	0	+	PDCD4	protein_coding
chr1	179334854	179334855	NM_144696	0	+	AXDND1	protein_coding			chr20	30639990	30639991	NM_001172129	0	+	HCK	protein_coding			chr10	5046207	5046208	NM_001321027	0	-	AKR1C2	protein_coding			chr10	112836539	112838790	NM_000681	0	+	ADRA2A	protein_coding
chr1	179335106	179335107	NR_073544	0	+	AXDND1	protein_coding			chr20	34894244	34894245	NM_014902	0	+	DLGAP4	protein_coding			chr10	5060226	5060227	NM_001354	0	-	AKR1C2	protein_coding			chr10	113941537	113943788	NM_001244949	0	-	GPAM	protein_coding
chr1	179846942	179846943	NM_001199260	0	-	TOR1AIP2	protein_coding			chr20	35885312	35885313	NM_001184731	0	-	GHRH	protein_coding			chr10	5090957	5090958	NM_001253908	0	+	AKR1C3	protein_coding			chr10	114709758	114712009	NM_001146274	0	+	TCF7L2	protein_coding
chr1	179851176	179851177	NM_001267578	0	+	TOR1AIP1	protein_coding			chr20	36974813	36974814	NM_004139	0	+	LBP	protein_coding			chr10	5136567	5136568	NM_003739	0	+	AKR1C3	protein_coding			chr10	114886141	114888392	NM_001349871	0	+	TCF7L2	protein_coding
chr1	179923907	179923908	NM_014810	0	+	CEP350	protein_coding			chr20	37353104	37353105	NM_080552	0	+	SLC32A1	protein_coding			chr10	5238797	5238798	NM_001818	0	+	AKR1C4	protein_coding			chr10	115931979	115934230	NM_001321829	0	-	CCDC186	protein_coding
chr1	180123967	180123968	NM_001004128	0	+	QSOX1	protein_coding			chr20	37434335	37434336	NM_001172735	0	+	PPP1R16B	protein_coding			chr10	5446794	5446795	NM_001171864	0	-	TUBAL3	protein_coding			chr10	116526028	116528279	NM_001322884	0	-	ABLIM1	protein_coding
chr1	180199432	180199433	NM_033343	0	+	LHX4	protein_coding			chr20	43029895	43029896	NM_000457	0	+	HNF4A	protein_coding			chr10	5936348	5936349	NM_032807	0	+	FBH1	protein_coding			chr10	116581252	116583503	NM_001135051	0	+	FAM160B1	protein_coding
chr1	180472023	180472024	NM_032360	0	-	ACBD6	protein_coding			chr20	43438980	43438981	NM_001205317	0	-	RIMS4	protein_coding			chr10	6010892	6010893	NM_001351096	0	-	IL15RA	protein_coding			chr10	116697701	116699952	NM_139169	0	+	TRUB1	protein_coding
chr1	180601145	180601146	NM_001135669	0	+	XPR1	protein_coding			chr20	43729754	43729755	NM_001322799	0	-	KCNS1	protein_coding			chr10	6104334	6104335	NM_000417	0	-	IL2RA	protein_coding			chr10	116852873	116855124	NM_207303	0	+	ATRNL1	protein_coding
chr1	180882312	180882313	NM_020950	0	+	KIAA1614	protein_coding			chr20	43743814	43743815	NM_145652	0	-	WFDC5	protein_coding			chr10	6821559	6821560	NR_038291	0	+	LINC00707	lincRNA			chr10	118500085	118502336	NM_025015	0	-	HSPA12A	protein_coding
chr1	180992258	180992259	NM_001286210	0	-	STX6	protein_coding			chr20	43850009	43850010	NM_003008	0	+	SEMG2	protein_coding			chr10	7661637	7661638	NM_032817	0	-	ITIH5	protein_coding			chr10	118763088	118765339	NM_001127211	0	-	SHTN1	protein_coding
chr1	181057637	181057638	NM_016545	0	+	IER5	protein_coding			chr20	43883206	43883207	NM_003064	0	-	SLPI	protein_coding			chr10	7708962	7708963	NM_030569	0	-	ITIH5	protein_coding			chr10	118895812	118898063	NM_199131	0	-	VAX1	protein_coding
chr1	182360540	182360541	NM_001033056	0	-	GLUL	protein_coding			chr20	44637546	44637547	NM_004994	0	+	MMP9	protein_coding			chr10	7745235	7745236	NM_002216	0	+	ITIH2	protein_coding			chr10	119132978	119135229	NM_173791	0	-	PDZD8	protein_coding
chr1	182361342	182361343	NM_001033044	0	-	GLUL	protein_coding			chr20	44657820	44657821	NM_020708	0	+	SLC12A5	protein_coding			chr10	8310269	8310270	NR_108058	0	-	LINC00708	lincRNA			chr10	119301705	119303956	NM_001165924	0	+	EMX2	protein_coding
chr1	182573549	182573550	NM_002928	0	-	RGS16	protein_coding			chr20	45523262	45523263	NM_005244	0	+	EYA2	protein_coding			chr10	9317575	9317576	NR_108039	0	+	LINC00709	lincRNA			chr10	120099839	120102090	NM_001134672	0	-	FAM204A	protein_coding
chr1	182758583	182758584	NM_001200050	0	+	NPL	protein_coding			chr20	52790517	52790518	NM_000782	0	-	CYP24A1	protein_coding			chr10	10504477	10504478	NM_001326317	0	+	CELF2	protein_coding			chr10	120512758	120515009	NM_153810	0	-	CACUL1	protein_coding
chr1	182808438	182808439	NM_001357	0	+	DHX9	protein_coding			chr20	53092010	53092011	NM_018431	0	+	DOK5	protein_coding			chr10	10836878	10836879	NR_027082	0	-	SFTA1P	lincRNA			chr10	120788977	120791228	NM_199461	0	+	NANOS1	protein_coding
chr1	182922661	182922662	NM_001345928	0	-	SHCBP1L	protein_coding			chr20	53092256	53092257	NM_177959	0	+	DOK5	protein_coding			chr10	10838778	10838779	NM_001326324	0	+	CELF2	protein_coding			chr10	120838396	120840647	NM_003750	0	-	EIF3A	protein_coding
chr1	182992594	182992595	NM_002293	0	+	LAMC1	protein_coding			chr20	55841708	55841709	NM_001719	0	-	BMP7	protein_coding			chr10	10840673	10840674	NM_001326326	0	+	CELF2	protein_coding			chr10	120863326	120865577	NM_001303111	0	+	FAM45A	protein_coding
chr1	183441505	183441506	NM_001174061	0	+	SMG7	protein_coding			chr20	55904830	55904831	NM_012444	0	+	SPO11	protein_coding			chr10	11574280	11574281	NM_001080491	0	-	USP6NL	protein_coding			chr10	120923204	120925455	NM_213649	0	-	SFXN4	protein_coding
chr1	183605077	183605078	NM_001270439	0	-	ARPC5	protein_coding			chr20	56136136	56136137	NM_002591	0	+	PCK1	protein_coding			chr10	12110915	12110916	NM_018706	0	+	DHTKD1	protein_coding			chr10	120936377	120938628	NM_001302272	0	-	PRDX3	protein_coding
chr1	183605181	183605182	NM_001297669	0	+	RGL1	protein_coding			chr20	56725982	56725983	NM_178456	0	+	C20orf85	protein_coding			chr10	12430980	12430981	NM_001351032	0	+	CAMK1D	protein_coding			chr10	120966946	120969197	NM_005308	0	+	GRK5	protein_coding
chr1	183774214	183774215	NM_001297671	0	+	RGL1	protein_coding			chr20	56803710	56803711	NM_001304369	0	-	ANKRD60	protein_coding			chr10	13276329	13276330	NM_001303118	0	-	UCMA	protein_coding			chr10	121300222	121302473	NM_001005339	0	-	RGS10	protein_coding
chr1	184006905	184006906	NM_001303420	0	-	COLGALT2	protein_coding			chr20	57414772	57414773	NM_016592	0	+	GNAS	protein_coding			chr10	13544977	13544978	NM_152751	0	-	BEND7	protein_coding			chr10	121354541	121356792	NM_001033925	0	-	TIAL1	protein_coding
chr1	184020784	184020785	NM_001127394	0	+	TSEN15	protein_coding			chr20	57416656	57416657	NM_001309861	0	+	GNAS	protein_coding			chr10	14014370	14014371	NM_001318337	0	-	FRMD4A	protein_coding			chr10	121410631	121412882	NM_004281	0	+	BAG3	protein_coding
chr1	184356149	184356150	NM_030806	0	+	C1orf21	protein_coding			chr20	57428035	57428036	NM_001077490	0	+	GNAS	protein_coding			chr10	14050533	14050534	NM_001318336	0	-	FRMD4A	protein_coding			chr10	121485308	121487559	NM_014937	0	+	INPP5F	protein_coding
chr1	184724042	184724043	NM_001319960	0	-	EDEM3	protein_coding			chr20	59827481	59827482	NM_001794	0	+	CDH4	protein_coding			chr10	14372884	14372885	NM_018027	0	-	FRMD4A	protein_coding			chr10	121651834	121654085	NM_007190	0	+	SEC23IP	protein_coding
chr1	184943719	184943720	NM_052966	0	-	FAM129A	protein_coding			chr20	60795324	60795325	NM_007232	0	-	HRH3	protein_coding			chr10	14574710	14574711	NM_001320741	0	-	FAM107B	protein_coding			chr10	122216215	122218466	NM_001030059	0	+	PLPP4	protein_coding
chr1	185014550	185014551	NM_007212	0	+	RNF2	protein_coding			chr20	60942369	60942370	NM_005560	0	-	LAMA5	protein_coding			chr10	14580542	14580543	NM_001320740	0	-	FAM107B	protein_coding			chr10	122610436	122612687	NM_018117	0	+	WDR11	protein_coding
chr1	185126117	185126118	NM_030934	0	-	TRMT1L	protein_coding			chr20	61002630	61002631	NM_080833	0	-	RBBP8NL	protein_coding			chr10	14590670	14590671	NM_001320739	0	-	FAM107B	protein_coding			chr10	123732743	123734994	NM_001167865	0	-	NSMCE4A	protein_coding
chr1	185126231	185126232	NM_001202423	0	-	TRMT1L	protein_coding			chr20	61051027	61051028	NM_080473	0	-	GATA5	protein_coding			chr10	14598180	14598181	NM_001320738	0	-	FAM107B	protein_coding			chr10	123872303	123874554	NM_001291879	0	+	TACC2	protein_coding
chr1	185126191	185126192	NM_001105518	0	+	SWT1	protein_coding			chr20	61147659	61147660	NM_001302812	0	+	MIR1-1HG	protein_coding			chr10	14614189	14614190	NM_001282698	0	-	FAM107B	protein_coding			chr10	124133843	124136094	NM_001001974	0	+	PLEKHA1	protein_coding
chr1	185286462	185286463	NM_006469	0	-	IVNS1ABP	protein_coding			chr20	61273796	61273797	NM_016354	0	+	SLCO4A1	protein_coding			chr10	14614373	14614374	NM_001282700	0	-	FAM107B	protein_coding			chr10	124220790	124223041	NM_002775	0	+	HTRA1	protein_coding
chr1	185703682	185703683	NM_031935	0	+	HMCN1	protein_coding			chr20	61340188	61340189	NM_002531	0	+	NTSR1	protein_coding			chr10	14816897	14816898	NM_001282695	0	-	FAM107B	protein_coding			chr10	124711919	124714170	NM_024942	0	-	C10orf88	protein_coding
chr1	186344458	186344459	NM_003292	0	-	TPR	protein_coding			chr20	61885893	61885894	NM_152864	0	-	NKAIN4	protein_coding			chr10	15085894	15085895	NM_001039702	0	+	OLAH	protein_coding			chr10	124739305	124741556	NM_153336	0	+	PSTK	protein_coding
chr1	186344889	186344890	NM_001164245	0	+	ODR4	protein_coding			chr20	61924537	61924538	NM_020882	0	+	COL20A1	protein_coding			chr10	15130776	15130777	NM_001039844	0	-	ACBD7	protein_coding			chr10	124913509	124915760	NM_001007793	0	+	BUB3	protein_coding
chr1	186649560	186649561	NM_000963	0	-	PTGS2	protein_coding			chr20	62178858	62178859	NM_080823	0	-	SRMS	protein_coding			chr10	15902533	15902534	NM_001318330	0	-	MINDY3	protein_coding			chr10	125425620	125427871	NM_153442	0	+	GPR26	protein_coding
chr1	192778168	192778169	NM_002923	0	+	RGS2	protein_coding			chr20	62795826	62795827	NM_004535	0	+	MYT1	protein_coding			chr10	16478941	16478942	NM_001001484	0	+	PTER	protein_coding			chr10	126105545	126107796	NM_000274	0	-	OAT	protein_coding
chr1	193028524	193028525	NM_001199261	0	-	UCHL5	protein_coding			chr21	31312371	31312372	NM_001320616	0	-	GRIK1	protein_coding			chr10	17171817	17171818	NM_001081	0	-	CUBN	protein_coding			chr10	126150090	126152341	NM_001167880	0	+	LHPP	protein_coding
chr1	193028663	193028664	NM_001350846	0	-	UCHL5	protein_coding			chr21	34398215	34398216	NM_005806	0	+	OLIG2	protein_coding			chr10	17794259	17794260	NM_001098844	0	+	TMEM236	protein_coding			chr10	126430930	126433181	NM_014661	0	-	FAM53B	protein_coding
chr1	193029238	193029239	NM_001350840	0	-	UCHL5	protein_coding			chr21	34430134	34430135	NR_104056	0	+	LINC00945	lincRNA			chr10	17851341	17851342	NM_002438	0	+	MRC1	protein_coding			chr10	126478510	126480761	NM_001304467	0	-	EEF1AKMT2	protein_coding
chr1	193028551	193028552	NM_001173524	0	+	TROVE2	protein_coding			chr21	34442449	34442450	NM_138983	0	+	OLIG1	protein_coding			chr10	18041226	18041227	NM_001098844	0	+	TMEM236	protein_coding			chr10	126490103	126492354	NM_032182	0	+	ABRAXAS2	protein_coding
chr1	193029003	193029004	NM_001042369	0	+	TROVE2	protein_coding			chr21	38071420	38071421	NM_005069	0	+	SIM2	protein_coding			chr10	18240767	18240768	NM_001145195	0	+	SLC39A12	protein_coding			chr10	127407833	127410084	NM_001202438	0	+	EDRF1	protein_coding
chr1	193074415	193074416	NM_001319291	0	-	GLRX2	protein_coding			chr21	40984866	40984867	NM_001278650	0	+	B3GALT5	protein_coding			chr10	18549495	18549496	NM_001330060	0	+	CACNB2	protein_coding			chr10	127567884	127570135	NM_018180	0	-	DHX32	protein_coding
chr1	193074609	193074610	NM_197962	0	-	GLRX2	protein_coding			chr21	42688660	42688661	NM_058186	0	+	FAM3B	protein_coding			chr10	18629613	18629614	NM_201590	0	+	CACNB2	protein_coding			chr10	128075127	128077378	NM_001288973	0	-	ADAM12	protein_coding
chr1	193075245	193075246	NM_016066	0	-	GLRX2	protein_coding			chr21	42880086	42880087	NM_005656	0	-	TMPRSS2	protein_coding			chr10	18689512	18689513	NM_201570	0	+	CACNB2	protein_coding			chr10	128593727	128595978	NM_001290223	0	+	DOCK1	protein_coding
chr1	193091087	193091088	NM_024529	0	+	CDC73	protein_coding			chr21	43636186	43636187	NM_207629	0	+	ABCG1	protein_coding			chr10	18940567	18940568	NM_001351115	0	-	NSUN6	protein_coding			chr10	128992422	128994673	NM_001039762	0	-	FAM196A	protein_coding
chr1	197170591	197170592	NM_001257965	0	+	CRB1	protein_coding			chr21	43639266	43639267	NM_004915	0	+	ABCG1	protein_coding			chr10	19337699	19337700	NM_001142308	0	+	MALRD1	protein_coding			chr10	129705074	129707325	NM_001316676	0	+	PTPRE	protein_coding
chr1	197744624	197744625	NM_001195215	0	-	DENND1B	protein_coding			chr21	43640007	43640008	NM_207174	0	+	ABCG1	protein_coding			chr10	21186532	21186533	NM_006393	0	-	NEBL	protein_coding			chr10	129922468	129924719	NM_001145966	0	-	MKI67	protein_coding
chr1	197871681	197871682	NM_001024594	0	+	C1orf53	protein_coding			chr21	43916465	43916466	NM_001286506	0	-	RSPH1	protein_coding			chr10	21435489	21435490	NM_001010896	0	-	C10orf113	protein_coding			chr10	131265197	131267448	NM_002412	0	+	MGMT	protein_coding
chr1	197886516	197886517	NM_020204	0	+	LHX9	protein_coding			chr21	43933962	43933963	NM_001320537	0	+	SLC37A1	protein_coding			chr10	21463117	21463118	NM_001173484	0	-	NEBL	protein_coding			chr10	131760091	131762342	NM_001005463	0	-	EBF3	protein_coding
chr1	198126107	198126108	NM_133494	0	+	NEK7	protein_coding			chr21	44073861	44073862	NM_001001567	0	+	PDE9A	protein_coding			chr10	23216952	23216953	NM_001282745	0	+	ARMC3	protein_coding			chr10	131907085	131909336	NM_001355042	0	-	C10orf143	protein_coding
chr1	200379187	200379188	NM_001281293	0	-	ZNF281	protein_coding			chr21	45773483	45773484	NM_001320350	0	+	TRPM2	protein_coding			chr10	23633775	23633776	NM_001351306	0	-	C10orf67	protein_coding			chr10	131934388	131936639	NM_001199868	0	+	GLRX3	protein_coding
chr1	200638865	200638866	NM_001349799	0	-	DDX59	protein_coding			chr21	45875368	45875369	NM_030891	0	+	LRRC3	protein_coding			chr10	23983674	23983675	NM_001098500	0	+	KIAA1217	protein_coding			chr10	133793517	133795768	NM_004052	0	-	BNIP3	protein_coding
chr1	200639127	200639128	NM_001320181	0	-	DDX59	protein_coding			chr21	46131496	46131497	NM_001272037	0	-	TSPEAR	protein_coding			chr10	24497719	24497720	NM_001282767	0	+	KIAA1217	protein_coding			chr10	134000163	134002414	NM_006426	0	+	DPYSL4	protein_coding
chr1	200708685	200708686	NM_001297707	0	+	CAMSAP2	protein_coding			chr21	46983030	46983031	NM_001352511	0	-	SLC19A1	protein_coding			chr10	24738361	24738362	NM_001321681	0	+	KIAA1217	protein_coding			chr10	134210451	134212702	NM_001098637	0	+	PWWP2B	protein_coding
chr1	200992829	200992830	NM_001252100	0	-	KIF21B	protein_coding			chr21	48025036	48025037	NM_006272	0	-	S100B	protein_coding			chr10	24755433	24755434	NM_001282770	0	+	KIAA1217	protein_coding			chr10	134258442	134260693	NR_149317	0	+	C10orf91	protein_coding
chr1	201438300	201438301	NM_012396	0	-	PHLDA3	protein_coding			chr22	18923965	18923966	NM_001195226	0	-	PRODH	protein_coding			chr10	25351209	25351210	NM_001270383	0	-	ENKUR	protein_coding			chr10	134351032	134353283	NM_005539	0	+	INPP5A	protein_coding
chr1	201475968	201475969	NM_001193571	0	-	CSRP1	protein_coding			chr22	18924067	18924068	NM_016335	0	-	PRODH	protein_coding			chr10	27703298	27703299	NM_001034842	0	-	PTCHD3	protein_coding			chr10	134973707	134975958	NM_152643	0	+	KNDC1	protein_coding
chr1	201476388	201476389	NM_001193570	0	-	CSRP1	protein_coding			chr22	19005346	19005347	NR_024159	0	+	DGCR9	lincRNA			chr10	28270847	28270848	NM_001290021	0	-	ARMC4	protein_coding			chr10	135051157	135053408	NM_014468	0	+	VENTX	protein_coding
chr1	201617449	201617450	NM_020443	0	+	NAV1	protein_coding			chr22	19512861	19512862	NM_001130861	0	-	CLDN5	protein_coding			chr10	28272036	28272037	NM_001312689	0	-	ARMC4	protein_coding			chr10	135148487	135150738	NM_001321617	0	-	CALY	protein_coding
chr1	201708962	201708963	NM_001167738	0	+	NAV1	protein_coding			chr22	19744225	19744226	NM_005992	0	+	TBX1	protein_coding			chr10	28571027	28571028	NM_173496	0	-	MPP7	protein_coding			chr10	135169529	135171780	NM_001098483	0	-	FUOM	protein_coding
chr1	201798287	201798288	NM_018085	0	+	IPO9	protein_coding			chr22	20004310	20004311	NM_001670	0	-	ARVCF	protein_coding			chr10	29084980	29084981	NR_038376	0	-	LINC00837	lincRNA			chr10	135184908	135187159	NM_004092	0	-	ECHS1	protein_coding
chr1	201857796	201857797	NR_030775	0	+	SHISA4	protein_coding			chr22	20004522	20004523	NM_001283106	0	+	TANGO2	protein_coding			chr10	29135336	29135337	NM_001278522	0	+	C10orf126	protein_coding			chr10	135192490	135194741	NM_152911	0	+	PAOX	protein_coding
chr1	201924618	201924619	NM_006335	0	+	TIMM17A	protein_coding			chr22	20255817	20255818	NM_023004	0	-	RTN4R	protein_coding			chr10	29577989	29577990	NM_032517	0	+	LYZL1	protein_coding			chr10	135207370	135209621	NM_138384	0	+	MTG1	protein_coding
chr1	201951765	201951766	NM_001319183	0	+	RNPEP	protein_coding			chr22	23922496	23922497	NM_020070	0	-	IGLL1	protein_coding			chr10	30404424	30404425	NM_001350021	0	-	JCAD	protein_coding			chr10	135236121	135238372	NM_001012508	0	-	SPRN	protein_coding
chr1	201952457	201952458	NM_001319182	0	+	RNPEP	protein_coding			chr22	24819564	24819565	NM_001278500	0	+	ADORA2A	protein_coding			chr10	30918648	30918649	NM_183058	0	-	LYZL2	protein_coding			chr10	135340616	135342867	NM_000773	0	+	CYP2E1	protein_coding
chr1	201979689	201979690	NM_001114309	0	+	ELF3	protein_coding			chr22	25170688	25170689	NM_001008496	0	-	PIWIL3	protein_coding			chr10	31288447	31288448	NM_001143769	0	-	ZNF438	protein_coding			chr11	278319	280570	NM_001276700	0	+	NLRP6	protein_coding
chr1	202113872	202113873	NM_001256129	0	-	ARL8A	protein_coding			chr22	29834571	29834572	NM_021026	0	+	RFPL1	protein_coding			chr10	32197855	32197856	NM_001270699	0	-	ARHGAP12	protein_coding			chr11	288887	291138	NM_025092	0	+	PGGHG	protein_coding
chr1	202311095	202311096	NM_001310326	0	-	UBE2T	protein_coding			chr22	30116343	30116344	NM_182527	0	+	CABP7	protein_coding			chr10	32667727	32667728	NM_001282391	0	-	EPC1	protein_coding			chr11	369544	371795	NM_178537	0	+	B4GALNT4	protein_coding
chr1	202778599	202778600	NM_001314042	0	-	KDM5B	protein_coding			chr22	30868035	30868036	NM_001257378	0	-	SEC14L3	protein_coding			chr10	33224487	33224488	NM_033668	0	-	ITGB1	protein_coding			chr11	533567	535818	NM_001130442	0	-	HRAS	protein_coding
chr1	202858386	202858387	NM_002871	0	-	RABIF	protein_coding			chr22	30901699	30901700	NM_001161368	0	-	SEC14L4	protein_coding			chr10	34061609	34061610	NR_038932	0	-	LINC00838	lincRNA			chr11	537271	539522	NM_198075	0	+	LRRC56	protein_coding
chr1	202896401	202896402	NM_001303109	0	-	KLHL12	protein_coding			chr22	30938303	30938304	NM_001353441	0	-	SEC14L6	protein_coding			chr10	35363259	35363260	NM_001198778	0	-	CUL2	protein_coding			chr11	566457	568708	NR_038262	0	-	MIR210HG	lincRNA
chr1	202897773	202897774	NM_001303051	0	-	KLHL12	protein_coding			chr22	30942670	30942671	NM_001193336	0	-	SEC14L6	protein_coding			chr10	35379312	35379313	NM_001324375	0	-	CUL2	protein_coding			chr11	576195	578446	NM_001286581	0	+	PHRF1	protein_coding
chr1	202927113	202927114	NM_001290553	0	-	ADIPOR1	protein_coding			chr22	31218502	31218503	NM_001282741	0	+	OSBP2	protein_coding			chr10	35379571	35379572	NM_001198777	0	-	CUL2	protein_coding			chr11	623067	625318	NM_001171968	0	-	CDHR5	protein_coding
chr1	202927525	202927526	NM_001290557	0	-	ADIPOR1	protein_coding			chr22	32439018	32439019	NM_000343	0	+	SLC5A1	protein_coding			chr10	35426709	35426710	NM_183011	0	+	CREM	protein_coding			chr11	637054	639305	NM_000797	0	+	DRD4	protein_coding
chr1	202927701	202927702	NM_001290629	0	-	ADIPOR1	protein_coding			chr22	32853374	32853375	NM_174932	0	-	BPIFC	protein_coding			chr10	35456466	35456467	NM_001267564	0	+	CREM	protein_coding			chr11	705869	708120	NM_022772	0	+	EPS8L2	protein_coding
chr1	202936405	202936406	NM_016243	0	-	CYB5R1	protein_coding			chr22	33454378	33454379	NM_001135774	0	-	SYN3	protein_coding			chr10	35464514	35464515	NM_001267567	0	+	CREM	protein_coding			chr11	747181	749432	NM_006755	0	+	TALDO1	protein_coding
chr1	202976494	202976495	NM_001322955	0	+	TMEM183A	protein_coding			chr22	37098904	37098905	NM_006078	0	-	CACNG2	protein_coding			chr10	35484054	35484055	NM_182717	0	+	CREM	protein_coding			chr11	775502	777753	NM_001318818	0	-	GATD1	protein_coding
chr1	202976535	202976536	NM_001079809	0	+	TMEM183B	protein_coding			chr22	37213080	37213081	NM_001315532	0	-	PVALB	protein_coding			chr10	35484777	35484778	NM_001352445	0	+	CREM	protein_coding			chr11	788126	790377	NM_016564	0	-	CEND1	protein_coding
chr1	202976758	202976759	NM_001349859	0	+	TMEM183A	protein_coding			chr22	37215518	37215519	NM_002854	0	-	PVALB	protein_coding			chr10	35535908	35535909	NM_181698	0	+	CCNY	protein_coding			chr11	803250	805501	NM_145886	0	-	PIDD1	protein_coding
chr1	202995648	202995649	NM_001304331	0	+	PPFIA4	protein_coding			chr22	37403878	37403879	NM_001163857	0	-	TEX33	protein_coding			chr10	35894337	35894338	NM_153368	0	+	GJD4	protein_coding			chr11	809685	811936	NM_001004	0	+	RPLP2	protein_coding
chr1	203595914	203595915	NM_001001396	0	+	ATP2B4	protein_coding			chr22	37606730	37606731	NM_001278687	0	-	SSTR3	protein_coding			chr10	37414784	37414785	NM_052997	0	+	ANKRD30A	protein_coding			chr11	818650	820901	NM_020376	0	+	PNPLA2	protein_coding
chr1	203830712	203830713	NM_001304464	0	+	SNRPE	protein_coding			chr22	37608417	37608418	NM_001051	0	-	SSTR3	protein_coding			chr10	37598113	37598114	NR_104061	0	+	LINC00993	lincRNA			chr11	828009	830260	NM_001286606	0	+	CRACR2B	protein_coding
chr1	203830977	203830978	NM_001328637	0	+	SNRPE	protein_coding			chr22	38840034	38840035	NM_004981	0	-	KCNJ4	protein_coding			chr10	38299577	38299578	NR_136709	0	+	ZNF33A	protein_coding			chr11	832701	834952	NM_001039490	0	+	CD151	protein_coding
chr1	204042245	204042246	NM_005686	0	+	SOX13	protein_coding			chr22	39353526	39353527	NM_001193289	0	+	APOBEC3A_B	protein_coding			chr10	38383263	38383264	NM_001324256	0	+	ZNF37A	protein_coding			chr11	908874	911125	NM_001142674	0	-	CHID1	protein_coding
chr1	204121311	204121312	NM_001297760	0	-	ETNK2	protein_coding			chr22	39353526	39353527	NM_001270406	0	+	APOBEC3A	protein_coding			chr10	38717073	38717074	NR_024497	0	+	LINC00999	protein_coding			chr11	925558	927809	NM_001242837	0	+	AP2A2	protein_coding
chr1	204380946	204380947	NM_032833	0	-	PPP1R15B	protein_coding			chr22	39493228	39493229	NM_001166002	0	+	APOBEC3H	protein_coding			chr10	43600179	43600180	NM_001355216	0	+	RET	protein_coding			chr11	1034706	1036957	NM_005961	0	-	MUC6	protein_coding
chr1	204485506	204485507	NM_001204171	0	+	MDM4	protein_coding			chr22	39636915	39636916	NM_033016	0	-	PDGFB	protein_coding			chr10	43650344	43650345	NM_001319654	0	+	CSGALNACT2	protein_coding			chr11	1328892	1331143	NM_001318512	0	-	TOLLIP	protein_coding
chr1	204797781	204797782	NM_001005388	0	+	NFASC	protein_coding			chr22	40390952	40390953	NM_138435	0	+	FAM83F	protein_coding			chr10	43867091	43867092	NM_001184963	0	+	FXYD4	protein_coding			chr11	1410878	1413129	NM_001256627	0	+	BRSK2	protein_coding
chr1	205091151	205091152	NM_001193272	0	-	RBBP5	protein_coding			chr22	42372930	42372931	NM_019106	0	+	SEPT3	protein_coding			chr10	44063908	44063909	NM_005674	0	-	ZNF239	protein_coding			chr11	1591150	1593401	NM_004420	0	-	DUSP8	protein_coding
chr1	205180728	205180729	NM_015375	0	-	DSTYK	protein_coding			chr22	42394728	42394729	NM_152613	0	+	WBP2NL	protein_coding			chr10	44340753	44340754	NR_033923	0	+	LINC00619	lincRNA			chr11	1769824	1772075	NM_001170820	0	-	IFITM10	protein_coding
chr1	205197037	205197038	NM_014858	0	+	TMCC2	protein_coding			chr22	42679934	42679935	NM_005650	0	-	TCF20	protein_coding			chr10	44354858	44354859	NR_038268	0	+	LINC00840	lincRNA			chr11	1783222	1785473	NM_001909	0	-	CTSD	protein_coding
chr1	205198058	205198059	NM_001242925	0	+	TMCC2	protein_coding			chr22	43808019	43808020	NM_001044370	0	+	MPPED1	protein_coding			chr10	44404743	44404744	NR_136147	0	+	LINC00841	lincRNA			chr11	1968251	1970502	NM_021134	0	+	MRPL23	protein_coding
chr1	205602001	205602002	NM_001973	0	-	ELK4	protein_coding			chr22	44258379	44258380	NM_014351	0	-	SULT4A1	protein_coding			chr10	44407849	44407850	NR_136148	0	+	LINC00841	lincRNA			chr11	2290182	2292433	NM_005170	0	-	ASCL2	protein_coding
chr1	205649631	205649632	NM_033102	0	-	SLC45A3	protein_coding			chr22	45680867	45680868	NM_001167574	0	+	UPK3A	protein_coding			chr10	45455218	45455219	NM_032023	0	+	RASSF4	protein_coding			chr11	2904995	2907246	NM_000076	0	-	CDKN1C	protein_coding
chr1	205719373	205719374	NM_022731	0	-	NUCKS1	protein_coding			chr22	50451056	50451057	NM_001001694	0	-	IL17REL	protein_coding			chr10	45474331	45474332	NM_007021	0	-	DEPP1	protein_coding			chr11	3011607	3013858	NM_005969	0	-	NAP1L4	protein_coding
chr1	205782325	205782326	NM_173854	0	-	SLC41A1	protein_coding			chr22	50523782	50523783	NM_139202	0	-	MLC1	protein_coding			chr10	45811057	45811058	NM_001004297	0	-	OR13A1	protein_coding			chr11	3076681	3078932	NM_001014437	0	-	CARS	protein_coding
chr1	206680862	206680863	NM_182663	0	+	RASSF5	protein_coding			chr22	50524359	50524360	NM_015166	0	-	MLC1	protein_coding			chr10	46030843	46030844	NM_001002266	0	-	MARCH8	protein_coding			chr11	3184582	3186833	NM_001144063	0	-	OSBPL5	protein_coding
chr1	206730491	206730492	NM_182665	0	+	RASSF5	protein_coding			chr22	50528434	50528435	NM_001164104	0	+	MOV10L1	protein_coding			chr10	46342922	46342923	NM_001276343	0	-	AGAP4	protein_coding			chr11	3398452	3400703	NM_001130519	0	-	ZNF195	protein_coding
chr1	206785905	206785906	NM_001201478	0	-	EIF2D	protein_coding			chr22	50528684	50528685	NM_001164105	0	+	MOV10L1	protein_coding			chr10	46349326	46349327	NM_001291379	0	-	AGAP4	protein_coding			chr11	3690614	3692865	NM_001303034	0	-	CHRNA10	protein_coding
chr1	206808880	206808881	NM_001004023	0	+	DYRK3	protein_coding			chr3	9745509	9745510	NM_153635	0	+	CPNE9	protein_coding			chr10	46640720	46640721	NM_001042358	0	-	PTPN20	protein_coding			chr11	3860213	3862464	NM_001665	0	-	RHOG	protein_coding
chr1	206858364	206858365	NM_004759	0	+	MAPKAPK2	protein_coding			chr3	11034419	11034420	NM_001348250	0	+	SLC6A1	protein_coding			chr10	46641046	46641047	NM_001042357	0	-	PTPN20	protein_coding			chr11	3876682	3878933	NM_001277961	0	+	STIM1	protein_coding
chr1	207224423	207224424	NM_018566	0	-	YOD1	protein_coding			chr3	12045833	12045834	NM_133625	0	+	SYN2	protein_coding			chr10	46970602	46970603	NM_181519	0	-	SYT15	protein_coding			chr11	4115664	4117915	NM_001033	0	+	RRM1	protein_coding
chr1	207226326	207226327	NM_001276320	0	-	YOD1	protein_coding			chr3	13114618	13114619	NM_001134382	0	-	IQSEC1	protein_coding			chr10	46993545	46993546	NM_014696	0	+	GPRIN2	protein_coding			chr11	4627489	4629740	NM_001304496	0	-	TRIM68	protein_coding
chr1	207494816	207494817	NM_000574	0	+	CD55	protein_coding			chr3	13461820	13461821	NM_024923	0	-	NUP210	protein_coding			chr10	47083533	47083534	NM_001278794	0	+	NPY4R	protein_coding			chr11	5704339	5706590	NM_033034	0	-	TRIM5	protein_coding
chr1	207627644	207627645	NM_001006658	0	+	CR2	protein_coding			chr3	13921619	13921620	NM_004625	0	-	WNT7A	protein_coding			chr10	47151401	47151402	NR_033957	0	-	LINC00842	lincRNA			chr11	6280653	6282904	NM_001318029	0	+	CCKBR	protein_coding
chr1	207925382	207925383	NM_002389	0	+	CD46	protein_coding			chr3	19190016	19190017	NM_144633	0	+	KCNH8	protein_coding			chr10	47174144	47174145	NM_001040084	0	-	ANXA8	protein_coding			chr11	6411393	6413644	NM_000543	0	+	SMPD1	protein_coding
chr1	208417666	208417667	NM_025179	0	-	PLXNA2	protein_coding			chr3	24870813	24870814	NM_001290216	0	+	RARB	protein_coding			chr10	47181689	47181690	NM_001137548	0	-	FAM25C	protein_coding			chr11	6638692	6640943	NM_000391	0	-	TPP1	protein_coding
chr1	210001311	210001312	NM_014388	0	+	DIEXF	protein_coding			chr3	32280170	32280171	NM_001320308	0	+	CMTM8	protein_coding			chr10	47181689	47181690	NM_001137549	0	-	FAM25G	protein_coding			chr11	6675080	6677331	NM_003737	0	-	DCHS1	protein_coding
chr1	210111518	210111519	NM_001146261	0	+	SYT14	protein_coding			chr3	32859509	32859510	NM_001039111	0	+	TRIM71	protein_coding			chr10	47213627	47213628	NM_001190810	0	-	AGAP9	protein_coding			chr11	7109914	7112165	NM_014469	0	+	RBMXL2	protein_coding
chr1	210406146	210406147	NM_001354173	0	+	SERTAD4	protein_coding			chr3	33260708	33260709	NM_015551	0	-	SUSD5	protein_coding			chr10	47658232	47658233	NM_001278688	0	+	ANTXRL	protein_coding			chr11	7534745	7536996	NM_001351853	0	+	PPFIBP2	protein_coding
chr1	210501595	210501596	NM_001122834	0	+	HHAT	protein_coding			chr3	33318516	33318517	NM_001349319	0	+	FBXL2	protein_coding			chr10	47746849	47746850	NM_001098845	0	+	ANXA8L1	protein_coding			chr11	8008616	8010867	NM_003754	0	+	EIF3F	protein_coding
chr1	210502249	210502250	NM_001170587	0	+	HHAT	protein_coding			chr3	33318907	33318908	NR_146123	0	+	FBXL2	protein_coding			chr10	48215723	48215724	NM_001190810	0	+	AGAP9	protein_coding			chr11	8102658	8104909	NM_177972	0	+	TUB	protein_coding
chr1	210502639	210502640	NM_001170580	0	+	HHAT	protein_coding			chr3	35680665	35680666	NM_001267616	0	+	ARPP21	protein_coding			chr10	48247661	48247662	NM_001137548	0	+	FAM25C	protein_coding			chr11	8283425	8285676	NM_002315	0	-	LMO1	protein_coding
chr1	211307458	211307459	NM_002238	0	-	KCNH1	protein_coding			chr3	35682509	35682510	NM_001267617	0	+	ARPP21	protein_coding			chr10	48247661	48247662	NM_001137549	0	+	FAM25G	protein_coding			chr11	8703744	8705995	NM_000990	0	+	RPL27A	protein_coding
chr1	211432618	211432619	NM_001136223	0	+	RCOR3	protein_coding			chr3	35683848	35683849	NM_016300	0	+	ARPP21	protein_coding			chr10	48255203	48255204	NM_001040084	0	+	ANXA8	protein_coding			chr11	9023596	9025847	NM_020645	0	-	NRIP3	protein_coding
chr1	211433288	211433289	NM_018254	0	+	RCOR3	protein_coding			chr3	37493812	37493813	NM_002207	0	+	ITGA9	protein_coding			chr10	48416873	48416874	NM_016204	0	-	GDF2	protein_coding			chr11	9111154	9113405	NM_001330199	0	-	SCUBE2	protein_coding
chr1	211499956	211499957	NM_004619	0	+	TRAF5	protein_coding			chr3	38080695	38080696	NM_001321153	0	+	DLEC1	protein_coding			chr10	48439139	48439140	NM_004962	0	-	GDF10	protein_coding			chr11	9284873	9287124	NM_001243254	0	-	DENND5A	protein_coding
chr1	211500147	211500148	NM_001033910	0	+	TRAF5	protein_coding			chr3	42305440	42305441	NM_001174138	0	-	CCK	protein_coding			chr10	48827641	48827642	NM_001042358	0	-	PTPN20	protein_coding			chr11	9334315	9336566	NM_015012	0	-	TMEM41B	protein_coding
chr1	211752100	211752101	NM_021194	0	-	SLC30A1	protein_coding			chr3	42307688	42307689	NM_000729	0	-	CCK	protein_coding			chr10	48827967	48827968	NM_001042357	0	-	PTPN20	protein_coding			chr11	9405918	9408169	NM_006391	0	+	IPO7	protein_coding
chr1	212003581	212003582	NM_001320808	0	-	LPGAT1	protein_coding			chr3	42544103	42544104	NM_001251883	0	+	VIPR1	protein_coding			chr10	49207826	49207827	NM_001137548	0	-	FAM25C	protein_coding			chr11	9482261	9484512	NM_001282656	0	+	ZNF143	protein_coding
chr1	212004115	212004116	NM_014873	0	-	LPGAT1	protein_coding			chr3	43020758	43020759	NM_001129908	0	+	FAM198A	protein_coding			chr10	49207826	49207827	NM_001137549	0	-	FAM25G	protein_coding			chr11	9685373	9687624	NM_001297714	0	+	SWAP70	protein_coding
chr1	212458878	212458879	NM_006243	0	+	PPP2R5A	protein_coding			chr3	44465518	44465519	NM_001351480	0	-	LINC00694	protein_coding			chr10	49383187	49383188	NM_001042512	0	-	FRMPD2	protein_coding			chr11	10313754	10316005	NM_030962	0	-	SBF2	protein_coding
chr1	212588268	212588269	NM_018252	0	-	TMEM206	protein_coding			chr3	46068980	46068981	NM_001024644	0	-	XCR1	protein_coding			chr10	49459801	49459802	NM_001318191	0	-	FRMPD2	protein_coding			chr11	10326276	10328527	NM_001124	0	+	ADM	protein_coding
chr1	212606228	212606229	NM_013349	0	+	NENF	protein_coding			chr3	46283871	46283872	NM_001164680	0	+	CCR3	protein_coding			chr10	49482942	49482943	NM_001018071	0	-	FRMPD2	protein_coding			chr11	10560774	10563025	NM_016422	0	-	RNF141	protein_coding
chr1	212781969	212781970	NM_001040619	0	+	ATF3	protein_coding			chr3	46411632	46411633	NM_000579	0	+	CCR5	protein_coding			chr10	49609654	49609655	NM_001278548	0	+	MAPK8	protein_coding			chr11	10772283	10774534	NM_001346279	0	+	CTR9	protein_coding
chr1	212873328	212873329	NM_018664	0	-	BATF3	protein_coding			chr3	46448720	46448721	NM_003965	0	+	CCRL2	protein_coding			chr10	49701693	49701694	NM_001256026	0	-	ARHGAP22	protein_coding			chr11	10877620	10879871	NM_001143667	0	-	ZBED5	protein_coding
chr1	212965140	212965141	NM_001042549	0	-	NSL1	protein_coding			chr3	46505162	46505163	NM_001199149	0	-	LTF	protein_coding			chr10	49860562	49860563	NM_001256025	0	-	ARHGAP22	protein_coding			chr11	11641561	11643812	NM_198516	0	-	GALNT18	protein_coding
chr1	212965169	212965170	NM_001042552	0	+	TATDN3	protein_coding			chr3	46506654	46506655	NM_001321121	0	-	LTF	protein_coding			chr10	49893517	49893518	NM_020945	0	+	WDFY4	protein_coding			chr11	11862719	11864970	NM_001282659	0	+	USP47	protein_coding
chr1	213031596	213031597	NM_014053	0	+	FLVCR1	protein_coding			chr3	46526725	46526726	NM_001321122	0	-	LTF	protein_coding			chr10	50122281	50122282	NM_001006939	0	-	LRRC18	protein_coding			chr11	12131872	12134123	NM_001282663	0	+	MICAL2	protein_coding
chr1	213123861	213123862	NM_001136474	0	+	VASH2	protein_coding			chr3	46786246	46786247	NM_199183	0	-	PRSS45	protein_coding			chr10	50342066	50342067	NM_001164484	0	-	FAM170B	protein_coding			chr11	12183375	12185626	NM_001282666	0	+	MICAL2	protein_coding
chr1	213188852	213188853	NM_001300755	0	-	ANGEL2	protein_coding			chr3	49907656	49907657	NM_001320147	0	-	CAMKV	protein_coding			chr10	50396460	50396461	NM_001010863	0	-	TMEM273	protein_coding			chr11	12308196	12310447	NM_032867	0	+	MICALCL	protein_coding
chr1	213189218	213189219	NM_001300753	0	-	ANGEL2	protein_coding			chr3	50229042	50229043	NM_000172	0	+	GNAT1	protein_coding			chr10	50507186	50507187	NM_001135196	0	+	C10orf71	protein_coding			chr11	12398867	12401118	NM_018222	0	+	PARVA	protein_coding
chr1	213224574	213224575	NM_001136138	0	+	RPS6KC1	protein_coding			chr3	50242678	50242679	NM_006841	0	+	SLC38A3	protein_coding			chr10	50732328	50732329	NM_170753	0	-	PGBD3	protein_coding			chr11	12695718	12697969	NM_021961	0	+	TEAD1	protein_coding
chr1	214161277	214161278	NM_001270616	0	+	PROX1	protein_coding			chr3	50541029	50541030	NM_001005505	0	-	CACNA2D2	protein_coding			chr10	50747170	50747171	NM_000124	0	-	ERCC6	protein_coding			chr11	13030719	13032970	NM_001080521	0	+	RASSF10	protein_coding
chr1	214161843	214161844	NM_002763	0	+	PROX1	protein_coding			chr3	50541676	50541677	NM_001291101	0	-	CACNA2D2	protein_coding			chr10	50747585	50747586	NM_001277059	0	-	ERCC6	protein_coding			chr11	13482844	13485095	NM_001297741	0	-	BTBD10	protein_coding
chr1	214454564	214454565	NM_020197	0	+	SMYD2	protein_coding			chr3	52811601	52811602	NM_002215	0	+	ITIH1	protein_coding			chr10	50887675	50887676	NM_182554	0	+	C10orf53	protein_coding			chr11	13689955	13692206	NM_032228	0	+	FAR1	protein_coding
chr1	214725025	214725026	NM_005401	0	-	PTPN14	protein_coding			chr3	52812508	52812509	NM_001166434	0	+	ITIH1	protein_coding			chr10	51371372	51371373	NM_001303486	0	-	PARG	protein_coding			chr11	13983933	13986184	NM_006108	0	+	SPON1	protein_coding
chr1	214776531	214776532	NM_016343	0	+	CENPF	protein_coding			chr3	52813936	52813937	NM_001166435	0	+	ITIH1	protein_coding			chr10	51371378	51371379	NR_135475	0	+	TIMM23B	protein_coding			chr11	14519441	14521692	NM_001144061	0	-	COPB1	protein_coding
chr1	215256559	215256560	NM_001017425	0	+	KCNK2	protein_coding			chr3	52828783	52828784	NM_002217	0	+	ITIH3	protein_coding			chr10	51549552	51549553	NM_002443	0	+	MSMB	protein_coding			chr11	14539991	14542242	NM_002786	0	-	PSMA1	protein_coding
chr1	215740721	215740722	NM_001319294	0	+	KCTD3	protein_coding			chr3	53529075	53529076	NM_000720	0	+	CACNA1D	protein_coding			chr10	51576284	51576285	NM_001145262	0	+	NCOA4	protein_coding			chr11	14911751	14914002	NM_024514	0	-	CYP2R1	protein_coding
chr1	217804455	217804456	NM_018040	0	-	GPATCH2	protein_coding			chr3	56502392	56502393	NM_015576	0	-	ERC2	protein_coding			chr10	51623387	51623388	NM_006327	0	-	TIMM23	protein_coding			chr11	16759897	16762148	NM_014267	0	+	C11orf58	protein_coding
chr1	217804665	217804666	NM_138796	0	+	SPATA17	protein_coding			chr3	58652562	58652563	NM_138805	0	-	FAM3D	protein_coding			chr10	51748077	51748078	NM_001077665	0	+	AGAP6	protein_coding			chr11	17033963	17036214	NM_001329630	0	-	PLEKHA7	protein_coding
chr1	218518625	218518626	NM_001135599	0	+	TGFB2	protein_coding			chr3	62359191	62359192	NM_018008	0	-	FEZF2	protein_coding			chr10	52008371	52008372	NM_001143974	0	-	ASAH2	protein_coding			chr11	17097220	17099471	NM_001017	0	-	RPS13	protein_coding
chr1	219347172	219347173	NM_001300769	0	+	LYPLAL1	protein_coding			chr3	62861065	62861066	NM_003716	0	-	CADPS	protein_coding			chr10	52499447	52499448	NM_001079516	0	+	ASAH2B	protein_coding			chr11	17227543	17229794	NM_001321378	0	-	PIK3C2A	protein_coding
chr1	219347512	219347513	NM_001300771	0	+	LYPLAL1	protein_coding			chr3	63263913	63263914	NM_001130003	0	+	SYNPR	protein_coding			chr10	52645436	52645437	NM_001198818	0	-	A1CF	protein_coding			chr11	17373058	17375309	NM_001202439	0	+	NCR3LG1	protein_coding
chr1	220220001	220220002	NM_004446	0	-	EPRS	protein_coding			chr3	64673366	64673367	NM_001318781	0	-	ADAMTS9	protein_coding			chr10	53459356	53459357	NM_015235	0	-	CSTF2T	protein_coding			chr11	17757244	17759495	NM_001112741	0	+	KCNC1	protein_coding
chr1	220267454	220267455	NM_018060	0	+	IARS2	protein_coding			chr3	68981762	68981763	NM_001005527	0	-	FAM19A4	protein_coding			chr10	54531461	54531462	NM_000242	0	-	MBL2	protein_coding			chr11	18032709	18034960	NM_012139	0	-	SERGEF	protein_coding
chr1	220445844	220445845	NM_012414	0	-	RAB3GAP2	protein_coding			chr3	71834358	71834359	NM_001126128	0	-	PROK2	protein_coding			chr10	56561052	56561053	NM_001354420	0	-	PCDH15	protein_coding			chr11	18125638	18127889	NM_138421	0	-	SAAL1	protein_coding
chr1	220701524	220701525	NM_001286124	0	+	MARK1	protein_coding			chr3	77089293	77089294	NM_001290039	0	+	ROBO2	protein_coding			chr10	57387703	57387704	NM_001354404	0	-	PCDH15	protein_coding			chr11	18546503	18548754	NM_006292	0	-	TSG101	protein_coding
chr1	220960038	220960039	NM_022746	0	+	MARC1	protein_coding			chr3	85008132	85008133	NM_001167674	0	+	CADM2	protein_coding			chr10	58121035	58121036	NM_001005413	0	-	ZWINT	protein_coding			chr11	18608385	18610636	NM_001040697	0	-	UEVLD	protein_coding
chr1	221052742	221052743	NM_021958	0	+	HLX	protein_coding			chr3	100328432	100328433	NM_032787	0	+	ADGRG7	protein_coding			chr10	60759277	60759278	NR_108046	0	+	LINC00844	lincRNA			chr11	18654020	18656271	NM_194285	0	-	SPTY2D1	protein_coding
chr1	221915519	221915520	NM_007207	0	-	DUSP10	protein_coding			chr3	109056420	109056421	NM_001348928	0	-	DPPA4	protein_coding			chr10	61122353	61122354	NM_001001971	0	-	FAM13C	protein_coding			chr11	18720031	18722282	NM_153347	0	+	TMEM86A	protein_coding
chr1	222791443	222791444	NM_001324062	0	+	MIA3	protein_coding			chr3	112051793	112051794	NM_001004196	0	+	CD200	protein_coding			chr10	61122662	61122663	NM_001143773	0	-	FAM13C	protein_coding			chr11	19138441	19140692	NM_001001483	0	+	ZDHHC13	protein_coding
chr1	222817644	222817645	NM_001300867	0	+	MIA3	protein_coding			chr3	113251217	113251218	NM_001308350	0	+	SIDT1	protein_coding			chr10	61122940	61122941	NM_001347840	0	-	FAM13C	protein_coding			chr11	19734630	19736881	NM_001244963	0	+	NAV2	protein_coding
chr1	222885865	222885866	NM_022831	0	-	AIDA	protein_coding			chr3	118753814	118753815	NM_001015887	0	-	IGSF11	protein_coding			chr10	61513204	61513205	NM_001304731	0	-	MRLN	protein_coding			chr11	20408825	20411076	NM_001145166	0	+	PRMT3	protein_coding
chr1	222885894	222885895	NM_001288579	0	+	BROX	protein_coding			chr3	120627951	120627952	NM_001348345	0	+	STXBP5L	protein_coding			chr10	61900775	61900776	NM_001149	0	-	ANK3	protein_coding			chr11	22645387	22647638	NM_022725	0	-	FANCF	protein_coding
chr1	222886662	222886663	NM_001288580	0	+	BROX	protein_coding			chr3	122694982	122694983	NM_001256347	0	-	SEMA5B	protein_coding			chr10	62149743	62149744	NM_001320874	0	-	ANK3	protein_coding			chr11	24518265	24520516	NM_001009909	0	+	LUZP2	protein_coding
chr1	222988422	222988423	NM_001350630	0	+	DISP1	protein_coding			chr3	122712121	122712122	NM_001256346	0	-	SEMA5B	protein_coding			chr10	62332715	62332716	NM_001204404	0	-	ANK3	protein_coding			chr11	27015377	27017628	NM_203371	0	+	FIBIN	protein_coding
chr1	223537545	223537546	NM_017982	0	-	SUSD4	protein_coding			chr3	122746660	122746661	NM_001031702	0	-	SEMA5B	protein_coding			chr10	62776032	62776033	NR_108052	0	+	LINC00845	lincRNA			chr11	27382795	27385046	NM_030771	0	-	CCDC34	protein_coding
chr1	223566714	223566715	NM_152610	0	+	CCDC185	protein_coding			chr3	122747453	122747454	NR_046079	0	-	SEMA5B	protein_coding			chr10	63808969	63808970	NM_001244638	0	+	ARID5B	protein_coding			chr11	27492322	27494573	NM_001346432	0	-	LGR4	protein_coding
chr1	223889294	223889295	NM_001146068	0	+	CAPN2	protein_coding			chr3	123135190	123135191	NM_001199642	0	-	ADCY5	protein_coding			chr10	64280206	64280207	NM_199452	0	+	ZNF365	protein_coding			chr11	27526326	27528577	NM_018362	0	-	LIN7C	protein_coding
chr1	223900118	223900119	NM_001748	0	+	CAPN2	protein_coding			chr3	123710200	123710201	NM_017578	0	-	ROPN1	protein_coding			chr10	65028984	65028985	NM_001282948	0	-	JMJD1C	protein_coding			chr11	30344395	30346646	NM_152316	0	+	ARL14EP	protein_coding
chr1	224033675	224033676	NM_001031685	0	-	TP53BP2	protein_coding			chr3	123711018	123711019	NM_001317774	0	-	ROPN1	protein_coding			chr10	68685791	68685792	NM_178011	0	+	LRRTM3	protein_coding			chr11	32112226	32114477	NM_002901	0	+	RCN1	protein_coding
chr1	224301788	224301789	NM_001136115	0	+	FBXO28	protein_coding			chr3	126113781	126113782	NM_182628	0	+	CFAP100	protein_coding			chr10	68772023	68772024	NR_111909	0	+	LRRTM3	protein_coding			chr11	32605062	32607313	NM_001307929	0	+	EIF3M	protein_coding
chr1	224370909	224370910	NM_001321541	0	+	DEGS1	protein_coding			chr3	126911973	126911974	NM_001007534	0	+	C3orf56	protein_coding			chr10	69425444	69425445	NM_001127384	0	-	CTNNA3	protein_coding			chr11	32851230	32853481	NM_024081	0	+	PRRG4	protein_coding
chr1	224371212	224371213	NM_001321542	0	+	DEGS1	protein_coding			chr3	127348001	127348002	NM_015720	0	+	PODXL2	protein_coding			chr10	69455950	69455951	NM_013266	0	-	CTNNA3	protein_coding			chr11	32914473	32916724	NM_001076786	0	+	QSER1	protein_coding
chr1	224544512	224544513	NM_001277200	0	+	CNIH4	protein_coding			chr3	127641901	127641902	NM_207335	0	+	KBTBD12	protein_coding			chr10	69597938	69597939	NM_021800	0	-	DNAJC12	protein_coding			chr11	33181037	33183288	NM_001326	0	-	CSTF3	protein_coding
chr1	224622002	224622003	NM_001115113	0	-	WDR26	protein_coding			chr3	128710741	128710742	NM_001348523	0	-	KIAA1257	protein_coding			chr10	69651159	69651160	NM_001314049	0	+	SIRT1	protein_coding			chr11	33720286	33722537	NM_001166692	0	-	C11orf91	protein_coding
chr1	224622341	224622342	NR_136290	0	+	CNIH3	protein_coding			chr3	128712987	128712988	NM_020741	0	-	KIAA1257	protein_coding			chr10	70277976	70277977	NM_001324315	0	-	SLC25A16	protein_coding			chr11	33756025	33758276	NM_000611	0	-	CD59	protein_coding
chr1	224622596	224622597	NM_001322302	0	+	CNIH3	protein_coding			chr3	128720149	128720150	NM_001348522	0	-	KIAA1257	protein_coding			chr10	70847201	70847202	NM_001321053	0	+	SRGN	protein_coding			chr11	33794071	33796322	NM_012175	0	-	FBXO3	protein_coding
chr1	224804178	224804179	NM_001322305	0	+	CNIH3	protein_coding			chr3	128721001	128721002	NM_001348520	0	-	KIAA1257	protein_coding			chr10	70847783	70847784	NM_001321054	0	+	SRGN	protein_coding			chr11	34072979	34075230	NM_005898	0	+	CAPRIN1	protein_coding
chr1	225117355	225117356	NM_001373	0	+	DNAH14	protein_coding			chr3	128720471	128720472	NM_024768	0	+	EFCC1	protein_coding			chr10	70980058	70980059	NM_025130	0	+	HKDC1	protein_coding			chr11	34126860	34129111	NM_001144030	0	+	NAT10	protein_coding
chr1	225615816	225615817	NM_002296	0	-	LBR	protein_coding			chr3	128722774	128722775	NM_001348521	0	-	KIAA1257	protein_coding			chr10	71029755	71029756	NM_001322364	0	+	HK1	protein_coding			chr11	34377555	34379806	NM_145804	0	-	ABTB2	protein_coding
chr1	225616558	225616559	NM_194442	0	-	LBR	protein_coding			chr3	129693235	129693236	NM_007117	0	+	TRH	protein_coding			chr10	71038251	71038252	NM_001358263	0	+	HK1	protein_coding			chr11	34460221	34462472	NM_001752	0	+	CAT	protein_coding
chr1	225840846	225840847	NM_001008493	0	-	ENAH	protein_coding			chr3	130064358	130064359	NM_001278298	0	+	COL6A5	protein_coding			chr10	71176675	71176676	NM_001057	0	-	TACR2	protein_coding			chr11	35160166	35162417	NM_000610	0	+	CD44	protein_coding
chr1	225965514	225965515	NM_001130440	0	+	SRP9	protein_coding			chr3	131754287	131754288	NM_130808	0	-	CPNE4	protein_coding			chr10	71904485	71904486	NR_073595	0	-	TYSND1	protein_coding			chr11	35639484	35641735	NM_014344	0	+	FJX1	protein_coding
chr1	225997775	225997776	NM_001136018	0	+	EPHX1	protein_coding			chr3	131756649	131756650	NM_001289112	0	-	CPNE4	protein_coding			chr10	72136536	72136537	NM_001278213	0	-	LRRC20	protein_coding			chr11	35684049	35686300	NM_017583	0	+	TRIM44	protein_coding
chr1	226070421	226070422	NM_014698	0	-	TMEM63A	protein_coding			chr3	132757131	132757132	NM_001136469	0	+	TMEM108	protein_coding			chr10	72141671	72141672	NM_207119	0	-	LRRC20	protein_coding			chr11	35965280	35967531	NM_001304263	0	+	LDLRAD3	protein_coding
chr1	226112041	226112042	NM_001271681	0	-	PYCR2	protein_coding			chr3	133748921	133748922	NM_005630	0	-	SLCO2A1	protein_coding			chr10	72142407	72142408	NM_001278211	0	-	LRRC20	protein_coding			chr11	36397284	36399535	NM_001160168	0	+	PRR5L	protein_coding
chr1	226187067	226187068	NM_152608	0	-	SDE2	protein_coding			chr3	137483133	137483134	NM_004189	0	+	SOX14	protein_coding			chr10	72207705	72207706	NM_001329906	0	-	NODAL	protein_coding			chr11	36529863	36532114	NM_004620	0	-	TRAF6	protein_coding
chr1	226250407	226250408	NM_002107	0	+	H3F3A	protein_coding			chr3	150662024	150662025	NM_052995	0	-	CLRN1	protein_coding			chr10	72362545	72362546	NM_001083116	0	-	PRF1	protein_coding			chr11	43333254	43335505	NM_001142930	0	+	API5	protein_coding
chr1	226374424	226374425	NM_022735	0	-	ACBD3	protein_coding			chr3	154147505	154147506	NM_001038705	0	-	GPR149	protein_coding			chr10	72542330	72542331	NR_134533	0	-	TBATA	protein_coding			chr11	43380184	43382435	NM_018259	0	+	TTC17	protein_coding
chr1	226411318	226411319	NM_001282402	0	+	MIXL1	protein_coding			chr3	161089872	161089873	NM_001040100	0	-	SPTSSB	protein_coding			chr10	72545176	72545177	NM_001318241	0	-	TBATA	protein_coding			chr11	43701892	43704143	NM_016142	0	+	HSD17B12	protein_coding
chr1	226497205	226497206	NM_001270409	0	-	LIN9	protein_coding			chr3	161090739	161090740	NM_001320679	0	-	SPTSSB	protein_coding			chr10	73079009	73079010	NM_001174098	0	+	SLC29A3	protein_coding			chr11	43902106	43904357	NM_139178	0	+	ALKBH3	protein_coding
chr1	226497450	226497451	NM_001270410	0	-	LIN9	protein_coding			chr3	164913791	164913792	NM_001318810	0	-	SLITRK3	protein_coding			chr10	73479579	73479580	NM_001164375	0	-	C10orf105	protein_coding			chr11	45168643	45170894	NM_001256695	0	+	PRDM11	protein_coding
chr1	226595802	226595803	NM_001618	0	-	PARP1	protein_coding			chr3	164914641	164914642	NM_014926	0	-	SLITRK3	protein_coding			chr10	73497582	73497583	NM_001168390	0	-	C10orf105	protein_coding			chr11	45937674	45939925	NM_004813	0	-	PEX16	protein_coding
chr1	226736500	226736501	NM_001003665	0	+	STUM	protein_coding			chr3	164914898	164914899	NM_001318811	0	-	SLITRK3	protein_coding			chr10	73555527	73555528	NM_001171933	0	+	CDH23	protein_coding			chr11	46382894	46385145	NM_001105540	0	+	DGKZ	protein_coding
chr1	226926877	226926878	NM_002221	0	-	ITPKB	protein_coding			chr3	172166247	172166248	NM_198407	0	-	GHSR	protein_coding			chr10	73571639	73571640	NM_001171935	0	+	CDH23	protein_coding			chr11	46613619	46615870	NM_001267782	0	-	AMBRA1	protein_coding
chr1	227058272	227058273	NM_000447	0	+	PSEN2	protein_coding			chr3	180397284	180397285	NM_181426	0	-	CCDC39	protein_coding			chr10	74033676	74033677	NM_019058	0	+	DDIT4	protein_coding			chr11	46740465	46742716	NM_000506	0	+	F2	protein_coding
chr1	227127937	227127938	NM_020247	0	+	COQ8A	protein_coding			chr3	181429711	181429712	NM_003106	0	+	SOX2	protein_coding			chr10	74283745	74283746	NM_001195519	0	-	MICU1	protein_coding			chr11	46865859	46868110	NM_001008938	0	-	CKAP5	protein_coding
chr1	227505827	227505828	NM_003607	0	-	CDC42BPA	protein_coding			chr3	183146058	183146059	NM_015078	0	-	MCF2L2	protein_coding			chr10	74385950	74385951	NM_001195518	0	-	MICU1	protein_coding			chr11	46938173	46940424	NM_002334	0	-	LRP4	protein_coding
chr1	227915868	227915869	NM_001323933	0	+	SNAP47	protein_coding			chr3	183951203	183951204	NM_001320373	0	+	VWA5B2	protein_coding			chr10	74653313	74653314	NM_152635	0	+	OIT3	protein_coding			chr11	46957989	46960240	NM_001003678	0	+	C11orf49	protein_coding
chr1	227916218	227916219	NM_001323930	0	+	SNAP47	protein_coding			chr3	183979252	183979253	NM_033259	0	-	CAMK2N2	protein_coding			chr10	74714578	74714579	NM_001318124	0	-	PLA2G12B	protein_coding			chr11	47196676	47198927	NM_001242832	0	-	ARFGAP2	protein_coding
chr1	227923113	227923114	NM_001161465	0	-	JMJD4	protein_coding			chr3	186080024	186080025	NM_001080744	0	-	DGKG	protein_coding			chr10	74870132	74870133	NM_001283014	0	+	NUDT13	protein_coding			chr11	47236242	47238493	NM_000107	0	+	DDB2	protein_coding
chr1	227922696	227922697	NM_001323931	0	+	SNAP47	protein_coding			chr3	186560462	186560463	NM_001177800	0	+	ADIPOQ	protein_coding			chr10	75193320	75193321	NM_001024593	0	-	MSS51	protein_coding			chr11	47279217	47281468	NM_001130101	0	+	NR1H3	protein_coding
chr1	227923395	227923396	NM_001323934	0	+	SNAP47	protein_coding			chr4	646965	646966	NM_001145292	0	+	PDE6B	protein_coding			chr10	75313099	75313100	NR_135250	0	-	USP54	protein_coding			chr11	47446024	47448275	NM_002804	0	-	PSMC3	protein_coding
chr1	228135632	228135633	NM_003395	0	-	WNT9A	protein_coding			chr4	4228622	4228623	NM_177998	0	-	OTOP1	protein_coding			chr10	75335434	75335435	NM_152586	0	-	USP54	protein_coding			chr11	47572792	47575043	NM_006560	0	-	CELF1	protein_coding
chr1	228270360	228270361	NM_001024226	0	+	ARF1	protein_coding			chr4	4387982	4387983	NM_001040101	0	+	NSG1	protein_coding			chr10	75351109	75351110	NM_001320437	0	-	USP54	protein_coding			chr11	47586731	47588982	NM_001143984	0	+	PTPMT1	protein_coding
chr1	228270850	228270851	NM_001024227	0	+	ARF1	protein_coding			chr4	4388689	4388690	NM_014392	0	+	NSG1	protein_coding			chr10	75385818	75385819	NM_001350995	0	-	USP54	protein_coding			chr11	47607979	47610230	NM_001164379	0	+	FAM180B	protein_coding
chr1	228291164	228291165	NM_024319	0	-	C1orf35	protein_coding			chr4	5894811	5894812	NM_001014809	0	-	CRMP1	protein_coding			chr10	75401516	75401517	NM_021245	0	-	MYOZ1	protein_coding			chr11	47662206	47664457	NM_001317231	0	-	MTCH2	protein_coding
chr1	228297014	228297015	NM_001321284	0	-	MRPL55	protein_coding			chr4	6196347	6196348	NM_001306133	0	-	JAKMIP1	protein_coding			chr10	75410798	75410799	NM_024875	0	-	SYNPO2L	protein_coding			chr11	47734928	47737179	NM_024783	0	-	AGBL2	protein_coding
chr1	228327784	228327785	NM_001242839	0	+	GUK1	protein_coding			chr4	6202319	6202320	NM_001099433	0	-	JAKMIP1	protein_coding			chr10	75415864	75415865	NM_001114133	0	-	SYNPO2L	protein_coding			chr11	47787030	47789281	NM_001318339	0	-	FNBP4	protein_coding
chr1	228327928	228327929	NM_000858	0	+	GUK1	protein_coding			chr4	8073744	8073745	NM_001286688	0	-	ABLIM2	protein_coding			chr10	75457555	75457556	NM_001144000	0	-	AGAP5	protein_coding			chr11	47868096	47870347	NM_015231	0	-	NUP160	protein_coding
chr1	228332403	228332404	NM_001159391	0	+	GUK1	protein_coding			chr4	15376174	15376175	NM_001135171	0	+	C1QTNF7	protein_coding			chr10	75670858	75670859	NM_001145031	0	+	PLAU	protein_coding			chr11	48001859	48004110	NM_002843	0	+	PTPRJ	protein_coding
chr1	228337414	228337415	NM_020435	0	+	GJC2	protein_coding			chr4	15940364	15940365	NM_005130	0	-	FGFBP1	protein_coding			chr10	75682536	75682537	NM_001001791	0	-	C10orf55	protein_coding			chr11	57090413	57092664	NM_033396	0	-	TNKS1BP1	protein_coding
chr1	228353508	228353509	NM_001010867	0	+	IBA57	protein_coding			chr4	16085624	16085625	NM_001145848	0	-	PROM1	protein_coding			chr10	76818342	76818343	NM_001003892	0	-	DUPD1	protein_coding			chr11	57101351	57103602	NM_003146	0	-	SSRP1	protein_coding
chr1	228362250	228362251	NM_001310327	0	+	IBA57	protein_coding			chr4	17516787	17516788	NM_001079827	0	+	CLRN2	protein_coding			chr10	76859249	76859250	NM_016364	0	-	DUSP13	protein_coding			chr11	57296232	57298483	NM_012456	0	-	TIMM10	protein_coding
chr1	228395830	228395831	NM_001098623	0	+	OBSCN	protein_coding			chr4	17783136	17783137	NM_015688	0	-	FAM184B	protein_coding			chr10	76868971	76868972	NM_001007271	0	-	DUSP13	protein_coding			chr11	57415417	57417668	NM_145008	0	-	YPEL4	protein_coding
chr1	228594518	228594519	NM_145214	0	-	TRIM11	protein_coding			chr4	25657434	25657435	NM_001177998	0	+	SLC34A2	protein_coding			chr10	77542518	77542519	NM_032024	0	+	LRMDA	protein_coding			chr11	57424965	57427216	NM_001142597	0	+	CLP1	protein_coding
chr1	228604584	228604585	NM_001024940	0	-	TRIM17	protein_coding			chr4	25658085	25658086	NM_001177999	0	+	SLC34A2	protein_coding			chr10	79110520	79110521	NM_001322838	0	-	KCNMA1	protein_coding			chr11	57435223	57437474	NM_015457	0	+	ZDHHC5	protein_coding
chr1	228675067	228675068	NM_001010858	0	+	RNF187	protein_coding			chr4	30722036	30722037	NM_001173523	0	+	PCDH7	protein_coding			chr10	79789299	79789300	NM_007055	0	-	POLR3A	protein_coding			chr11	57508471	57510722	NM_001321335	0	+	SELENOH	protein_coding
chr1	228870823	228870824	NM_021205	0	+	RHOU	protein_coding			chr4	41361623	41361624	NM_001289124	0	+	LIMCH1	protein_coding			chr10	80008381	80008382	NR_038985	0	+	LINC00856	lincRNA			chr11	58343712	58345963	NM_001143995	0	-	LPXN	protein_coding
chr1	229406808	229406809	NM_001271998	0	+	RAB4A	protein_coding			chr4	41362647	41362648	NM_001112717	0	+	LIMCH1	protein_coding			chr10	81272356	81272357	NM_001099692	0	+	EIF5AL1	protein_coding			chr11	58672620	58674871	NM_001354699	0	+	GLYATL1	protein_coding
chr1	229478689	229478690	NM_145257	0	-	CCSAP	protein_coding			chr4	41540173	41540174	NM_001330672	0	+	LIMCH1	protein_coding			chr10	81319628	81319629	NM_001320814	0	-	SFTPA2	protein_coding			chr11	58874407	58876658	NM_001142703	0	+	FAM111B	protein_coding
chr1	229644089	229644090	NM_018230	0	-	NUP133	protein_coding			chr4	41750988	41750989	NM_003924	0	-	PHOX2B	protein_coding			chr10	81320218	81320219	NM_001098668	0	-	SFTPA2	protein_coding			chr11	59381617	59383868	NM_002556	0	-	OSBP	protein_coding
chr1	229694443	229694444	NM_012089	0	-	ABCB10	protein_coding			chr4	41884629	41884630	NR_104143	0	-	LINC00682	lincRNA			chr10	81370694	81370695	NM_001093770	0	+	SFTPA1	protein_coding			chr11	59434511	59436762	NM_152716	0	-	PATL1	protein_coding
chr1	229761795	229761796	NM_014409	0	-	TAF5L	protein_coding			chr4	42154896	42154897	NM_001159547	0	-	BEND4	protein_coding			chr10	81462982	81462983	NM_001278495	0	+	NUTM2B	protein_coding			chr11	59522281	59524532	NM_001178040	0	+	STX3	protein_coding
chr1	229761962	229761963	NM_001314021	0	+	URB2	protein_coding			chr4	42399340	42399341	NM_001080505	0	+	SHISA3	protein_coding			chr10	81601113	81601114	NM_001355263	0	+	NUTM2E	protein_coding			chr11	59576345	59578596	NM_017840	0	-	MRPL16	protein_coding
chr1	230202941	230202942	NM_004481	0	+	GALNT2	protein_coding			chr4	46995523	46995524	NM_001204266	0	-	GABRA4	protein_coding			chr10	81708862	81708863	NM_003019	0	-	SFTPD	protein_coding			chr11	60609178	60611429	NM_024098	0	+	CCDC86	protein_coding
chr1	230561675	230561676	NM_001258311	0	-	PGBD5	protein_coding			chr4	46996425	46996426	NM_000809	0	-	GABRA4	protein_coding			chr10	81838401	81838402	NM_001270370	0	+	TMEM254	protein_coding			chr11	60672061	60674312	NM_014502	0	-	PRPF19	protein_coding
chr1	230778201	230778202	NM_001145036	0	+	COG2	protein_coding			chr4	47033294	47033295	NM_000812	0	+	GABRB1	protein_coding			chr10	81838778	81838779	NM_001270367	0	+	TMEM254	protein_coding			chr11	60691662	60693913	NM_017870	0	+	TMEM132A	protein_coding
chr1	231004303	231004304	NM_032800	0	-	C1orf198	protein_coding			chr4	56502466	56502467	NM_001292045	0	-	NMU	protein_coding			chr10	81839000	81839001	NM_001270374	0	+	TMEM254	protein_coding			chr11	60717257	60719508	NM_016582	0	-	SLC15A3	protein_coding
chr1	231005336	231005337	NM_001136494	0	-	C1orf198	protein_coding			chr4	56502866	56502867	NR_120489	0	-	NMU	protein_coding			chr10	82049435	82049436	NM_000429	0	-	MAT1A	protein_coding			chr11	60926916	60929167	NM_017966	0	-	VPS37C	protein_coding
chr1	231114619	231114620	NM_001122835	0	-	TTC13	protein_coding			chr4	57396774	57396775	NM_001256475	0	+	THEGL	protein_coding			chr10	82104500	82104501	NM_001270042	0	+	DYDC2	protein_coding			chr11	61060788	61063039	NM_152718	0	-	VWCE	protein_coding
chr1	231114794	231114795	NM_001346992	0	+	ARV1	protein_coding			chr4	57687640	57687641	NR_073417	0	-	SPINK2	protein_coding			chr10	82173574	82173575	NM_001243778	0	+	FAM213A	protein_coding			chr11	61159581	61161832	NM_001173990	0	+	TMEM216	protein_coding
chr1	231175996	231175997	NM_198552	0	-	FAM89A	protein_coding			chr4	57687909	57687910	NM_001271718	0	-	SPINK2	protein_coding			chr10	82219140	82219141	NM_001351269	0	+	TSPAN14	protein_coding			chr11	61346344	61348595	NM_001252065	0	-	SYT7	protein_coding
chr1	231376934	231376935	NM_001300830	0	-	C1orf131	protein_coding			chr4	57688036	57688037	NM_021114	0	-	SPINK2	protein_coding			chr10	82228018	82228019	NM_001351271	0	+	TSPAN14	protein_coding			chr11	61447654	61449905	NM_006133	0	+	DAGLA	protein_coding
chr1	231376918	231376919	NM_001316350	0	+	GNPAT	protein_coding			chr4	72897520	72897521	NM_004885	0	+	NPFFR2	protein_coding			chr10	82297657	82297658	NM_207372	0	+	SH2D4B	protein_coding			chr11	61519858	61522109	NM_001127392	0	+	MYRF	protein_coding
chr1	231473619	231473620	NM_175876	0	-	EXOC8	protein_coding			chr4	75858284	75858285	NM_015393	0	+	PARM1	protein_coding			chr10	82300574	82300575	NM_001145719	0	+	SH2D4B	protein_coding			chr11	61522610	61524861	NM_013279	0	+	MYRF	protein_coding
chr1	231473681	231473682	NM_001010984	0	+	SPRTN	protein_coding			chr4	76928677	76928678	NM_002416	0	-	CXCL9	protein_coding			chr10	83635069	83635070	NM_001010848	0	+	NRG3	protein_coding			chr11	61595254	61597505	NM_004265	0	+	FADS2	protein_coding
chr1	231560791	231560792	NM_022051	0	-	EGLN1	protein_coding			chr4	76944690	76944691	NM_001565	0	-	CXCL10	protein_coding			chr10	83637442	83637443	NM_001165973	0	+	NRG3	protein_coding			chr11	61657017	61659268	NM_021727	0	-	FADS3	protein_coding
chr1	231664398	231664399	NM_005999	0	+	TSNAX	protein_coding			chr4	77172852	77172853	NM_001136570	0	+	FAM47E	protein_coding			chr10	85933553	85933554	NM_207373	0	+	C10orf99	protein_coding			chr11	61683081	61685332	NM_013401	0	-	RAB3IL1	protein_coding
chr1	231664398	231664399	NR_028393	0	+	TSNAX-DISC1	protein_coding			chr4	77172852	77172853	NM_001242939	0	+	FAM47E-STBD1	protein_coding			chr10	85985346	85985347	NM_001017924	0	-	LRIT2	protein_coding			chr11	61685741	61687992	NM_001271686	0	-	RAB3IL1	protein_coding
chr1	231762560	231762561	NM_001012957	0	+	DISC1	protein_coding			chr4	77328459	77328460	NM_001042784	0	-	CCDC158	protein_coding			chr10	86001218	86001219	NM_015613	0	-	LRIT1	protein_coding			chr11	61717105	61719356	NM_001300786	0	+	BEST1	protein_coding
chr1	232940637	232940638	NM_019090	0	+	MAP10	protein_coding			chr4	84256035	84256036	NM_001098540	0	-	HPSE	protein_coding			chr10	86039735	86039736	NR_038220	0	+	LINC00858	lincRNA			chr11	61733132	61735383	NM_002032	0	-	FTH1	protein_coding
chr1	233431460	233431461	NM_014801	0	-	PCNX2	protein_coding			chr4	84256307	84256308	NM_001166498	0	-	HPSE	protein_coding			chr10	86184694	86184695	NM_001284243	0	+	CCSER2	protein_coding			chr11	62339460	62341711	NM_001404	0	-	EEF1G	protein_coding
chr1	233463513	233463514	NM_032435	0	+	MAP3K21	protein_coding			chr4	90229162	90229163	NM_198281	0	-	GPRIN3	protein_coding			chr10	86184937	86184938	NM_001284242	0	+	CCSER2	protein_coding			chr11	62357109	62359360	NM_022830	0	-	TUT1	protein_coding
chr1	234614850	234614851	NM_005646	0	-	TARBP1	protein_coding			chr4	93225549	93225550	NM_001286838	0	+	GRID2	protein_coding			chr10	88414313	88414314	NM_001030015	0	+	OPN4	protein_coding			chr11	62387647	62389898	NM_001288721	0	-	B3GAT3	protein_coding
chr1	234745272	234745273	NM_001077397	0	-	IRF2BP2	protein_coding			chr4	96470362	96470363	NM_003728	0	-	UNC5C	protein_coding			chr10	88428205	88428206	NM_001171610	0	+	LDB3	protein_coding			chr11	62412198	62414449	NM_001278192	0	-	GANAB	protein_coding
chr1	235292257	235292258	NM_014765	0	-	TOMM20	protein_coding			chr4	115519557	115519558	NM_001128174	0	+	UGT8	protein_coding			chr10	88428320	88428321	NM_001080116	0	+	LDB3	protein_coding			chr11	62418774	62421025	NM_030628	0	-	INTS5	protein_coding
chr1	235324932	235324933	NM_001346738	0	-	RBM34	protein_coding			chr4	115520440	115520441	NM_001322114	0	+	UGT8	protein_coding			chr10	88428425	88428426	NM_001080114	0	+	LDB3	protein_coding			chr11	62444589	62446840	NM_001286077	0	-	UBXN1	protein_coding
chr1	235490803	235490804	NM_001206794	0	-	ARID4B	protein_coding			chr4	134070444	134070445	NM_032961	0	+	PCDH10	protein_coding			chr10	88715557	88715558	NM_001330120	0	+	SNCG	protein_coding			chr11	62455371	62457622	NM_203422	0	-	LRRN4CL	protein_coding
chr1	235491535	235491536	NR_135074	0	-	ARID4B	protein_coding			chr4	141419532	141419533	NM_001277353	0	-	MGAT4D	protein_coding			chr10	88717426	88717427	NM_024756	0	-	MMRN2	protein_coding			chr11	62519656	62521907	NM_024784	0	-	ZBTB3	protein_coding
chr1	235491752	235491753	NM_001037277	0	+	GGPS1	protein_coding			chr4	141489960	141489961	NM_021833	0	-	UCP1	protein_coding			chr10	88718287	88718288	NM_003087	0	+	SNCG	protein_coding			chr11	62528760	62531011	NM_002696	0	+	POLR2G	protein_coding
chr1	235491868	235491869	NR_036605	0	+	GGPS1	protein_coding			chr4	147560044	147560045	NM_004575	0	+	POU4F2	protein_coding			chr10	88780045	88780046	NM_001146157	0	+	FAM25A	protein_coding			chr11	62538524	62540775	NM_006473	0	+	TAF6L	protein_coding
chr1	235530674	235530675	NM_001079515	0	+	TBCE	protein_coding			chr4	155412878	155412879	NM_001358235	0	-	DCHS2	protein_coding			chr10	88985204	88985205	NM_001099338	0	+	NUTM2A	protein_coding			chr11	62554623	62556874	NM_199337	0	+	TMEM179B	protein_coding
chr1	235667782	235667783	NM_152490	0	-	B3GALNT2	protein_coding			chr4	155661992	155661993	NM_001301645	0	+	LRAT	protein_coding			chr10	89102492	89102493	NR_135292	0	+	LINC00863	lincRNA			chr11	62570964	62573215	NM_001081491	0	-	NXF1	protein_coding
chr1	235813294	235813295	NM_001098722	0	-	GNG4	protein_coding			chr4	155665122	155665123	NM_004744	0	+	LRAT	protein_coding			chr10	89117476	89117477	NM_001009610	0	+	NUTM2D	protein_coding			chr11	62597563	62599814	NM_001244666	0	-	STX5	protein_coding
chr1	235814055	235814056	NM_001098721	0	-	GNG4	protein_coding			chr4	156129780	156129781	NM_000910	0	+	NPY2R	protein_coding			chr10	89167458	89167459	NR_046091	0	-	LINC00864	lincRNA			chr11	62623233	62625484	NM_001012662	0	+	SLC3A2	protein_coding
chr1	236030228	236030229	NM_000081	0	-	LYST	protein_coding			chr4	164253948	164253949	NM_000909	0	-	NPY1R	protein_coding			chr10	89267589	89267590	NM_001178118	0	+	MINPP1	protein_coding			chr11	63379941	63382192	NM_001128203	0	-	PLA2G16	protein_coding
chr1	236228482	236228483	NM_002508	0	-	NID1	protein_coding			chr4	164264998	164264999	NM_001317092	0	+	NPY5R	protein_coding			chr10	90343083	90343084	NM_018363	0	-	RNLS	protein_coding			chr11	63534113	63536364	NM_001144936	0	-	C11orf95	protein_coding
chr1	236445340	236445341	NM_019891	0	-	ERO1B	protein_coding			chr4	164265253	164265254	NM_001317091	0	+	NPY5R	protein_coding			chr10	90346518	90346519	NM_001010939	0	+	LIPJ	protein_coding			chr11	63580595	63582846	NM_138471	0	+	SPINDOC	protein_coding
chr1	236557679	236557680	NM_145861	0	+	EDARADD	protein_coding			chr4	166794409	166794410	NM_012464	0	+	TLL1	protein_coding			chr10	90424145	90424146	NM_001198828	0	+	LIPF	protein_coding			chr11	63606149	63608400	NM_001039469	0	+	MARK2	protein_coding
chr1	236558715	236558716	NM_080738	0	+	EDARADD	protein_coding			chr4	174440390	174440391	NM_001329597	0	-	SCRG1	protein_coding			chr10	90484300	90484301	NM_001080518	0	+	LIPK	protein_coding			chr11	63682316	63684567	NM_173587	0	-	RCOR2	protein_coding
chr1	236767842	236767843	NM_018072	0	-	HEATR1	protein_coding			chr4	174451379	174451380	NM_021973	0	-	HAND2	protein_coding			chr10	90521162	90521163	NM_001102469	0	+	LIPN	protein_coding			chr11	63753074	63755325	NM_017670	0	+	OTUB1	protein_coding
chr1	236958580	236958581	NM_000254	0	+	MTR	protein_coding			chr4	176734266	176734267	NM_201591	0	-	GPM6A	protein_coding			chr10	90562486	90562487	NM_001128215	0	+	LIPM	protein_coding			chr11	63931585	63933836	NM_014067	0	-	MACROD1	protein_coding
chr1	238649318	238649319	NR_015407	0	-	LINC01139	lincRNA			chr4	176923843	176923844	NM_001261447	0	-	GPM6A	protein_coding			chr10	90611733	90611734	NM_144590	0	-	ANKRD22	protein_coding			chr11	63973901	63976152	NM_031471	0	+	FERMT3	protein_coding
chr1	239550229	239550230	NM_001347716	0	+	CHRM3	protein_coding			chr4	184719174	184719175	NR_132761	0	+	STOX2	protein_coding			chr10	90712635	90712636	NM_001613	0	-	ACTA2	protein_coding			chr11	64001805	64004056	NM_001243733	0	+	VEGFB	protein_coding
chr1	240255184	240255185	NM_001305424	0	+	FMN2	protein_coding			chr4	184826508	184826509	NM_020225	0	+	STOX2	protein_coding			chr10	91061705	91061706	NM_001547	0	+	IFIT2	protein_coding			chr11	64012413	64014664	NM_138689	0	-	PPP1R14B	protein_coding
chr1	240775463	240775464	NM_022469	0	-	GREM2	protein_coding			chr4	185820616	185820617	NR_039975	0	-	LINC01093	lincRNA			chr10	91087575	91087576	NM_001289758	0	+	IFIT3	protein_coding			chr11	64018744	64020995	NM_000932	0	+	PLCB3	protein_coding
chr1	241520531	241520532	NM_001282773	0	-	RGS7	protein_coding			chr4	186456713	186456714	NM_001114107	0	-	PDLIM3	protein_coding			chr10	91092235	91092236	NM_001031683	0	+	IFIT3	protein_coding			chr11	64107439	64109690	NM_032251	0	+	CCDC88B	protein_coding
chr1	241683086	241683087	NM_000143	0	-	FH	protein_coding			chr4	187476722	187476723	NM_005958	0	-	MTNR1A	protein_coding			chr10	91137812	91137813	NM_001010987	0	+	IFIT1B	protein_coding			chr11	64126374	64128625	NM_001006944	0	+	RPS6KA4	protein_coding
chr1	241803702	241803703	NM_014322	0	-	OPN3	protein_coding			chr5	524550	524551	NM_001284351	0	-	SLC9A3	protein_coding			chr10	91152302	91152303	NM_001270927	0	+	IFIT1	protein_coding			chr11	64408787	64411038	NM_138734	0	-	NRXN2	protein_coding
chr1	243418709	243418710	NM_001042404	0	-	CEP170	protein_coding			chr5	693511	693512	NM_007030	0	-	TPPP	protein_coding			chr10	91589249	91589250	NR_038382	0	+	LINC00865	lincRNA			chr11	64488660	64490911	NM_015080	0	-	NRXN2	protein_coding
chr1	243419306	243419307	NM_001350246	0	+	SDCCAG8	protein_coding			chr5	784871	784872	NR_147096	0	-	ZDHHC11B	protein_coding			chr10	92631708	92631709	NM_001104546	0	+	RPP30	protein_coding			chr11	64568726	64570977	NM_001307990	0	-	MAP4K2	protein_coding
chr1	244006585	244006586	NM_181690	0	-	AKT3	protein_coding			chr5	1009076	1009077	NM_001271082	0	+	NKD2	protein_coding			chr10	92681033	92681034	NM_014391	0	-	ANKRD1	protein_coding			chr11	64610041	64612292	NM_017525	0	-	CDC42BPG	protein_coding
chr1	244006887	244006888	NM_001206729	0	-	AKT3	protein_coding			chr5	1445544	1445545	NM_001044	0	-	SLC6A3	protein_coding			chr10	92805564	92805565	NR_047467	0	+	LINC00502	lincRNA			chr11	64682722	64684973	NM_015104	0	-	ATG2A	protein_coding
chr1	244212240	244212241	NM_001278196	0	+	ZBTB18	protein_coding			chr5	1882881	1882882	NM_016358	0	-	IRX4	protein_coding			chr10	94003037	94003038	NM_001178137	0	-	CPEB3	protein_coding			chr11	64691892	64694143	NM_006244	0	+	PPP2R5B	protein_coding
chr1	244615437	244615438	NM_001126	0	-	ADSS	protein_coding			chr5	1887099	1887100	NM_001278634	0	-	IRX4	protein_coding			chr10	94257519	94257520	NM_001165946	0	-	IDE	protein_coding			chr11	64781334	64783585	NM_001199745	0	+	ARL2	protein_coding
chr1	244624672	244624673	NM_001130957	0	+	CATSPERE	protein_coding			chr5	1887294	1887295	NM_001278632	0	-	IRX4	protein_coding			chr10	94586587	94586588	NM_001013848	0	+	EXOC6	protein_coding			chr11	64794629	64796880	NM_013306	0	+	SNX15	protein_coding
chr1	244816349	244816350	NM_001297746	0	+	DESI2	protein_coding			chr5	6448735	6448736	NM_001145161	0	+	UBE2QL1	protein_coding			chr10	94590934	94590935	NM_001319194	0	+	EXOC6	protein_coding			chr11	64808125	64810376	NM_013299	0	+	SAC3D1	protein_coding
chr1	244998607	244998608	NM_001312871	0	+	COX20	protein_coding			chr5	6582248	6582249	NR_024423	0	+	LINC01018	lincRNA			chr10	95462330	95462331	NM_001347712	0	-	FRA10AC1	protein_coding			chr11	64863336	64865587	NM_013265	0	+	VPS51	protein_coding
chr1	244998777	244998778	NM_001312872	0	+	COX20	protein_coding			chr5	6583388	6583389	NR_024424	0	+	LINC01018	lincRNA			chr10	95462717	95462718	NM_001347714	0	-	FRA10AC1	protein_coding			chr11	64879075	64881326	NM_001277233	0	+	TM7SF2	protein_coding
chr1	245027828	245027829	NM_004501	0	-	HNRNPU	protein_coding			chr5	16179898	16179899	NM_001102562	0	-	MARCH11	protein_coding			chr10	95517565	95517566	NM_001308275	0	+	LGI1	protein_coding			chr11	64889404	64891655	NR_037567	0	+	MRPL49	protein_coding
chr1	245133170	245133171	NM_032328	0	+	EFCAB2	protein_coding			chr5	31193761	31193762	NM_004932	0	+	CDH6	protein_coding			chr10	95848782	95848783	NM_001165979	0	+	PLCE1	protein_coding			chr11	64900003	64902254	NM_032431	0	-	SYVN1	protein_coding
chr1	245133630	245133631	NM_001143943	0	+	EFCAB2	protein_coding			chr5	31639516	31639517	NM_178140	0	+	PDZD2	protein_coding			chr10	96122734	96122735	NM_022451	0	-	NOC3L	protein_coding			chr11	65029072	65031323	NM_002689	0	+	POLA2	protein_coding
chr1	245318286	245318287	NM_018012	0	+	KIF26B	protein_coding			chr5	33936490	33936491	NM_016568	0	+	RXFP3	protein_coding			chr10	96443250	96443251	NM_000772	0	+	CYP2C18	protein_coding			chr11	65082038	65084289	NM_006779	0	+	CDC42EP2	protein_coding
chr1	246670645	246670646	NM_001167740	0	-	SMYD3	protein_coding			chr5	36067024	36067025	NM_001168316	0	-	UGT3A2	protein_coding			chr10	96522437	96522438	NM_000769	0	+	CYP2C19	protein_coding			chr11	65100974	65103225	NM_001330308	0	+	DPF2	protein_coding
chr1	246729566	246729567	NM_022366	0	-	TFB2M	protein_coding			chr5	38258510	38258511	NM_001205301	0	+	EGFLAM	protein_coding			chr10	96698414	96698415	NM_000771	0	+	CYP2C9	protein_coding			chr11	65122031	65124282	NM_145719	0	+	TIGD3	protein_coding
chr1	246729638	246729639	NM_152609	0	+	CNST	protein_coding			chr5	57878014	57878015	NM_001317915	0	+	RAB3C	protein_coding			chr10	96829255	96829256	NM_000770	0	-	CYP2C8	protein_coding			chr11	65153790	65156041	NM_001300832	0	+	FRMD8	protein_coding
chr1	246887377	246887378	NM_016002	0	+	SCCPDH	protein_coding			chr5	57878870	57878871	NM_138453	0	+	RAB3C	protein_coding			chr10	96953956	96953957	NM_207321	0	+	ACSM6	protein_coding			chr11	65190018	65192269	NR_131012	0	+	NEAT1	lincRNA
chr1	247094727	247094728	NM_015446	0	-	AHCTF1	protein_coding			chr5	59189622	59189623	NM_001104631	0	-	PDE4D	protein_coding			chr10	97200938	97200939	NM_001034954	0	-	SORBS1	protein_coding			chr11	65264958	65267209	NR_144567	0	+	MALAT1	lincRNA
chr1	247095281	247095282	NM_001323342	0	-	AHCTF1	protein_coding			chr5	63801773	63801774	NM_001029875	0	+	RGS7BP	protein_coding			chr10	97471535	97471536	NM_001098175	0	+	ENTPD1	protein_coding			chr11	65292297	65294548	NM_001048218	0	+	SCYL1	protein_coding
chr1	247171396	247171397	NM_001204221	0	-	ZNF695	protein_coding			chr5	63986134	63986135	NM_001164442	0	+	SHISAL2B	protein_coding			chr10	97515408	97515409	NM_001164178	0	+	ENTPD1	protein_coding			chr11	65323699	65325950	NM_001130144	0	-	LTBP3	protein_coding
chr1	247242116	247242117	NM_001204220	0	-	ZNF670	protein_coding			chr5	65892175	65892176	NM_001164664	0	+	MAST4	protein_coding			chr10	97515672	97515673	NM_001164179	0	+	ENTPD1	protein_coding			chr11	65343258	65345509	NM_001099409	0	+	EHBP1L1	protein_coding
chr1	247267675	247267676	NM_001142572	0	-	ZNF669	protein_coding			chr5	76476081	76476082	NM_001349750	0	+	PDE8B	protein_coding			chr10	97759847	97759848	NM_001001732	0	+	CC2D2B	protein_coding			chr11	65361467	65363718	NM_005714	0	-	KCNK7	protein_coding
chr1	247275720	247275721	NM_207401	0	-	C1orf229	protein_coding			chr5	76934523	76934524	NM_032109	0	-	OTP	protein_coding			chr10	97889812	97889813	NM_001278525	0	+	ZNF518A	protein_coding			chr11	65379720	65381971	NM_002419	0	-	MAP3K11	protein_coding
chr1	247495243	247495244	NM_032752	0	-	ZNF496	protein_coding			chr5	79866305	79866306	NM_001004441	0	-	ANKRD34B	protein_coding			chr10	97890036	97890037	NM_001330733	0	+	ZNF518A	protein_coding			chr11	65383532	65385783	NM_032223	0	+	PCNX3	protein_coding
chr1	249132376	249132377	NM_024836	0	+	ZNF672	protein_coding			chr5	87969158	87969159	NR_152243	0	-	LINC00461	lincRNA			chr10	97890378	97890379	NM_001330734	0	+	ZNF518A	protein_coding			chr11	65428443	65430694	NM_001145138	0	-	RELA	protein_coding
chr1	249153126	249153127	NM_001136036	0	-	ZNF692	protein_coding			chr5	87972117	87972118	NR_152240	0	-	LINC00461	lincRNA			chr10	98031334	98031335	NM_001114094	0	-	BLNK	protein_coding			chr11	65479222	65481473	NM_001206833	0	+	KAT5	protein_coding
chr1	249153316	249153317	NM_001193328	0	-	ZNF692	protein_coding			chr5	87974266	87974267	NR_152239	0	-	LINC00461	lincRNA			chr10	98064084	98064085	NM_001017520	0	+	DNTT	protein_coding			chr11	65486409	65488660	NM_032193	0	-	RNASEH2C	protein_coding
chr1	249200441	249200442	NM_001017434	0	+	PGBD2	protein_coding			chr5	87980643	87980644	NR_152235	0	-	LINC00461	lincRNA			chr10	99030448	99030449	NM_001256423	0	-	ARHGAP19	protein_coding			chr11	65546062	65548313	NM_138368	0	-	AP5B1	protein_coding
chr10	180404	180405	NM_006624	0	+	ZMYND11	protein_coding			chr5	87986859	87986860	NR_152232	0	-	LINC00461	lincRNA			chr10	99161128	99161129	NM_001145114	0	-	RRP12	protein_coding			chr11	65623804	65626055	NM_005507	0	-	CFL1	protein_coding
chr10	181423	181424	NM_001202464	0	+	ZMYND11	protein_coding			chr5	89854616	89854617	NM_032119	0	+	ADGRV1	protein_coding			chr10	99344101	99344102	NM_001134670	0	+	HOGA1	protein_coding			chr11	65627621	65629872	NR_146598	0	+	MUS81	protein_coding
chr10	735609	735610	NM_014974	0	-	DIP2C	protein_coding			chr5	94620280	94620281	NM_024717	0	-	MCTP1	protein_coding			chr10	99393345	99393346	NM_178832	0	-	MORN4	protein_coding			chr11	65638405	65640656	NM_016938	0	-	EFEMP2	protein_coding
chr10	977646	977647	NM_001351277	0	-	LARP4B	protein_coding			chr5	100238990	100238991	NM_005668	0	-	ST8SIA4	protein_coding			chr10	99393914	99393915	NM_001098831	0	-	MORN4	protein_coding			chr11	65647033	65649284	NM_001335	0	+	CTSW	protein_coding
chr10	1034348	1034349	NM_012341	0	+	GTPBP4	protein_coding			chr5	101834721	101834722	NM_001289002	0	-	SLCO6A1	protein_coding			chr10	99498233	99498234	NM_001002261	0	+	ZFYVE27	protein_coding			chr11	65654010	65656261	NM_004214	0	-	FIBP	protein_coding
chr10	1094824	1094825	NM_001317956	0	-	IDI1	protein_coding			chr5	111755014	111755015	NM_001347887	0	-	EPB41L4A	protein_coding			chr10	101542354	101542355	NM_000392	0	+	ABCC2	protein_coding			chr11	65665997	65668248	NM_001300844	0	-	FOSL1	protein_coding
chr10	1095307	1095308	NM_004508	0	-	IDI1	protein_coding			chr5	113698015	113698016	NM_001278204	0	+	KCNN2	protein_coding			chr10	101673850	101673851	NM_001318327	0	-	DNMBP	protein_coding			chr11	65712864	65715115	NM_152762	0	+	TSGA10IP	protein_coding
chr10	1102657	1102658	NM_001317955	0	-	IDI1	protein_coding			chr5	114516244	114516245	NM_001300752	0	-	TRIM36	protein_coding			chr10	101690754	101690755	NM_001318326	0	-	DNMBP	protein_coding			chr11	65728909	65731160	NM_005146	0	+	SART1	protein_coding
chr10	1102775	1102776	NM_014023	0	+	WDR37	protein_coding			chr5	115910623	115910624	NM_001300780	0	-	SEMA6A	protein_coding			chr10	102222811	102222812	NM_003393	0	+	WNT8B	protein_coding			chr11	65819565	65821816	NM_006842	0	+	SF3B2	protein_coding
chr10	3109711	3109712	NM_001323068	0	+	PFKP	protein_coding			chr5	122424797	122424798	NM_001136239	0	+	PRDM6	protein_coding			chr10	102279596	102279597	NM_015490	0	-	SEC31B	protein_coding			chr11	65837573	65839824	NM_018026	0	+	PACS1	protein_coding
chr10	3110161	3110162	NM_001323067	0	+	PFKP	protein_coding			chr5	124080806	124080807	NM_020747	0	-	ZNF608	protein_coding			chr10	102732285	102732286	NM_001203244	0	+	SEMA4G	protein_coding			chr11	66035805	66038056	NM_030981	0	+	RAB1B	protein_coding
chr10	3110818	3110819	NM_001242339	0	+	PFKP	protein_coding			chr5	128300819	128300820	NM_001017372	0	+	SLC27A6	protein_coding			chr10	102747273	102747274	NM_176792	0	-	MRPL43	protein_coding			chr11	66045421	66047672	NM_182553	0	+	CNIH2	protein_coding
chr10	3111380	3111381	NM_001345944	0	+	PFKP	protein_coding			chr5	131347356	131347357	NM_001009185	0	-	ACSL6	protein_coding			chr10	102747292	102747293	NM_001163812	0	+	TWNK	protein_coding			chr11	66054638	66056889	NM_001300861	0	-	YIF1A	protein_coding
chr10	3214909	3214910	NM_001347729	0	-	PITRM1	protein_coding			chr5	131347608	131347609	NM_001205248	0	-	ACSL6	protein_coding			chr10	102790915	102790916	NM_001195263	0	-	PDZD7	protein_coding			chr11	66082515	66084766	NM_020404	0	-	CD248	protein_coding
chr10	3215034	3215035	NM_001242307	0	-	PITRM1	protein_coding			chr5	131347762	131347763	NM_001205250	0	-	ACSL6	protein_coding			chr10	102790995	102790996	NM_030971	0	+	SFXN3	protein_coding			chr11	66102000	66104251	NM_004292	0	-	RIN1	protein_coding
chr10	3827474	3827475	NM_001160124	0	-	KLF6	protein_coding			chr5	132948224	132948225	NM_015082	0	-	FSTL4	protein_coding			chr10	103599612	103599613	NM_173194	0	-	KCNIP2	protein_coding			chr11	66110582	66112833	NM_001024957	0	-	BRMS1	protein_coding
chr10	4868368	4868369	NM_001040177	0	+	AKR1E2	protein_coding			chr5	134783039	134783040	NM_130848	0	-	DCANP1	protein_coding			chr10	103603678	103603679	NM_014591	0	-	KCNIP2	protein_coding			chr11	66113161	66115412	NM_006876	0	-	B4GAT1	protein_coding
chr10	5454513	5454514	NM_001047160	0	+	NET1	protein_coding			chr5	134914970	134914971	NM_004887	0	-	CXCL14	protein_coding			chr10	103986034	103986035	NM_152310	0	+	ELOVL3	protein_coding			chr11	66247233	66249484	NM_001256670	0	+	DPP3	protein_coding
chr10	5488513	5488514	NM_005863	0	+	NET1	protein_coding			chr5	134914854	134914855	NM_001349335	0	+	SLC25A48	protein_coding			chr10	104001232	104001233	NM_005029	0	-	PITX3	protein_coding			chr11	66277868	66280119	NM_024649	0	+	BBS1	protein_coding
chr10	5708559	5708560	NM_024701	0	-	ASB13	protein_coding			chr5	135170364	135170365	NM_001349336	0	+	SLC25A48	protein_coding			chr10	104221169	104221170	NM_024789	0	+	MFSD13A	protein_coding			chr11	66405837	66408088	NM_001198844	0	+	RBM4	protein_coding
chr10	5726800	5726801	NM_001321783	0	+	FAM208B	protein_coding			chr5	137610254	137610255	NM_001496	0	-	GFRA3	protein_coding			chr10	104263718	104263719	NM_016169	0	+	SUFU	protein_coding			chr11	66443392	66445643	NM_001286135	0	-	RBM4B	protein_coding
chr10	5855513	5855514	NM_001115156	0	-	GDI2	protein_coding			chr5	140306301	140306302	NM_018898	0	+	PCDHAC1	protein_coding			chr10	104474191	104474192	NM_004311	0	-	ARL3	protein_coding			chr11	66511956	66514207	NM_001302084	0	+	C11orf80	protein_coding
chr10	5931861	5931862	NM_019046	0	-	ANKRD16	protein_coding			chr5	140474190	140474191	NM_018936	0	+	PCDHB2	protein_coding			chr10	104474274	104474275	NM_001350989	0	+	SFXN2	protein_coding			chr11	66610632	66612883	NM_001032279	0	+	RCE1	protein_coding
chr10	5931534	5931535	NM_001258452	0	+	FBH1	protein_coding			chr5	140552201	140552202	NM_018940	0	+	PCDHB7	protein_coding			chr10	104535887	104535888	NM_017787	0	+	WBP1L	protein_coding			chr11	66624625	66626876	NM_024036	0	+	LRFN4	protein_coding
chr10	5932165	5932166	NM_001258453	0	+	FBH1	protein_coding			chr5	140743897	140743898	NM_018918	0	+	PCDHGA5	protein_coding			chr10	104597291	104597292	NM_000102	0	-	CYP17A1	protein_coding			chr11	66723847	66726098	NM_000920	0	-	PC	protein_coding
chr10	6019575	6019576	NM_001256765	0	-	IL15RA	protein_coding			chr5	141249193	141249194	NM_001278613	0	-	PCDH1	protein_coding			chr10	104913579	104913580	NM_001351174	0	-	NT5C2	protein_coding			chr11	66886489	66888740	NM_012308	0	+	KDM2A	protein_coding
chr10	6020151	6020152	NM_001243539	0	-	IL15RA	protein_coding			chr5	146258349	146258350	NM_001271948	0	-	PPP2R2B	protein_coding			chr10	104936815	104936816	NM_001351173	0	-	NT5C2	protein_coding			chr11	67007255	67009506	NM_001256405	0	+	KDM2A	protein_coding
chr10	6020705	6020706	NM_001351095	0	-	IL15RA	protein_coding			chr5	146258491	146258492	NR_073527	0	-	PPP2R2B	protein_coding			chr10	105005643	105005644	NM_001143909	0	+	RPEL1	protein_coding			chr11	67033620	67035871	NM_001619	0	+	GRK2	protein_coding
chr10	6130948	6130949	NM_032905	0	+	RBM17	protein_coding			chr5	147258273	147258274	NM_054023	0	+	SCGB3A2	protein_coding			chr10	105218649	105218650	NM_001001412	0	-	CALHM1	protein_coding			chr11	67056511	67058762	NM_001347901	0	+	ANKRD13D	protein_coding
chr10	6131308	6131309	NM_001145547	0	+	RBM17	protein_coding			chr5	148034091	148034092	NM_000870	0	-	HTR4	protein_coding			chr10	105238998	105238999	NM_001129742	0	-	CALHM3	protein_coding			chr11	67070668	67072919	NM_017857	0	+	SSH3	protein_coding
chr10	6186840	6186841	NM_001145443	0	+	PFKFB3	protein_coding			chr5	149569423	149569424	NM_014228	0	+	SLC6A7	protein_coding			chr10	105845639	105845640	NM_000494	0	-	COL17A1	protein_coding			chr11	67119067	67121318	NM_001256870	0	-	POLD4	protein_coding
chr10	6188210	6188211	NM_001282630	0	+	PFKFB3	protein_coding			chr5	159739608	159739609	NM_001308173	0	-	CCNJL	protein_coding			chr10	105992136	105992137	NM_025145	0	-	CFAP43	protein_coding			chr11	67167376	67169627	NM_001008709	0	-	PPP1CA	protein_coding
chr10	6244839	6244840	NM_001314063	0	+	PFKFB3	protein_coding			chr5	169780490	169780491	NM_001034838	0	+	KCNIP1	protein_coding			chr10	106093664	106093665	NM_033397	0	-	ITPRIP	protein_coding			chr11	67171133	67173384	NM_001256508	0	+	TBC1D10C	protein_coding
chr10	7829991	7829992	NM_012311	0	-	KIN	protein_coding			chr5	169931039	169931040	NM_001034837	0	+	KCNIP1	protein_coding			chr10	106113521	106113522	NM_001008723	0	+	CFAP58	protein_coding			chr11	67182898	67185149	NM_001166222	0	+	CARNS1	protein_coding
chr10	7830066	7830067	NM_001001973	0	+	ATP5F1C	protein_coding			chr5	170736287	170736288	NM_021025	0	+	TLX3	protein_coding			chr10	108924467	108924468	NM_001013031	0	-	SORCS1	protein_coding			chr11	67195684	67197935	NM_003952	0	+	RPS6KB2	protein_coding
chr10	7860466	7860467	NM_031923	0	+	TAF3	protein_coding			chr5	172662316	172662317	NM_001166175	0	-	NKX2-5	protein_coding			chr10	111756107	111756108	NM_001320591	0	+	ADD3	protein_coding			chr11	67203153	67205404	NM_005608	0	-	PTPRCAP	protein_coding
chr10	8094459	8094460	NR_104328	0	-	GATA3-AS1	lincRNA			chr5	175298500	175298501	NM_001008220	0	+	CPLX2	protein_coding			chr10	111967362	111967363	NM_130439	0	+	MXI1	protein_coding			chr11	67234748	67236999	NM_001078650	0	-	TMEM134	protein_coding
chr10	8095448	8095449	NR_024256	0	-	GATA3-AS1	lincRNA			chr5	176057563	176057564	NM_001001502	0	-	SNCB	protein_coding			chr10	111969988	111969989	NM_001008541	0	+	MXI1	protein_coding			chr11	67270843	67273094	NM_001130848	0	-	PITPNM1	protein_coding
chr10	11059892	11059893	NM_006561	0	+	CELF2	protein_coding			chr5	176057682	176057683	NM_001099408	0	+	EIF4E1B	protein_coding			chr10	114043413	114043414	NM_058222	0	+	TECTB	protein_coding			chr11	67274199	67276450	NM_005851	0	-	CDK2AP2	protein_coding
chr10	11060460	11060461	NM_001326344	0	+	CELF2	protein_coding			chr5	176237559	176237560	NM_133369	0	+	UNC5A	protein_coding			chr10	114133915	114133916	NM_203379	0	+	ACSL5	protein_coding			chr11	67350815	67353066	NM_000852	0	+	GSTP1	protein_coding
chr10	11060718	11060719	NM_001326345	0	+	CELF2	protein_coding			chr5	176811431	176811432	NM_003052	0	+	SLC34A1	protein_coding			chr10	114135022	114135023	NM_203380	0	+	ACSL5	protein_coding			chr11	67769595	67771846	NM_030930	0	-	UNC93B1	protein_coding
chr10	11206843	11206844	NM_001326346	0	+	CELF2	protein_coding			chr5	176836578	176836579	NM_000505	0	-	F12	protein_coding			chr10	114135955	114135956	NM_016234	0	+	ACSL5	protein_coding			chr11	67797833	67800084	NM_002496	0	+	NDUFS8	protein_coding
chr10	11206992	11206993	NM_001025076	0	+	CELF2	protein_coding			chr5	179636131	179636132	NM_175062	0	-	RASGEF1C	protein_coding			chr10	114206718	114206719	NM_001303134	0	-	ZDHHC6	protein_coding			chr11	67806211	67808462	NM_001351059	0	+	TCIRG1	protein_coding
chr10	11653789	11653790	NM_014688	0	-	USP6NL	protein_coding			chr5	180076625	180076626	NM_182925	0	-	FLT4	protein_coding			chr10	114207305	114207306	NM_001351082	0	-	ZDHHC6	protein_coding			chr11	67810196	67812447	NM_006053	0	+	TCIRG1	protein_coding
chr10	11784355	11784356	NM_024693	0	+	ECHDC3	protein_coding			chr6	391738	391739	NM_001195286	0	+	IRF4	protein_coding			chr10	114206745	114206746	NM_001318203	0	+	VTI1A	protein_coding			chr11	67886858	67889109	NM_001277	0	-	CHKA	protein_coding
chr10	11865396	11865397	NM_153256	0	+	PROSER2	protein_coding			chr6	1312674	1312675	NM_033260	0	+	FOXQ1	protein_coding			chr10	114889391	114889392	NM_001349870	0	+	TCF7L2	protein_coding			chr11	68037469	68039720	NM_001300913	0	-	C11orf24	protein_coding
chr10	12084841	12084842	NM_015542	0	-	UPF2	protein_coding			chr6	10555948	10555949	NM_001491	0	+	GCNT2	protein_coding			chr10	115310589	115310590	NM_001177660	0	+	HABP2	protein_coding			chr11	68227935	68230186	NM_001164160	0	+	PPP6R3	protein_coding
chr10	12085170	12085171	NM_080599	0	-	UPF2	protein_coding			chr6	10585992	10585993	NM_145655	0	+	GCNT2	protein_coding			chr10	115312736	115312737	NM_004132	0	+	HABP2	protein_coding			chr11	68607399	68609650	NM_001031847	0	-	CPT1A	protein_coding
chr10	12171639	12171640	NM_001142627	0	+	SEC61A2	protein_coding			chr6	10882099	10882100	NM_004752	0	-	GCM2	protein_coding			chr10	115423830	115423831	NM_001261463	0	-	NRAP	protein_coding			chr11	68778850	68781101	NM_001098515	0	-	MRGPRF	protein_coding
chr10	12238144	12238145	NM_001321647	0	-	NUDT5	protein_coding			chr6	13013887	13013888	NM_001322314	0	+	PHACTR1	protein_coding			chr10	115438920	115438921	NM_001267056	0	+	CASP7	protein_coding			chr11	68816099	68818350	NM_139075	0	+	TPCN2	protein_coding
chr10	12237960	12237961	NM_006023	0	+	CDC123	protein_coding			chr6	17102488	17102489	NM_001190766	0	+	STMND1	protein_coding			chr10	115439427	115439428	NM_001227	0	+	CASP7	protein_coding			chr11	69061354	69063605	NM_001293291	0	+	MYEOV	protein_coding
chr10	12391541	12391542	NM_153498	0	+	CAMK1D	protein_coding			chr6	24358281	24358282	NM_016356	0	-	DCDC2	protein_coding			chr10	115469103	115469104	NM_001267058	0	+	CASP7	protein_coding			chr11	69455622	69457873	NM_053056	0	+	CCND1	protein_coding
chr10	13141774	13141775	NM_001282658	0	-	CCDC3	protein_coding			chr6	24495196	24495197	NM_001080	0	+	ALDH5A1	protein_coding			chr10	115511212	115511213	NM_001193434	0	+	PLEKHS1	protein_coding			chr11	69488165	69490416	NM_153451	0	-	ORAOV1	protein_coding
chr10	13142081	13142082	NM_001008211	0	+	OPTN	protein_coding			chr6	25652428	25652429	NM_006998	0	+	SCGN	protein_coding			chr10	115524577	115524578	NM_182601	0	+	PLEKHS1	protein_coding			chr11	70049018	70051269	NM_003824	0	+	FADD	protein_coding
chr10	13203553	13203554	NM_018518	0	+	MCM10	protein_coding			chr6	28483571	28483572	NM_182701	0	-	GPX6	protein_coding			chr10	115939028	115939029	NM_198795	0	+	TDRD1	protein_coding			chr11	70116555	70118806	NM_003626	0	+	PPFIA1	protein_coding
chr10	13341747	13341748	NM_001037537	0	-	PHYH	protein_coding			chr6	28555113	28555114	NM_052923	0	-	ZBED9	protein_coding			chr10	116286686	116286687	NM_001322888	0	-	ABLIM1	protein_coding			chr11	70244361	70246612	NM_001184740	0	+	CTTN	protein_coding
chr10	13342131	13342132	NM_001323082	0	-	PHYH	protein_coding			chr6	29624757	29624758	NM_001008228	0	+	MOG	protein_coding			chr10	116373513	116373514	NM_001352442	0	-	ABLIM1	protein_coding			chr11	71157477	71159728	NM_001163817	0	-	DHCR7	protein_coding
chr10	13390299	13390300	NM_001195602	0	-	SEPHS1	protein_coding			chr6	29794755	29794756	NM_002127	0	+	HLA-G	protein_coding			chr10	116392157	116392158	NM_001352440	0	-	ABLIM1	protein_coding			chr11	71163966	71166217	NM_018161	0	+	NADSYN1	protein_coding
chr10	13628938	13628939	NM_003675	0	+	PRPF18	protein_coding			chr6	30043629	30043630	NM_025236	0	-	RNF39	protein_coding			chr10	116418059	116418060	NM_002313	0	-	ABLIM1	protein_coding			chr11	71498306	71500557	NM_001099653	0	+	FAM86C1	protein_coding
chr10	13749568	13749569	NM_001318338	0	-	FRMD4A	protein_coding			chr6	30080884	30080885	NM_007028	0	-	TRIM31	protein_coding			chr10	116444415	116444416	NM_001003407	0	-	ABLIM1	protein_coding			chr11	71812433	71814684	NM_017907	0	-	LAMTOR1	protein_coding
chr10	14646418	14646419	NM_001282696	0	-	FAM107B	protein_coding			chr6	30103884	30103885	NM_001286633	0	+	TRIM40	protein_coding			chr10	116444763	116444764	NM_001322882	0	-	ABLIM1	protein_coding			chr11	71935631	71937882	NM_001567	0	+	INPPL1	protein_coding
chr10	14879984	14879985	NM_001029954	0	-	CDNF	protein_coding			chr6	30104509	30104510	NM_138700	0	+	TRIM40	protein_coding			chr10	118015308	118015309	NM_001348099	0	-	GFRA1	protein_coding			chr11	72461434	72463685	NM_001040118	0	-	ARAP1	protein_coding
chr10	14880158	14880159	NM_016299	0	+	HSPA14	protein_coding			chr6	30908776	30908777	NM_080870	0	+	DPCR1	protein_coding			chr10	118083939	118083940	NM_198515	0	+	CCDC172	protein_coding			chr11	72525200	72527451	NM_001318766	0	+	ATG16L2	protein_coding
chr10	14920781	14920782	NM_001193424	0	+	SUV39H2	protein_coding			chr6	31325023	31325024	NM_005514	0	-	HLA-B	protein_coding			chr10	118187423	118187424	NM_001011709	0	+	PNLIPRP3	protein_coding			chr11	72851143	72853394	NM_014824	0	-	FCHSD2	protein_coding
chr10	14996432	14996433	NM_001350965	0	-	DCLRE1C	protein_coding			chr6	32191845	32191846	NM_004557	0	-	NOTCH4	protein_coding			chr10	118305435	118305436	NM_000936	0	+	PNLIP	protein_coding			chr11	73019412	73021663	NM_014786	0	+	ARHGEF17	protein_coding
chr10	15001353	15001354	NR_147060	0	+	MEIG1	protein_coding			chr6	32977390	32977391	NM_002119	0	-	HLA-DOA	protein_coding			chr10	118350470	118350471	NM_006229	0	+	PNLIPRP1	protein_coding			chr11	73307234	73309485	NM_001286050	0	-	FAM168A	protein_coding
chr10	15139178	15139179	NM_001097590	0	+	RPP38	protein_coding			chr6	33041455	33041456	NM_033554	0	-	HLA-DPA1	protein_coding			chr10	118380464	118380465	NM_005396	0	+	PNLIPRP2	protein_coding			chr11	73498666	73500917	NM_001318498	0	+	MRPL48	protein_coding
chr10	15210696	15210697	NM_004808	0	-	NMT2	protein_coding			chr6	33864685	33864686	NR_038989	0	-	LINC01016	lincRNA			chr10	118429509	118429510	NM_001350931	0	-	C10orf82	protein_coding			chr11	73691889	73694140	NM_003355	0	-	UCP2	protein_coding
chr10	15413059	15413060	NM_001010924	0	-	FAM171A1	protein_coding			chr6	34073760	34073761	NM_001256813	0	-	GRM4	protein_coding			chr10	118429776	118429777	NM_001350930	0	-	C10orf82	protein_coding			chr11	74020721	74022972	NM_001288748	0	-	P4HA3	protein_coding
chr10	15762335	15762336	NM_001291494	0	-	ITGA8	protein_coding			chr6	34078541	34078542	NM_001256812	0	-	GRM4	protein_coding			chr10	118609289	118609290	NM_001330164	0	-	HSPA12A	protein_coding			chr11	74107510	74109761	NM_173582	0	-	PGM2L1	protein_coding
chr10	16564005	16564006	NM_001010908	0	-	C1QL3	protein_coding			chr6	34113915	34113916	NM_000841	0	-	GRM4	protein_coding			chr10	118609022	118609023	NM_001242699	0	+	ENO4	protein_coding			chr11	74440430	74442681	NM_001278473	0	-	CHRDL2	protein_coding
chr10	16859454	16859455	NM_012425	0	-	RSU1	protein_coding			chr6	34433837	34433838	NM_020804	0	+	PACSIN1	protein_coding			chr10	118956999	118957000	NM_181840	0	+	KCNK18	protein_coding			chr11	74459662	74461913	NM_001098638	0	+	RNF169	protein_coding
chr10	17244071	17244072	NM_001321006	0	-	TRDMT1	protein_coding			chr6	35480716	35480717	NM_003322	0	-	TULP1	protein_coding			chr10	120116619	120116620	NR_108045	0	+	LINC00867	lincRNA			chr11	74699699	74701950	NM_006656	0	+	NEU3	protein_coding
chr10	17270208	17270209	NM_003380	0	+	VIM	protein_coding			chr6	35744370	35744371	NM_001286550	0	+	CLPSL2	protein_coding			chr10	121296046	121296047	NM_002925	0	-	RGS10	protein_coding			chr11	74951699	74953950	NM_001195528	0	+	TPBGL	protein_coding
chr10	17496387	17496388	NM_001004470	0	-	ST8SIA6	protein_coding			chr6	36304663	36304664	NM_001010903	0	-	C6orf222	protein_coding			chr10	121578768	121578769	NM_001243194	0	+	INPP5F	protein_coding			chr11	75110284	75112535	NM_001256802	0	+	RPS3	protein_coding
chr10	17659374	17659375	NM_014241	0	-	HACD1	protein_coding			chr6	38683116	38683117	NM_001206927	0	+	DNAH8	protein_coding			chr10	123290829	123290830	NM_001320654	0	-	FGFR2	protein_coding			chr11	75139674	75141925	NM_001039548	0	-	KLHL35	protein_coding
chr10	17686123	17686124	NM_001324282	0	+	STAM	protein_coding			chr6	39016556	39016557	NM_002062	0	+	GLP1R	protein_coding			chr10	123748688	123748689	NM_001291876	0	+	TACC2	protein_coding			chr11	75272850	75275101	NM_001207014	0	+	SERPINH1	protein_coding
chr10	18429605	18429606	NM_201593	0	+	CACNB2	protein_coding			chr6	39197252	39197253	NM_003740	0	-	KCNK5	protein_coding			chr10	123922940	123922941	NM_001291878	0	+	TACC2	protein_coding			chr11	75377479	75379730	NM_033063	0	-	MAP6	protein_coding
chr10	18429741	18429742	NM_001167945	0	+	CACNB2	protein_coding			chr6	39282238	39282239	NM_001135111	0	-	KCNK17	protein_coding			chr10	124030810	124030811	NM_001318189	0	+	BTBD16	protein_coding			chr11	75525961	75528212	NM_003369	0	+	UVRAG	protein_coding
chr10	18948186	18948187	NM_001351116	0	-	NSUN6	protein_coding			chr6	39290331	39290332	NM_001135105	0	-	KCNK16	protein_coding			chr10	124145584	124145585	NM_001195608	0	+	PLEKHA1	protein_coding			chr11	75915574	75917825	NM_004626	0	-	WNT11	protein_coding
chr10	18948263	18948264	NM_178815	0	+	ARL5B	protein_coding			chr6	40555204	40555205	NM_020737	0	-	LRFN2	protein_coding			chr10	124151818	124151819	NM_021622	0	+	PLEKHA1	protein_coding			chr11	76571666	76573917	NM_001300953	0	+	ACER3	protein_coding
chr10	21786214	21786215	NM_001010911	0	-	CASC10	protein_coding			chr6	41604914	41604915	NM_001300804	0	+	MDFI	protein_coding			chr10	124214168	124214169	NM_001099667	0	+	ARMS2	protein_coding			chr11	76777741	76779992	NM_004055	0	+	CAPN5	protein_coding
chr10	21814612	21814613	NM_207371	0	-	SKIDA1	protein_coding			chr6	41606194	41606195	NM_001300805	0	+	MDFI	protein_coding			chr10	124459342	124459343	NM_001010912	0	-	C10orf120	protein_coding			chr11	77183108	77185359	NM_001128620	0	-	PAK1	protein_coding
chr10	21822277	21822278	NM_001324297	0	+	MLLT10	protein_coding			chr6	43211417	43211418	NM_032538	0	+	TTBK1	protein_coding			chr10	124605692	124605693	NM_022034	0	-	CUZD1	protein_coding			chr11	77300429	77302680	NM_173039	0	+	AQP11	protein_coding
chr10	21823100	21823101	NM_004641	0	+	MLLT10	protein_coding			chr6	43265997	43265998	NM_006672	0	+	SLC22A7	protein_coding			chr10	124639158	124639159	NM_001204364	0	-	FAM24B	protein_coding			chr11	77346851	77349102	NM_001293	0	-	CLNS1A	protein_coding
chr10	21823573	21823574	NM_001195626	0	+	MLLT10	protein_coding			chr6	44265459	44265460	NM_182539	0	-	TCTE1	protein_coding			chr10	124670216	124670217	NM_001029888	0	+	FAM24A	protein_coding			chr11	77848699	77850950	NM_001007027	0	-	ALG8	protein_coding
chr10	22292651	22292652	NM_022365	0	-	DNAJC1	protein_coding			chr6	45983627	45983628	NM_016929	0	-	CLIC5	protein_coding			chr10	126630691	126630692	NM_017580	0	+	ZRANB1	protein_coding			chr11	78126868	78129119	NM_080491	0	-	GAB2	protein_coding
chr10	22605311	22605312	NM_001204062	0	+	COMMD3-BMI1	protein_coding			chr6	46703152	46703153	NM_005084	0	-	PLA2G7	protein_coding			chr10	126716454	126716455	NM_022802	0	-	CTBP2	protein_coding			chr11	79149695	79151946	NM_001098816	0	-	TENM4	protein_coding
chr10	22605311	22605312	NM_012071	0	+	COMMD3	protein_coding			chr6	46703431	46703432	NM_001168357	0	-	PLA2G7	protein_coding			chr10	127371714	127371715	NM_001318133	0	-	TEX36	protein_coding			chr11	82867886	82870137	NM_001346413	0	+	PCF11	protein_coding
chr10	22610138	22610139	NM_005180	0	+	BMI1	protein_coding			chr6	50681256	50681257	NM_172238	0	+	TFAP2D	protein_coding			chr10	127464391	127464392	NM_147191	0	-	MMP21	protein_coding			chr11	82995450	82997701	NM_001286116	0	-	CCDC90B	protein_coding
chr10	22634373	22634374	NM_001253854	0	+	SPAG6	protein_coding			chr6	50786438	50786439	NM_003221	0	+	TFAP2B	protein_coding			chr10	127511838	127511839	NR_136677	0	-	UROS	protein_coding			chr11	85358712	85360963	NM_001244735	0	+	TMEM126A	protein_coding
chr10	23003038	23003039	NM_001330062	0	-	PIP4K2A	protein_coding			chr6	55444013	55444014	NM_001042406	0	-	HMGCLL1	protein_coding			chr10	127512103	127512104	NM_016567	0	+	BCCIP	protein_coding			chr11	85374182	85376433	NM_001039618	0	-	CREBZF	protein_coding
chr10	23003504	23003505	NM_005028	0	-	PIP4K2A	protein_coding			chr6	70992912	70992913	NM_078485	0	-	COL9A1	protein_coding			chr10	127585103	127585104	NM_001350939	0	+	FANK1	protein_coding			chr11	85520202	85522453	NM_001289608	0	-	SYTL2	protein_coding
chr10	23384426	23384427	NM_012228	0	+	MSRB2	protein_coding			chr6	90272036	90272037	NM_001242811	0	+	ANKRD6	protein_coding			chr10	128110449	128110450	NR_073453	0	-	LINC00601	lincRNA			chr11	85565893	85568144	NM_001286159	0	+	CCDC83	protein_coding
chr10	23728197	23728198	NM_001145373	0	+	OTUD1	protein_coding			chr6	90276556	90276557	NM_001242814	0	+	ANKRD6	protein_coding			chr10	128210063	128210064	NM_001004298	0	-	C10orf90	protein_coding			chr11	85955175	85957426	NM_001308007	0	+	EED	protein_coding
chr10	25012598	25012599	NM_020824	0	-	ARHGAP21	protein_coding			chr6	94129301	94129302	NM_001288629	0	-	EPHA7	protein_coding			chr10	129347612	129347613	NM_001030013	0	+	NPS	protein_coding			chr11	86013002	86015253	NM_016401	0	+	HIKESHI	protein_coding
chr10	25241574	25241575	NM_001282786	0	-	PRTFDC1	protein_coding			chr6	100054649	100054650	NM_021620	0	+	PRDM13	protein_coding			chr10	129535537	129535538	NM_207426	0	+	FOXI2	protein_coding			chr11	86511031	86513282	NR_120591	0	+	PRSS23	protein_coding
chr10	25305086	25305087	NM_145010	0	-	ENKUR	protein_coding			chr6	105404922	105404923	NM_001004317	0	+	LIN28B	protein_coding			chr10	129691212	129691213	NM_152311	0	-	CLRN3	protein_coding			chr11	86664440	86666691	NM_012193	0	-	FZD4	protein_coding
chr10	25305507	25305508	NM_024838	0	+	THNSL1	protein_coding			chr6	108053601	108053602	NM_001286409	0	-	SCML4	protein_coding			chr10	129785543	129785544	NM_001316677	0	+	PTPRE	protein_coding			chr11	86748635	86750886	NM_001168724	0	+	TMEM135	protein_coding
chr10	26727265	26727266	NM_019043	0	+	APBB1IP	protein_coding			chr6	108444836	108444837	NR_145458	0	+	OSTM1-AS1	lincRNA			chr10	129796389	129796390	NM_001323354	0	+	PTPRE	protein_coding			chr11	89954532	89956783	NM_001144073	0	-	CHORDC1	protein_coding
chr10	26986352	26986353	NM_001321978	0	+	PDSS1	protein_coding			chr6	108487261	108487262	NM_003269	0	+	NR2E1	protein_coding			chr10	129845812	129845813	NM_001323357	0	+	PTPRE	protein_coding			chr11	93274546	93276797	NM_020179	0	-	SMCO4	protein_coding
chr10	27150017	27150018	NM_001012750	0	-	ABI1	protein_coding			chr6	108489226	108489227	NM_001286102	0	+	NR2E1	protein_coding			chr10	133109985	133109986	NM_174937	0	-	TCERG1L	protein_coding			chr11	93394565	93396816	NM_033395	0	+	CEP295	protein_coding
chr10	27389428	27389429	NM_001256053	0	-	ANKRD26	protein_coding			chr6	110299458	110299459	NM_001286099	0	+	GPR6	protein_coding			chr10	133747954	133747955	NM_001291310	0	+	PPP2R2D	protein_coding			chr11	93517154	93519405	NM_004268	0	+	MED17	protein_coding
chr10	27443350	27443351	NM_001253866	0	-	YME1L1	protein_coding			chr6	110797845	110797846	NM_033125	0	-	SLC22A16	protein_coding			chr10	133879470	133879471	NM_001105521	0	+	JAKMIP3	protein_coding			chr11	93581668	93583919	NM_001144871	0	-	VSTM5	protein_coding
chr10	27443752	27443753	NM_001172303	0	+	MASTL	protein_coding			chr6	111408780	111408781	NM_018593	0	+	SLC16A10	protein_coding			chr10	134062613	134062614	NR_134911	0	-	STK32C	protein_coding			chr11	93861843	93864094	NM_015368	0	+	PANX1	protein_coding
chr10	27529809	27529810	NM_001352570	0	-	ACBD5	protein_coding			chr6	117198375	117198376	NM_173560	0	+	RFX6	protein_coding			chr10	134150610	134150611	NM_001309474	0	+	LRRC27	protein_coding			chr11	94276766	94279017	NM_002033	0	+	FUT4	protein_coding
chr10	27530798	27530799	NM_001352576	0	-	ACBD5	protein_coding			chr6	118228688	118228689	NM_001029858	0	+	SLC35F1	protein_coding			chr10	134494778	134494779	NM_001321042	0	+	INPP5A	protein_coding			chr11	94501257	94503508	NM_001301007	0	+	AMOTL1	protein_coding
chr10	27531069	27531070	NM_001042473	0	-	ACBD5	protein_coding			chr6	122931376	122931377	NM_032471	0	+	PKIB	protein_coding			chr10	134760801	134760802	NR_120626	0	-	LINC01166	lincRNA			chr11	94799790	94802041	NM_032102	0	+	SRSF8	protein_coding
chr10	27793102	27793103	NM_001256410	0	+	RAB18	protein_coding			chr6	123100619	123100620	NM_001319041	0	+	FABP7	protein_coding			chr10	134778794	134778795	NR_120627	0	-	LINC01166	lincRNA			chr11	94822723	94824974	NM_015036	0	+	ENDOD1	protein_coding
chr10	28034779	28034780	NM_001242702	0	-	MKX	protein_coding			chr6	124124990	124124991	NM_001040214	0	+	NKAIN2	protein_coding			chr10	134779037	134779038	NR_046231	0	+	LINC01168	lincRNA			chr11	95520955	95523206	NM_001330357	0	-	FAM76B	protein_coding
chr10	28287836	28287837	NM_001290020	0	-	ARMC4	protein_coding			chr6	132945415	132945416	NM_001033080	0	-	TAAR2	protein_coding			chr10	134915749	134915750	NM_001291085	0	+	ADGRA1	protein_coding			chr11	95523374	95525625	NM_001243776	0	+	CEP57	protein_coding
chr10	28287980	28287981	NM_018076	0	-	ARMC4	protein_coding			chr6	133562494	133562495	NM_004100	0	+	EYA4	protein_coding			chr10	135160843	135160844	NM_001145201	0	+	PRAP1	protein_coding			chr11	95655371	95657622	NM_001243571	0	-	MTMR2	protein_coding
chr10	28591996	28591997	NM_001318170	0	-	MPP7	protein_coding			chr6	133562636	133562637	NM_001301012	0	+	EYA4	protein_coding			chr10	135379139	135379140	NM_001143763	0	-	SYCE1	protein_coding			chr11	96074344	96076595	NM_032427	0	-	MAML2	protein_coding
chr10	28821516	28821517	NM_100264	0	+	WAC	protein_coding			chr6	134210258	134210259	NM_198392	0	+	TCF21	protein_coding			chr10	135381780	135381781	NM_130784	0	-	SYCE1	protein_coding			chr11	100557720	100559971	NM_152432	0	+	ARHGAP42	protein_coding
chr10	28822420	28822421	NM_016628	0	+	WAC	protein_coding			chr6	137494786	137494787	NM_052962	0	-	IL22RA2	protein_coding			chr11	131854	131855	NR_028326	0	-	LINC01001	lincRNA			chr11	102321775	102324026	NM_052932	0	-	TMEM123	protein_coding
chr10	28966423	28966424	NM_012342	0	+	BAMBI	protein_coding			chr6	137815532	137815533	NM_175747	0	-	OLIG3	protein_coding			chr11	139118	139119	NR_146389	0	-	LINC01001	lincRNA			chr11	102960944	102963195	NM_001318739	0	-	DCUN1D5	protein_coding
chr10	29923902	29923903	NM_021738	0	-	SVIL	protein_coding			chr6	166582158	166582159	NM_001270484	0	-	TBXT	protein_coding			chr11	196760	196761	NM_001286136	0	+	ODF3	protein_coding			chr11	104033027	104035278	NM_025208	0	-	PDGFD	protein_coding
chr10	30024731	30024732	NM_003174	0	-	SVIL	protein_coding			chr6	167276040	167276041	NM_001006932	0	-	RPS6KA2	protein_coding			chr11	415000	415001	NM_001135054	0	-	SIGIRR	protein_coding			chr11	105891014	105893265	NM_001318747	0	-	MSANTD4	protein_coding
chr10	30024854	30024855	NM_001323600	0	-	SVIL	protein_coding			chr7	994320	994321	NM_006869	0	-	ADAP1	protein_coding			chr11	417398	417399	NM_001135053	0	-	SIGIRR	protein_coding			chr11	106887171	106889422	NM_000855	0	-	GUCY1A2	protein_coding
chr10	30025931	30025932	NM_001323599	0	-	SVIL	protein_coding			chr7	995044	995045	NM_001284308	0	-	ADAP1	protein_coding			chr11	442012	442013	NM_001012302	0	-	ANO9	protein_coding			chr11	107727914	107730165	NM_017515	0	-	SLC35F2	protein_coding
chr10	30348516	30348517	NM_001350001	0	-	JCAD	protein_coding			chr7	1272017	1272018	NM_001080461	0	+	UNCX	protein_coding			chr11	915059	915060	NM_001142675	0	-	CHID1	protein_coding			chr11	107879208	107881459	NM_003478	0	+	CUL5	protein_coding
chr10	30638268	30638269	NM_018109	0	-	MTPAP	protein_coding			chr7	4998845	4998846	NR_072989	0	-	MMD2	protein_coding			chr11	1049777	1049778	NM_001323425	0	+	LOC101927503	protein_coding			chr11	107992007	107994258	NM_000019	0	+	ACAT1	protein_coding
chr10	30722949	30722950	NM_001244134	0	+	MAP3K8	protein_coding			chr7	5322560	5322561	NM_001040661	0	+	SLC29A4	protein_coding			chr11	1074874	1074875	NM_002457	0	+	MUC2	protein_coding			chr11	108336258	108338509	NM_001330368	0	-	C11orf65	protein_coding
chr10	30723563	30723564	NM_001320961	0	+	MAP3K8	protein_coding			chr7	8301683	8301684	NM_001350820	0	-	ICA1	protein_coding			chr11	1151579	1151580	NM_001304359	0	+	MUC5AC	protein_coding			chr11	108367159	108369410	NM_153705	0	-	KDELC2	protein_coding
chr10	31320867	31320868	NM_001143766	0	-	ZNF438	protein_coding			chr7	8301912	8301913	NM_001136020	0	-	ICA1	protein_coding			chr11	1244294	1244295	NM_002458	0	+	MUC5B	protein_coding			chr11	108462465	108464716	NM_001308019	0	-	EXPH5	protein_coding
chr10	31607423	31607424	NM_001323638	0	+	ZEB1	protein_coding			chr7	8302243	8302244	NM_001276478	0	-	ICA1	protein_coding			chr11	1324021	1324022	NM_001318514	0	-	TOLLIP	protein_coding			chr11	109292595	109294846	NM_207645	0	+	C11orf87	protein_coding
chr10	31607711	31607712	NM_001323641	0	+	ZEB1	protein_coding			chr7	20826509	20826510	NM_182700	0	-	SP8	protein_coding			chr11	1431672	1431673	NM_001282218	0	+	BRSK2	protein_coding			chr11	109963836	109966087	NM_033390	0	+	ZC3H12C	protein_coding
chr10	31608100	31608101	NM_001174093	0	+	ZEB1	protein_coding			chr7	21582832	21582833	NM_001277115	0	+	DNAH11	protein_coding			chr11	1432381	1432382	NM_001256630	0	+	BRSK2	protein_coding			chr11	110165437	110167688	NM_001260493	0	-	RDX	protein_coding
chr10	31609041	31609042	NM_001323656	0	+	ZEB1	protein_coding			chr7	24323806	24323807	NM_000905	0	+	NPY	protein_coding			chr11	1502117	1502118	NM_053005	0	-	MOB2	protein_coding			chr11	110300410	110302661	NM_004109	0	+	FDX1	protein_coding
chr10	31609475	31609476	NM_001323659	0	+	ZEB1	protein_coding			chr7	26191846	26191847	NM_004289	0	+	NFE2L3	protein_coding			chr11	1508010	1508011	NM_001172223	0	-	MOB2	protein_coding			chr11	111381079	111383330	NM_017589	0	-	BTG4	protein_coding
chr10	31610063	31610064	NM_001128128	0	+	ZEB1	protein_coding			chr7	26331514	26331515	NM_001199835	0	+	SNX10	protein_coding			chr11	1855539	1855540	NM_001290332	0	+	SYT8	protein_coding			chr11	111472864	111475115	NM_015191	0	+	SIK2	protein_coding
chr10	31610549	31610550	NM_001323671	0	+	ZEB1	protein_coding			chr7	26332664	26332665	NM_001318199	0	+	SNX10	protein_coding			chr11	1860232	1860233	NM_003282	0	+	TNNI2	protein_coding			chr11	111635169	111637420	NM_181699	0	-	PPP2R1B	protein_coding
chr10	32217805	32217806	NM_001270695	0	-	ARHGAP12	protein_coding			chr7	26677489	26677490	NM_001145531	0	+	C7orf71	protein_coding			chr11	1860718	1860719	NM_001145829	0	+	TNNI2	protein_coding			chr11	111797617	111799868	NM_001278542	0	+	DIXDC1	protein_coding
chr10	32345372	32345373	NM_004521	0	-	KIF5B	protein_coding			chr7	27282163	27282164	NM_001304519	0	+	EVX1	protein_coding			chr11	1874199	1874200	NM_002339	0	+	LSP1	protein_coding			chr11	111807676	111809927	NM_001037954	0	+	DIXDC1	protein_coding
chr10	32635977	32635978	NM_001272019	0	-	EPC1	protein_coding			chr7	29186154	29186155	NM_019029	0	-	CPVL	protein_coding			chr11	1886394	1886395	NM_001242932	0	+	LSP1	protein_coding			chr11	111847782	111850033	NM_033425	0	+	DIXDC1	protein_coding
chr10	32636147	32636148	NM_001272004	0	-	EPC1	protein_coding			chr7	29186162	29186163	NM_001293069	0	+	CHN2	protein_coding			chr11	1917988	1917989	NR_120534	0	+	LINC01150	lincRNA			chr11	111895287	111897538	NM_001931	0	+	DLAT	protein_coding
chr10	32735009	32735010	NM_001321115	0	+	CCDC7	protein_coding			chr7	29235068	29235069	NM_001348052	0	-	CPVL	protein_coding			chr11	1940798	1940799	NM_001042780	0	+	TNNT3	protein_coding			chr11	111957297	111959548	NM_001276503	0	+	SDHD	protein_coding
chr10	33246823	33246824	NM_133376	0	-	ITGB1	protein_coding			chr7	29234120	29234121	NM_001293070	0	+	CHN2	protein_coding			chr11	2013637	2013638	NM_001293171	0	+	HOTS	protein_coding			chr11	112096837	112099088	NM_000317	0	+	PTS	protein_coding
chr10	33247294	33247295	NM_002211	0	-	ITGB1	protein_coding			chr7	29237356	29237357	NM_001293072	0	+	CHN2	protein_coding			chr11	2182440	2182441	NR_003512	0	-	INS-IGF2	protein_coding			chr11	112831718	112833969	NM_000615	0	+	NCAM1	protein_coding
chr10	33623834	33623835	NM_001244972	0	-	NRP1	protein_coding			chr7	29519327	29519328	NM_001039936	0	+	CHN2	protein_coding			chr11	2193036	2193037	NM_000360	0	-	TH	protein_coding			chr11	113344001	113346252	NM_000795	0	-	DRD2	protein_coding
chr10	35104254	35104255	NM_001184785	0	-	PARD3	protein_coding			chr7	29846169	29846170	NM_001080529	0	+	WIPF3	protein_coding			chr11	2444276	2444277	NM_014555	0	-	TRPM5	protein_coding			chr11	113642485	113644736	NM_004724	0	-	ZW10	protein_coding
chr10	35415768	35415769	NM_001267562	0	+	CREM	protein_coding			chr7	30722142	30722143	NM_001202482	0	-	CRHR2	protein_coding			chr11	2482683	2482684	NM_181798	0	+	KCNQ1	protein_coding			chr11	113744292	113746543	NM_001301029	0	-	USP28	protein_coding
chr10	35416384	35416385	NM_181571	0	+	CREM	protein_coding			chr7	30739720	30739721	NM_001202475	0	-	CRHR2	protein_coding			chr11	2920950	2920951	NM_183233	0	+	SLC22A18	protein_coding			chr11	114166284	114168535	NM_006169	0	+	NNMT	protein_coding
chr10	35625801	35625802	NM_001282852	0	+	CCNY	protein_coding			chr7	31592615	31592616	NM_194300	0	+	CCDC129	protein_coding			chr11	2925176	2925177	NM_001302862	0	-	SLC22A18AS	protein_coding			chr11	114309857	114312108	NM_015523	0	+	REXO2	protein_coding
chr10	35930363	35930364	NM_031866	0	-	FZD8	protein_coding			chr7	32339017	32339018	NM_001191058	0	-	PDE1C	protein_coding			chr11	2923511	2923512	NM_001315502	0	+	SLC22A18	protein_coding			chr11	116641714	116643965	NM_001159736	0	-	BUD13	protein_coding
chr10	38146565	38146566	NR_147998	0	-	ZNF248	protein_coding			chr7	39017608	39017609	NM_001166018	0	+	POU6F2	protein_coding			chr11	2923649	2923650	NM_001315501	0	+	SLC22A18	protein_coding			chr11	116656754	116659005	NM_001317086	0	-	ZPR1	protein_coding
chr10	38147013	38147014	NR_147993	0	-	ZNF248	protein_coding			chr7	45197366	45197367	NM_005856	0	+	RAMP3	protein_coding			chr11	4137307	4137308	NM_001318065	0	+	RRM1	protein_coding			chr11	116706666	116708917	NM_000039	0	-	APOA1	protein_coding
chr10	38264909	38264910	NR_138069	0	-	ZNF25	protein_coding			chr7	45613738	45613739	NM_001281768	0	+	ADCY1	protein_coding			chr11	4414927	4414928	NM_003141	0	-	TRIM21	protein_coding			chr11	116967131	116969382	NM_001281748	0	-	SIK3	protein_coding
chr10	38265584	38265585	NM_001329647	0	-	ZNF25	protein_coding			chr7	45614120	45614121	NM_021116	0	+	ADCY1	protein_coding			chr11	4599051	4599052	NM_144663	0	-	C11orf40	protein_coding			chr11	117014749	117017000	NR_110268	0	+	PAFAH1B2	protein_coding
chr10	42970938	42970939	NR_026827	0	+	LINC00839	lincRNA			chr7	50343678	50343679	NM_001291839	0	+	IKZF1	protein_coding			chr11	4665155	4665156	NM_152430	0	+	OR51E1	protein_coding			chr11	117049688	117051939	NM_001040455	0	+	SIDT2	protein_coding
chr10	43277953	43277954	NM_014753	0	+	BMS1	protein_coding			chr7	50344264	50344265	NM_001220765	0	+	IKZF1	protein_coding			chr11	4719077	4719078	NM_030774	0	-	OR51E2	protein_coding			chr11	117069759	117072010	NM_001001522	0	+	TAGLN	protein_coding
chr10	43633892	43633893	NM_018590	0	+	CSGALNACT2	protein_coding			chr7	50348275	50348276	NM_001291837	0	+	IKZF1	protein_coding			chr11	5009420	5009421	NM_021801	0	+	MMP26	protein_coding			chr11	117198320	117200571	NM_014956	0	+	CEP164	protein_coding
chr10	43892280	43892281	NM_001098208	0	-	HNRNPF	protein_coding			chr7	50633155	50633156	NM_001082971	0	-	DDC	protein_coding			chr11	5526883	5526884	NR_038321	0	-	OR51B5	protein_coding			chr11	118230045	118232296	NM_001204077	0	+	UBE4A	protein_coding
chr10	43892795	43892796	NM_001098207	0	-	HNRNPF	protein_coding			chr7	51384559	51384560	NM_001287436	0	-	COBL	protein_coding			chr11	5531216	5531217	NM_001347096	0	-	UBQLN3	protein_coding			chr11	118271853	118274104	NM_006476	0	+	ATP5MG	protein_coding
chr10	43903300	43903301	NM_001098206	0	-	HNRNPF	protein_coding			chr7	54610017	54610018	NM_001301009	0	+	VSTM2A	protein_coding			chr11	5537957	5537958	NM_145053	0	-	UBQLNL	protein_coding			chr11	118306954	118309205	NM_001197104	0	+	KMT2A	protein_coding
chr10	43904333	43904334	NM_001098205	0	-	HNRNPF	protein_coding			chr7	54613856	54613857	NR_133927	0	+	VSTM2A	protein_coding			chr11	5617330	5617331	NM_058166	0	+	TRIM6	protein_coding			chr11	118401552	118403803	NM_001144037	0	+	TMEM25	protein_coding
chr10	43904697	43904698	NM_001098204	0	-	HNRNPF	protein_coding			chr7	93204043	93204044	NM_001164737	0	-	CALCR	protein_coding			chr11	5617864	5617865	NM_001003818	0	+	TRIM6	protein_coding			chr11	118442851	118445102	NM_001142281	0	+	ARCN1	protein_coding
chr10	43932295	43932296	NM_001355445	0	+	ZNF487	protein_coding			chr7	96635289	96635290	NM_005222	0	+	DLX6	protein_coding			chr11	5617864	5617865	NM_001003819	0	+	TRIM6-TRIM34	protein_coding			chr11	118763850	118766101	NM_032966	0	+	CXCR5	protein_coding
chr10	43932558	43932559	NM_001355444	0	+	ZNF487	protein_coding			chr7	96654144	96654145	NM_005221	0	-	DLX5	protein_coding			chr11	5641173	5641174	NM_001003827	0	+	TRIM34	protein_coding			chr11	118779613	118781864	NM_182557	0	-	BCL9L	protein_coding
chr10	44070067	44070068	NM_001099283	0	-	ZNF239	protein_coding			chr7	97361270	97361271	NM_003182	0	+	TAC1	protein_coding			chr11	5646206	5646207	NM_021616	0	+	TRIM34	protein_coding			chr11	118925957	118928208	NM_001130991	0	-	HYOU1	protein_coding
chr10	44101854	44101855	NM_001318140	0	+	ZNF485	protein_coding			chr7	99573736	99573737	NM_001185	0	-	AZGP1	protein_coding			chr11	5653484	5653485	NM_130390	0	+	TRIM34	protein_coding			chr11	118938212	118940463	NM_001290185	0	+	VPS11	protein_coding
chr10	44144327	44144328	NM_001324164	0	-	ZNF32	protein_coding			chr7	100239174	100239175	NM_003227	0	-	TFR2	protein_coding			chr11	5710816	5710817	NM_001199573	0	+	TRIM22	protein_coding			chr11	118955336	118957587	NM_000190	0	+	HMBS	protein_coding
chr10	44880546	44880547	NM_000609	0	-	CXCL12	protein_coding			chr7	100254085	100254086	NM_016188	0	-	ACTL6B	protein_coding			chr11	6226797	6226798	NM_173525	0	+	C11orf42	protein_coding			chr11	118977809	118980060	NM_001290474	0	+	C2CD2L	protein_coding
chr10	45496359	45496360	NR_126421	0	-	C10orf25	protein_coding			chr7	100318422	100318423	NM_000799	0	+	EPO	protein_coding			chr11	6255942	6255943	NM_001098794	0	-	FAM160A2	protein_coding			chr11	119076735	119078986	NM_005188	0	+	CBL	protein_coding
chr10	45496272	45496273	NM_006963	0	+	ZNF22	protein_coding			chr7	100612903	100612904	NM_001164462	0	+	MUC12	protein_coding			chr11	6260321	6260322	NM_001037329	0	+	CNGA4	protein_coding			chr11	119185840	119188091	NM_006500	0	-	MCAM	protein_coding
chr10	46090355	46090356	NM_145021	0	-	MARCH8	protein_coding			chr7	100808853	100808854	NM_003378	0	-	VGF	protein_coding			chr11	6425922	6425923	NM_001257325	0	-	APBB1	protein_coding			chr11	119204959	119207210	NM_032015	0	+	RNF26	protein_coding
chr10	46168262	46168263	NM_001128324	0	-	ZFAND4	protein_coding			chr7	100823558	100823559	NM_198571	0	-	NAT16	protein_coding			chr11	6426164	6426165	NM_001257319	0	-	APBB1	protein_coding			chr11	119232892	119235143	NM_171997	0	-	USP2	protein_coding
chr10	46222647	46222648	NM_001169106	0	+	WASHC2C	protein_coding			chr7	100844303	100844304	NM_001287147	0	-	MOGAT3	protein_coding			chr11	6426648	6426649	NM_001257321	0	-	APBB1	protein_coding			chr11	119597435	119599686	NM_203285	0	-	NECTIN1	protein_coding
chr10	48355023	48355024	NM_001346932	0	+	ZNF488	protein_coding			chr7	101212287	101212288	NR_103749	0	-	LINC01007	lincRNA			chr11	6426894	6426895	NM_001257320	0	-	APBB1	protein_coding			chr11	120081432	120083683	NM_178507	0	+	OAF	protein_coding
chr10	48390992	48390993	NM_002900	0	-	RBP3	protein_coding			chr7	101272577	101272578	NM_138403	0	-	MYL10	protein_coding			chr11	6462255	6462256	NM_000613	0	-	HPX	protein_coding			chr11	120195587	120197838	NM_001198670	0	+	TMEM136	protein_coding
chr10	49514681	49514682	NM_001278547	0	+	MAPK8	protein_coding			chr7	103083659	103083660	NR_120442	0	-	SLC26A5	protein_coding			chr11	6518525	6518526	NM_144666	0	+	DNHD1	protein_coding			chr11	120207367	120209618	NM_001198665	0	+	ARHGEF12	protein_coding
chr10	49813177	49813178	NM_001256024	0	-	ARHGAP22	protein_coding			chr7	103086625	103086626	NM_001321787	0	-	SLC26A5	protein_coding			chr11	6704633	6704634	NM_022061	0	-	MRPL17	protein_coding			chr11	120382204	120384455	NM_014619	0	+	GRIK4	protein_coding
chr10	49864311	49864312	NM_001347738	0	-	ARHGAP22	protein_coding			chr7	103969103	103969104	NM_199000	0	+	LHFPL3	protein_coding			chr11	6947591	6947592	NR_149005	0	+	ZNF215	protein_coding			chr11	120434894	120437145	NM_001282470	0	+	GRIK4	protein_coding
chr10	50323578	50323579	NM_001031746	0	-	VSTM4	protein_coding			chr7	117067578	117067579	NM_001301821	0	-	ASZ1	protein_coding			chr11	6948892	6948893	NM_001354854	0	+	ZNF215	protein_coding			chr11	120894530	120896781	NM_001130047	0	+	TBCEL	protein_coding
chr10	50604063	50604064	NM_001276451	0	-	DRGX	protein_coding			chr7	117120016	117120017	NM_000492	0	+	CFTR	protein_coding			chr11	7041590	7041591	NM_001354830	0	-	ZNF214	protein_coding			chr11	121322661	121324912	NM_003105	0	+	SORL1	protein_coding
chr10	50817140	50817141	NM_020984	0	+	CHAT	protein_coding			chr7	117513562	117513563	NM_033427	0	-	CTTNBP2	protein_coding			chr11	7041699	7041700	NM_176822	0	+	NLRP14	protein_coding			chr11	122526147	122528398	NM_032873	0	+	UBASH3B	protein_coding
chr10	50818346	50818347	NM_003055	0	+	SLC18A3	protein_coding			chr7	123173003	123173004	NM_001282855	0	-	IQUB	protein_coding			chr11	7506599	7506600	NM_198474	0	+	OLFML1	protein_coding			chr11	122752985	122755236	NM_024806	0	+	JHY	protein_coding
chr10	51565107	51565108	NM_001145260	0	+	NCOA4	protein_coding			chr7	128001740	128001741	NM_001114726	0	-	PRRT4	protein_coding			chr11	7597997	7597998	NM_001351857	0	+	PPFIBP2	protein_coding			chr11	122931043	122933294	NM_006597	0	-	HSPA8	protein_coding
chr10	51572363	51572364	NM_005437	0	+	NCOA4	protein_coding			chr7	128550774	128550775	NM_001135914	0	-	KCP	protein_coding			chr11	7599121	7599122	NM_001351860	0	+	PPFIBP2	protein_coding			chr11	123064013	123066264	NM_024769	0	-	CLMP	protein_coding
chr10	51827647	51827648	NM_001005751	0	+	WASHC2A	protein_coding			chr7	128577085	128577086	NM_001347928	0	+	IRF5	protein_coding			chr11	7618416	7618417	NM_001256568	0	+	PPFIBP2	protein_coding			chr11	123300920	123303171	NM_001354837	0	+	LOC100128242	protein_coding
chr10	52383738	52383739	NM_147156	0	-	SGMS1	protein_coding			chr7	128577990	128577991	NM_001098629	0	+	IRF5	protein_coding			chr11	7626964	7626965	NM_001256569	0	+	PPFIBP2	protein_coding			chr11	123523315	123525566	NM_001040151	0	-	SCN3B	protein_coding
chr10	52750910	52750911	NM_001098512	0	+	PRKG1	protein_coding			chr7	128578270	128578271	NM_032643	0	+	IRF5	protein_coding			chr11	7727942	7727943	NM_198185	0	-	OVCH2	protein_coding			chr11	123610391	123612642	NM_001301779	0	-	ZNF202	protein_coding
chr10	52834233	52834234	NM_006258	0	+	PRKG1	protein_coding			chr7	128784711	128784712	NM_178562	0	+	TSPAN33	protein_coding			chr11	7985060	7985061	NM_176821	0	-	NLRP10	protein_coding			chr11	124492491	124494742	NM_032811	0	+	TBRG1	protein_coding
chr10	54073942	54073943	NM_012242	0	+	DKK1	protein_coding			chr7	140774031	140774032	NM_001195278	0	+	TMEM178B	protein_coding			chr11	8060179	8060180	NM_003320	0	+	TUB	protein_coding			chr11	124609578	124611829	NM_001126181	0	+	NRGN	protein_coding
chr10	60027695	60027696	NM_152230	0	-	IPMK	protein_coding			chr7	142457318	142457319	NM_002769	0	+	PRSS1	protein_coding			chr11	8680384	8680385	NM_014818	0	-	TRIM66	protein_coding			chr11	124668300	124670551	NM_001308027	0	-	MSANTD2	protein_coding
chr10	60028861	60028862	NM_018464	0	+	CISD1	protein_coding			chr7	142552775	142552776	NM_001280794	0	+	EPHB6	protein_coding			chr11	8954554	8954555	NM_020643	0	-	C11orf16	protein_coding			chr11	124932762	124935013	NM_001145290	0	+	SLC37A2	protein_coding
chr10	60094738	60094739	NM_001204880	0	+	UBE2D1	protein_coding			chr7	149473130	149473131	NM_198455	0	+	SSPO	protein_coding			chr11	8964581	8964582	NM_020646	0	-	ASCL3	protein_coding			chr11	125439032	125441283	NM_001290135	0	+	EI24	protein_coding
chr10	60144902	60144903	NM_001270782	0	+	TFAM	protein_coding			chr7	150038764	150038765	NM_002889	0	-	RARRES2	protein_coding			chr11	10476665	10476666	NM_001025389	0	+	AMPD3	protein_coding			chr11	125462439	125464690	NM_001278503	0	+	STT3A	protein_coding
chr10	60272903	60272904	NM_001080512	0	+	BICC1	protein_coding			chr7	150497622	150497623	NM_001101311	0	-	TMEM176B	protein_coding			chr11	10477480	10477481	NM_001025390	0	+	AMPD3	protein_coding			chr11	125756704	125758955	NM_001134793	0	+	HYLS1	protein_coding
chr10	61469650	61469651	NM_001323978	0	-	SLC16A9	protein_coding			chr7	150498449	150498450	NM_014020	0	-	TMEM176B	protein_coding			chr11	10482677	10482678	NM_001172430	0	+	AMPD3	protein_coding			chr11	125931187	125933438	NM_001243597	0	-	CDON	protein_coding
chr10	61469838	61469839	NM_001323977	0	-	SLC16A9	protein_coding			chr7	150497853	150497854	NM_018487	0	+	TMEM176A	protein_coding			chr11	10590366	10590367	NM_006691	0	-	LYVE1	protein_coding			chr11	126152731	126154982	NM_001039661	0	+	TIRAP	protein_coding
chr10	61666415	61666416	NM_005436	0	-	CCDC6	protein_coding			chr7	150675403	150675404	NM_000238	0	-	KCNH2	protein_coding			chr11	10673849	10673850	NM_001098579	0	-	MRVI1	protein_coding			chr11	126173396	126175647	NM_001350236	0	+	DCPS	protein_coding
chr10	62493285	62493286	NM_001204403	0	-	ANK3	protein_coding			chr7	150864636	150864637	NM_001098834	0	-	GBX1	protein_coding			chr11	10715122	10715123	NM_001100167	0	-	MRVI1	protein_coding			chr11	128390296	128392547	NM_001330451	0	-	ETS1	protein_coding
chr10	62538088	62538089	NM_001320918	0	+	CDK1	protein_coding			chr7	150884479	150884480	NM_001142459	0	-	ASB10	protein_coding			chr11	10715536	10715537	NM_001100163	0	-	MRVI1	protein_coding			chr11	128563560	128565811	NM_001167681	0	+	FLI1	protein_coding
chr10	62538211	62538212	NM_001786	0	+	CDK1	protein_coding			chr7	150884920	150884921	NM_080871	0	-	ASB10	protein_coding			chr11	12030187	12030188	NM_001018057	0	-	DKK3	protein_coding			chr11	128760976	128763227	NM_000890	0	+	KCNJ5	protein_coding
chr10	62704034	62704035	NM_001350904	0	-	RHOBTB1	protein_coding			chr7	150902583	150902584	NM_001304419	0	-	IQCA1L	protein_coding			chr11	12030630	12030631	NM_015881	0	-	DKK3	protein_coding			chr11	129763490	129765741	NM_001143835	0	-	NFRKB	protein_coding
chr10	62704521	62704522	NM_001350905	0	-	RHOBTB1	protein_coding			chr7	151107125	151107126	NM_001284260	0	-	WDR86	protein_coding			chr11	12030918	12030919	NM_001330220	0	-	DKK3	protein_coding			chr11	130029431	130031682	NM_021978	0	+	ST14	protein_coding
chr10	62760749	62760750	NM_001350903	0	-	RHOBTB1	protein_coding			chr7	151107792	151107793	NM_001284261	0	-	WDR86	protein_coding			chr11	12159936	12159937	NM_001282664	0	+	MICAL2	protein_coding			chr11	130182607	130184858	NM_001301098	0	-	ZBTB44	protein_coding
chr10	62761227	62761228	NM_001350902	0	-	RHOBTB1	protein_coding			chr7	151137257	151137258	NM_001308292	0	-	CRYGN	protein_coding			chr11	13011096	13011097	NR_038904	0	-	LINC00958	lincRNA			chr11	130296888	130299139	NM_007037	0	-	ADAMTS8	protein_coding
chr10	63213209	63213210	NM_178505	0	-	TMEM26	protein_coding			chr7	151137900	151137901	NR_131779	0	-	CRYGN	protein_coding			chr11	13461827	13461828	NM_001297742	0	-	BTBD10	protein_coding			chr11	130784382	130786633	NM_001301089	0	-	SNX19	protein_coding
chr10	63422718	63422719	NM_173554	0	+	CABCOCO1	protein_coding			chr7	155326540	155326541	NM_001103176	0	-	CNPY1	protein_coding			chr11	13517568	13517569	NM_000315	0	-	PTH	protein_coding			chr11	133938569	133940820	NM_001205329	0	+	JAM3	protein_coding
chr10	63661012	63661013	NM_032199	0	+	ARID5B	protein_coding			chr7	155601767	155601768	NM_001310462	0	-	SHH	protein_coding			chr11	13517723	13517724	NM_001316352	0	-	PTH	protein_coding			chr12	569292	571543	NM_173593	0	+	B4GALNT3	protein_coding
chr10	64028623	64028624	NM_145307	0	-	RTKN2	protein_coding			chr7	155604968	155604969	NM_000193	0	-	SHH	protein_coding			chr11	14386053	14386054	NM_001177314	0	-	RRAS2	protein_coding			chr12	750851	753102	NM_001294346	0	-	NINJ2	protein_coding
chr10	64133915	64133916	NM_199451	0	+	ZNF365	protein_coding			chr7	156802130	156802131	NM_001165255	0	-	MNX1	protein_coding			chr11	15095145	15095146	NM_000728	0	+	CALCB	protein_coding			chr12	861838	864089	NM_001184985	0	+	WNK1	protein_coding
chr10	64564515	64564516	NM_032804	0	+	ADO	protein_coding			chr7	156803348	156803349	NM_005515	0	-	MNX1	protein_coding			chr11	15133969	15133970	NM_001031853	0	+	INSC	protein_coding			chr12	1056888	1059139	NM_001297421	0	-	RAD52	protein_coding
chr10	64576141	64576142	NM_000399	0	-	EGR2	protein_coding			chr8	687604	687605	NR_073397	0	+	DLGAP2	protein_coding			chr11	15136483	15136484	NM_001042536	0	+	INSC	protein_coding			chr12	1097207	1099458	NM_001297419	0	-	RAD52	protein_coding
chr10	64578928	64578929	NM_001136178	0	-	EGR2	protein_coding			chr8	687718	687719	NM_001346810	0	+	DLGAP2	protein_coding			chr11	15170647	15170648	NM_001278313	0	+	INSC	protein_coding			chr12	1100123	1102374	NM_178039	0	+	ERC1	protein_coding
chr10	64893006	64893007	NM_001282405	0	+	NRBF2	protein_coding			chr8	1993157	1993158	NM_003970	0	+	MYOM2	protein_coding			chr11	15665430	15665431	NM_001293172	0	+	LOC102724957	protein_coding			chr12	1609406	1611657	NR_028415	0	+	LINC00942	lincRNA
chr10	65225762	65225763	NM_001322252	0	-	JMJD1C	protein_coding			chr8	9760840	9760841	NR_024281	0	-	LINC00599	lincRNA			chr11	16424414	16424415	NM_001145819	0	-	SOX6	protein_coding			chr12	1701331	1703582	NM_152441	0	-	FBXL14	protein_coding
chr10	65281836	65281837	NM_001318154	0	-	JMJD1C	protein_coding			chr8	11434043	11434044	NR_040035	0	+	LINC00208	lincRNA			chr11	16430431	16430432	NM_001145811	0	-	SOX6	protein_coding			chr12	1799996	1802247	NM_024551	0	+	ADIPOR2	protein_coding
chr10	65281122	65281123	NM_001001330	0	+	REEP3	protein_coding			chr8	11534427	11534428	NM_001308094	0	+	GATA4	protein_coding			chr11	16497936	16497937	NM_033326	0	-	SOX6	protein_coding			chr12	2162165	2164416	NM_000719	0	+	CACNA1C	protein_coding
chr10	69644426	69644427	NM_012238	0	+	SIRT1	protein_coding			chr8	11561659	11561660	NM_002052	0	+	GATA4	protein_coding			chr11	17565964	17565965	NM_001297764	0	-	USH1C	protein_coding			chr12	2903857	2906108	NM_002014	0	+	FKBP4	protein_coding
chr10	69644938	69644939	NM_001142498	0	+	SIRT1	protein_coding			chr8	11565364	11565365	NM_001308093	0	+	GATA4	protein_coding			chr11	17568919	17568920	NM_001277269	0	+	OTOG	protein_coding			chr12	2921537	2923788	NR_147202	0	+	ITFG2	protein_coding
chr10	69835104	69835105	NM_001278185	0	-	HERC4	protein_coding			chr8	11839829	11839830	NM_001033017	0	+	DEFB135	protein_coding			chr11	18062336	18062337	NM_004179	0	-	TPH1	protein_coding			chr12	2999782	3002033	NM_001160408	0	+	TULP3	protein_coding
chr10	69865873	69865874	NM_001256267	0	+	MYPN	protein_coding			chr8	17354596	17354597	NM_001008539	0	+	SLC7A2	protein_coding			chr11	18142501	18142502	NM_054031	0	+	MRGPRX3	protein_coding			chr12	3860366	3862617	NM_001144958	0	-	CRACR2A	protein_coding
chr10	69869189	69869190	NM_001256268	0	+	MYPN	protein_coding			chr8	19796581	19796582	NM_000237	0	+	LPL	protein_coding			chr11	18258385	18258386	NM_006512	0	-	SAA4	protein_coding			chr12	3980614	3982865	NM_001286521	0	-	PARP11	protein_coding
chr10	70092685	70092686	NM_022129	0	-	PBLD	protein_coding			chr8	20040718	20040719	NM_001135691	0	-	SLC18A1	protein_coding			chr11	18287771	18287772	NM_000331	0	+	SAA1	protein_coding			chr12	4430108	4432359	NM_020375	0	+	TIGAR	protein_coding
chr10	70091449	70091450	NM_001322438	0	+	HNRNPH3	protein_coding			chr8	21646347	21646348	NM_001165038	0	-	GFRA2	protein_coding			chr11	18433852	18433853	NM_002301	0	+	LDHC	protein_coding			chr12	5541029	5543280	NM_001102654	0	+	NTF3	protein_coding
chr10	70091767	70091768	NM_001322434	0	+	HNRNPH3	protein_coding			chr8	21900263	21900264	NM_001304478	0	+	FGF17	protein_coding			chr11	18477373	18477374	NM_001144071	0	+	LDHAL6A	protein_coding			chr12	6449283	6451534	NM_001065	0	-	TNFRSF1A	protein_coding
chr10	70092569	70092570	NM_001322437	0	+	HNRNPH3	protein_coding			chr8	21906465	21906466	NM_001323382	0	+	DMTN	protein_coding			chr11	18601066	18601067	NM_001261385	0	-	UEVLD	protein_coding			chr12	6492948	6495199	NM_002342	0	+	LTBR	protein_coding
chr10	70166947	70166948	NR_103475	0	-	RUFY2	protein_coding			chr8	21911065	21911066	NM_001114137	0	+	DMTN	protein_coding			chr11	18621333	18621334	NM_001355570	0	+	SPTY2D1OS	protein_coding			chr12	6578065	6580316	NM_001297438	0	-	VAMP1	protein_coding
chr10	70167052	70167053	NR_103476	0	-	RUFY2	protein_coding			chr8	21912327	21912328	NM_001114136	0	+	DMTN	protein_coding			chr11	18747778	18747779	NM_173588	0	-	IGSF22	protein_coding			chr12	6603047	6605298	NM_014865	0	+	NCAPD2	protein_coding
chr10	70231731	70231732	NM_001080449	0	-	DNA2	protein_coding			chr8	21914416	21914417	NM_001323380	0	+	DMTN	protein_coding			chr11	19232119	19232120	NM_003476	0	-	CSRP3	protein_coding			chr12	6663249	6665500	NM_001039670	0	-	IFFO1	protein_coding
chr10	70231879	70231880	NR_102264	0	-	DNA2	protein_coding			chr8	21915374	21915375	NM_001114135	0	+	DMTN	protein_coding			chr11	19372270	19372271	NM_001111018	0	+	NAV2	protein_coding			chr12	6675498	6677749	NM_001033714	0	-	NOP2	protein_coding
chr10	70287281	70287282	NM_001324312	0	-	SLC25A16	protein_coding			chr8	21916655	21916656	NM_001114138	0	+	DMTN	protein_coding			chr11	20044101	20044102	NM_001111019	0	+	NAV2	protein_coding			chr12	6875232	6877483	NM_001330333	0	+	PTMS	protein_coding
chr10	70320116	70320117	NM_030625	0	+	TET1	protein_coding			chr8	21988566	21988567	NM_005144	0	-	HR	protein_coding			chr11	22214721	22214722	NM_001142649	0	+	ANO5	protein_coding			chr12	6881419	6883670	NM_002286	0	+	LAG3	protein_coding
chr10	70480900	70480901	NM_001282959	0	+	CCAR1	protein_coding			chr8	22014345	22014346	NM_139278	0	-	LGI3	protein_coding			chr11	22688159	22688160	NM_001143830	0	+	GAS2	protein_coding			chr12	6930712	6932963	NM_014449	0	+	GPR162	protein_coding
chr10	70661033	70661034	NM_024045	0	+	DDX50	protein_coding			chr8	24771273	24771274	NM_005382	0	+	NEFM	protein_coding			chr11	22688424	22688425	NR_147085	0	+	GAS2	protein_coding			chr12	6937287	6939538	NM_014262	0	+	P3H3	protein_coding
chr10	70715878	70715879	NM_004728	0	+	DDX21	protein_coding			chr8	24772454	24772455	NM_001105541	0	+	NEFM	protein_coding			chr11	22689653	22689654	NM_177553	0	+	GAS2	protein_coding			chr12	6980521	6982772	NM_001319670	0	-	SPSB2	protein_coding
chr10	70716195	70716196	NM_001256910	0	+	DDX21	protein_coding			chr8	24814384	24814385	NM_006158	0	-	NEFL	protein_coding			chr11	22696318	22696319	NM_005256	0	+	GAS2	protein_coding			chr12	7023363	7025614	NM_001975	0	+	ENO2	protein_coding
chr10	70748476	70748477	NM_015634	0	+	KIF1BP	protein_coding			chr8	25902641	25902642	NM_022659	0	-	EBF2	protein_coding			chr11	22881973	22881974	NM_001195637	0	-	CCDC179	protein_coding			chr12	7033375	7035626	NM_001007026	0	+	ATN1	protein_coding
chr10	70883908	70883909	NM_001035260	0	+	VPS26A	protein_coding			chr8	26723173	26723174	NM_001322503	0	-	ADRA1A	protein_coding			chr11	26210669	26210670	NM_001313726	0	+	ANO3	protein_coding			chr12	7037229	7039480	NM_001940	0	+	ATN1	protein_coding
chr10	70939959	70939960	NM_001301683	0	+	SUPV3L1	protein_coding			chr8	26724761	26724762	NM_000680	0	-	ADRA1A	protein_coding			chr11	26353677	26353678	NM_031418	0	+	ANO3	protein_coding			chr12	7055489	7057740	NM_080548	0	+	PTPN6	protein_coding
chr10	71075609	71075610	NM_033496	0	+	HK1	protein_coding			chr8	27115957	27115958	NM_001283053	0	-	STMN4	protein_coding			chr11	26495448	26495449	NM_001313727	0	+	ANO3	protein_coding			chr12	7060183	7062434	NM_002831	0	+	PTPN6	protein_coding
chr10	71077936	71077937	NM_001322366	0	+	HK1	protein_coding			chr8	27336814	27336815	NM_000742	0	-	CHRNA2	protein_coding			chr11	26593816	26593817	NM_001135091	0	-	MUC15	protein_coding			chr12	7123842	7126093	NM_005768	0	-	LPCAT3	protein_coding
chr10	71078602	71078603	NM_000188	0	+	HK1	protein_coding			chr8	27348518	27348519	NM_001256482	0	+	EPHX2	protein_coding			chr11	26743575	26743576	NM_178498	0	-	SLC5A12	protein_coding			chr12	7259874	7262125	NM_001297640	0	-	C1RL	protein_coding
chr10	71561643	71561644	NM_001130103	0	+	COL13A1	protein_coding			chr8	27348684	27348685	NM_001256484	0	+	EPHX2	protein_coding			chr11	27062508	27062509	NM_003986	0	+	BBOX1	protein_coding			chr12	8185108	8187359	NM_018416	0	+	FOXJ2	protein_coding
chr10	71812356	71812357	NM_018649	0	+	H2AFY2	protein_coding			chr8	27850370	27850371	NM_173833	0	-	SCARA5	protein_coding			chr11	27656175	27656176	NR_102708	0	-	LINC00678	lincRNA			chr12	9067065	9069316	NM_004426	0	+	PHC1	protein_coding
chr10	71892691	71892692	NM_001198696	0	-	AIFM2	protein_coding			chr8	28174648	28174649	NM_006228	0	+	PNOC	protein_coding			chr11	27681197	27681198	NM_001143816	0	-	BDNF	protein_coding			chr12	10020458	10022709	NM_005127	0	-	CLEC2B	protein_coding
chr10	71906497	71906498	NM_001040273	0	-	TYSND1	protein_coding			chr8	28196164	28196165	NM_001284244	0	+	PNOC	protein_coding			chr11	28129747	28129748	NM_031217	0	-	KIF18A	protein_coding			chr12	10103664	10105915	NM_001207010	0	+	CLEC12A	protein_coding
chr10	71930286	71930287	NM_001142648	0	-	SAR1A	protein_coding			chr8	28347836	28347837	NM_001258211	0	-	FBXO16	protein_coding			chr11	28129797	28129798	NM_001113528	0	+	METTL15	protein_coding			chr12	10873953	10876204	NM_001145426	0	-	YBX3	protein_coding
chr10	71993191	71993192	NM_021129	0	-	PPA1	protein_coding			chr8	30746223	30746224	NR_146525	0	-	TEX15	protein_coding			chr11	30038578	30038579	NM_002233	0	-	KCNA4	protein_coding			chr12	11802537	11804788	NM_001987	0	+	ETV6	protein_coding
chr10	72163860	72163861	NM_004096	0	+	EIF4EBP2	protein_coding			chr8	31497267	31497268	NM_013962	0	+	NRG1	protein_coding			chr11	30252562	30252563	NM_000510	0	+	FSHB	protein_coding			chr12	12417811	12420062	NM_002336	0	-	LRP6	protein_coding
chr10	72238563	72238564	NM_014431	0	+	PALD1	protein_coding			chr8	33455316	33455317	NM_001305116	0	-	DUSP26	protein_coding			chr11	30602041	30602042	NM_001584	0	-	MPPED2	protein_coding			chr12	12501169	12503420	NM_018050	0	-	MANSC1	protein_coding
chr10	72432261	72432262	NM_080722	0	+	ADAMTS14	protein_coding			chr8	33457625	33457626	NM_001305115	0	-	DUSP26	protein_coding			chr11	31014234	31014235	NM_020869	0	-	DCDC1	protein_coding			chr12	12713448	12715699	NM_030640	0	-	DUSP16	protein_coding
chr10	72575703	72575704	NM_003901	0	+	SGPL1	protein_coding			chr8	37824185	37824186	NM_000025	0	-	ADRB3	protein_coding			chr11	31531176	31531177	NM_001304274	0	-	IMMP1L	protein_coding			chr12	12869953	12872204	NM_004064	0	+	CDKN1B	protein_coding
chr10	72648012	72648013	NM_001289797	0	-	PCBD1	protein_coding			chr8	41504879	41504880	NM_152568	0	-	NKX6-3	protein_coding			chr11	31531275	31531276	NM_001288725	0	+	ELP4	protein_coding			chr12	12878600	12880851	NM_001130415	0	+	APOLD1	protein_coding
chr10	72648544	72648545	NM_001323004	0	-	PCBD1	protein_coding			chr8	41754281	41754282	NM_001142446	0	-	ANK1	protein_coding			chr11	32816205	32816206	NM_001008391	0	-	CCDC73	protein_coding			chr12	12938290	12940541	NM_030817	0	+	APOLD1	protein_coding
chr10	72972291	72972292	NM_001244889	0	+	UNC5B	protein_coding			chr8	49966894	49966895	NM_001256596	0	+	PPDPFL	protein_coding			chr11	33563876	33563877	NM_012194	0	+	KIAA1549L	protein_coding			chr12	13151243	13153494	NM_015987	0	-	HEBP1	protein_coding
chr10	73156690	73156691	NM_022124	0	+	CDH23	protein_coding			chr8	53478022	53478023	NM_207413	0	-	ALKAL1	protein_coding			chr11	34533347	34533348	NM_001243081	0	-	ELF5	protein_coding			chr12	13197064	13199315	NM_020853	0	+	FAM234B	protein_coding
chr10	73533338	73533339	NM_022153	0	-	VSIR	protein_coding			chr8	57233336	57233337	NM_001318049	0	-	SDR16C5	protein_coding			chr11	34535348	34535349	NM_001243080	0	-	ELF5	protein_coding			chr12	13254630	13256881	NM_001080554	0	-	GSG1	protein_coding
chr10	73611133	73611134	NM_001042465	0	-	PSAP	protein_coding			chr8	57359294	57359295	NM_001135690	0	-	PENK	protein_coding			chr11	34642587	34642588	NM_001206615	0	+	EHF	protein_coding			chr12	13349351	13351602	NM_001423	0	+	EMP1	protein_coding
[truncated: 12,054 more rows]

## Sheet: Supplementary Table 3 (VH10)
Active = 14.229										Active_for_EI = 7.936
[truncated: 14,229 more rows]

## Sheet: Supplementary Table 4 (HA-CS-B)
HA Active_for_EI = 7.514
[truncated: 7,514 more rows]
