# Supplementary material for: Cockayne syndrome B protein is implicated in transcription and associated chromatin dynamics in homeostatic and genotoxic conditions
Source: Aging Cell. 2024 Oct 6;24(1):e14341. doi: 10.1111/acel.14341 (PMC11874911; doi:10.1111/acel.14341)
Supplement: Supplementary file 4 — Table S5. [file ACEL-24-e14341-s003.xlsx]

## Sheet: ATACseq_peaks_NOUV
chr1	669212	669426
chr1	713762	714166
chr1	752548	752821
chr1	839287	839422
chr1	839783	839885
chr1	840019	840231
chr1	840537	840923
chr1	841381	842077
chr1	846521	846736
chr1	848327	848465
chr1	852041	852630
chr1	856160	856698
chr1	859065	859766
chr1	860056	860626
chr1	860856	861074
chr1	866065	866229
chr1	867351	867799
chr1	868458	868749
chr1	873161	874329
chr1	875487	877659
chr1	880107	880914
chr1	881038	881806
chr1	882621	883544
chr1	886794	887223
chr1	894398	894638
chr1	895877	896538
chr1	901361	902651
chr1	911374	911954
chr1	915935	916358
chr1	919515	919925
chr1	933562	934092
chr1	935146	936533
chr1	937145	937626
chr1	948495	950074
chr1	954568	955719
chr1	955902	955982
chr1	956548	956669
chr1	968261	968657
chr1	976028	976295
chr1	994634	995130
chr1	997842	998256
chr1	999379	999735
chr1	1001992	1002559
chr1	1005384	1005578
chr1	1008244	1008352
chr1	1010119	1010660
chr1	1014811	1015898
chr1	1021168	1022092
chr1	1051252	1052254
chr1	1057228	1057942
chr1	1058385	1058575
chr1	1059601	1060866
chr1	1092870	1093871
chr1	1123480	1123678
chr1	1136817	1137145
chr1	1143422	1143996
chr1	1151020	1151604
chr1	1166146	1167703
chr1	1172328	1173687
chr1	1176151	1176513
chr1	1177476	1177724
chr1	1200245	1200893
chr1	1206270	1206708
chr1	1208618	1210109
chr1	1217526	1217860
chr1	1225653	1225781
chr1	1226867	1227071
chr1	1227309	1227596
chr1	1228148	1228592
chr1	1229785	1230811
chr1	1230961	1231593
chr1	1240135	1241308
chr1	1242747	1244223
chr1	1246434	1247529
chr1	1247724	1248172
chr1	1253541	1253967
chr1	1256302	1256944
chr1	1259714	1260720
chr1	1266214	1266677
chr1	1267789	1269645
chr1	1269827	1270665
chr1	1270770	1271379
chr1	1280144	1280922
chr1	1283389	1283869
chr1	1284085	1284420
chr1	1284995	1285308
chr1	1286960	1287673
chr1	1288139	1288879
chr1	1290625	1291073
chr1	1292119	1292908
chr1	1293822	1294582
chr1	1294778	1296267
chr1	1297481	1297649
chr1	1307398	1307662
chr1	1310363	1311032
chr1	1316062	1316163
chr1	1334460	1335403
chr1	1337465	1337593
chr1	1342248	1343434
chr1	1355352	1355520
chr1	1365227	1365988
chr1	1367138	1367887
chr1	1370841	1371023
chr1	1376298	1376680
chr1	1398016	1398138
chr1	1406617	1407190
chr1	1408008	1408849
chr1	1440223	1440623
chr1	1440757	1441099
chr1	1446472	1447559
chr1	1471415	1472066
chr1	1475683	1476630
chr1	1486419	1486658
chr1	1490256	1490532
chr1	1509610	1510847
chr1	1526980	1527237
chr1	1529618	1530274
chr1	1532243	1532822
chr1	1543165	1543275
chr1	1549770	1549935
chr1	1550503	1551675
chr1	1557654	1558213
chr1	1561126	1561546
chr1	1566397	1566775
chr1	1567093	1567593
chr1	1590381	1590644
chr1	1617723	1618311
chr1	1655693	1655977
chr1	1672475	1672909
chr1	1709073	1710583
chr1	1714114	1714607
chr1	1758271	1758439
chr1	1771943	1772635
chr1	1772946	1773405
chr1	1790016	1790919
chr1	1794555	1794795
chr1	1807724	1808297
chr1	1820564	1821113
chr1	1821401	1823322
chr1	1825985	1826562
chr1	1837586	1837944
chr1	1839903	1841121
chr1	1842912	1843410
chr1	1845685	1846333
chr1	1850693	1851289
chr1	1852183	1852378
chr1	1852597	1853433
chr1	1853600	1854196
chr1	1854297	1855212
chr1	1857264	1857442
chr1	1857715	1857816
chr1	1861164	1861364
chr1	1875639	1875793
chr1	1878033	1878297
chr1	1891186	1891749
chr1	1905697	1905946
chr1	1921236	1921533
chr1	1954428	1955037
chr1	1966388	1966801
chr1	1972573	1972935
chr1	1976206	1976705
chr1	1977431	1978220
chr1	1985632	1985781
chr1	2004995	2005294
chr1	2021440	2021652
chr1	2031381	2031810
chr1	2039974	2040284
chr1	2047332	2047811
chr1	2063785	2065170
chr1	2067129	2067270
chr1	2071325	2071715
chr1	2082874	2083000
chr1	2101559	2102152
chr1	2105823	2106384
chr1	2110653	2111422
chr1	2111881	2112507
chr1	2120761	2121786
chr1	2123364	2124169
chr1	2126180	2127033
chr1	2130605	2131203
chr1	2135892	2136281
chr1	2136792	2137130
chr1	2138765	2140252
chr1	2143829	2144726
chr1	2145471	2146143
chr1	2158464	2159481
chr1	2160630	2160923
chr1	2163274	2163768
chr1	2165725	2166428
chr1	2169138	2169401
chr1	2174980	2175305
chr1	2177684	2178211
chr1	2187091	2187758
chr1	2209545	2210004
chr1	2210447	2211133
chr1	2221727	2222793
chr1	2225577	2226100
chr1	2242854	2243200
chr1	2245689	2246655
chr1	2248029	2248252
chr1	2253363	2254278
chr1	2261244	2261801
chr1	2261909	2262788
chr1	2313042	2313740
chr1	2314118	2314497
chr1	2322560	2323805
chr1	2336756	2336909
chr1	2338200	2338795
chr1	2343473	2344603
chr1	2345939	2346040
chr1	2362907	2363107
chr1	2377615	2378100
chr1	2383296	2383775
chr1	2390151	2390344
chr1	2391197	2391617
chr1	2394892	2395030
chr1	2400576	2401212
chr1	2401628	2402010
chr1	2403894	2404584
chr1	2406229	2406992
chr1	2412554	2413745
chr1	2414266	2414479
chr1	2424900	2425219
chr1	2434322	2434675
chr1	2436143	2436354
chr1	2436897	2438132
chr1	2438505	2438641
chr1	2457244	2458491
chr1	2475245	2475372
chr1	2477759	2478665
chr1	2479558	2480423
chr1	2487126	2488501
chr1	2493476	2493618
chr1	2513863	2514101
chr1	2516861	2518876
chr1	2573912	2575011
chr1	2986223	2987010
chr1	3223165	3223825
chr1	3229605	3230473
chr1	3231439	3231563
chr1	3236613	3236742
chr1	3267444	3267944
chr1	3269092	3269238
chr1	3285812	3286891
chr1	3301101	3301379
chr1	3316155	3316737
chr1	3318834	3319075
chr1	3326805	3327003
chr1	3341372	3341676
chr1	3343634	3343748
chr1	3347806	3347989
chr1	3369798	3370260
chr1	3370785	3370924
chr1	3388182	3388706
chr1	3389812	3390553
chr1	3394509	3395316
chr1	3397611	3397715
chr1	3398268	3398782
chr1	3400099	3400659
chr1	3407736	3408306
chr1	3410351	3410930
chr1	3411373	3412420
chr1	3412691	3412873
chr1	3420511	3421562
chr1	3432475	3433247
chr1	3434825	3435053
chr1	3439281	3439938
chr1	3445684	3446372
chr1	3446700	3448296
chr1	3449939	3450447
chr1	3453159	3453305
chr1	3456358	3457116
chr1	3459450	3460415
chr1	3462155	3462847
chr1	3464838	3465405
chr1	3470038	3470344
chr1	3481924	3482188
chr1	3494693	3494953
chr1	3527099	3527243
chr1	3535495	3535997
chr1	3537617	3537993
chr1	3540811	3542333
chr1	3566427	3566950
chr1	3582746	3582915
chr1	3591236	3591353
chr1	3597604	3597704
chr1	3604860	3605255
chr1	3612148	3612629
chr1	3619732	3620386
chr1	3634663	3634772
chr1	3635806	3636593
chr1	3637823	3638113
chr1	3640893	3641348
chr1	3643944	3644077
chr1	3646940	3647326
chr1	3663542	3664080
chr1	3688769	3688881
chr1	3690281	3690478
chr1	3691284	3692289
chr1	3692395	3693082
chr1	3693596	3694876
chr1	3695255	3695600
chr1	3712558	3713479
chr1	3727947	3728186
chr1	3748429	3748586
chr1	3772955	3774282
chr1	3816628	3818106
chr1	3819082	3820031
chr1	3827513	3827690
chr1	3838569	3838768
chr1	4710631	4710781
chr1	4712730	4713045
chr1	4715863	4716627
chr1	4719251	4719805
chr1	4724448	4725069
chr1	4726930	4727182
chr1	4728843	4729456
chr1	4750933	4751436
chr1	4759392	4760132
chr1	4762946	4763350
chr1	4777739	4778532
chr1	4815627	4815780
chr1	4861496	4861979
chr1	4886084	4886365
chr1	4907862	4908383
chr1	4911661	4912030
chr1	5574691	5574900
chr1	5951702	5952186
chr1	5976027	5976495
chr1	5983142	5983330
chr1	5998397	5998696
chr1	6035350	6035483
chr1	6036568	6037279
chr1	6043357	6043741
chr1	6052070	6052991
chr1	6067331	6067866
chr1	6074332	6074611
chr1	6094208	6094869
chr1	6097449	6097663
chr1	6101588	6102298
chr1	6112582	6112811
chr1	6113032	6113233
chr1	6130503	6130719
chr1	6135971	6136112
chr1	6143916	6144478
chr1	6158196	6158913
chr1	6169047	6169309
chr1	6178543	6178688
chr1	6187675	6187962
chr1	6231799	6231990
chr1	6241484	6242039
chr1	6245888	6246082
chr1	6259104	6260143
chr1	6265362	6265479
chr1	6266070	6266443
chr1	6268814	6269553
chr1	6294763	6295084
chr1	6295594	6296364
chr1	6300484	6300736
chr1	6305229	6305570
chr1	6306743	6307173
chr1	6308044	6308454
chr1	6319940	6320896
chr1	6321185	6321603
chr1	6323112	6323376
chr1	6327590	6328024
chr1	6333276	6333657
chr1	6336255	6336823
chr1	6390211	6390872
chr1	6403492	6403946
chr1	6419576	6420045
chr1	6423220	6423413
chr1	6445696	6446054
chr1	6453102	6454251
chr1	6464808	6464981
chr1	6474347	6474794
chr1	6483251	6483505
chr1	6486374	6486705
chr1	6535687	6536091
chr1	6546501	6546828
chr1	6550001	6550958
chr1	6553349	6553568
chr1	6556345	6556790
chr1	6557696	6557884
chr1	6558741	6559614
chr1	6561998	6562572
chr1	6567270	6568092
chr1	6569944	6570376
chr1	6575987	6576095
chr1	6579976	6580615
chr1	6583582	6583999
chr1	6599069	6599468
chr1	6604779	6605205
chr1	6614196	6614899
chr1	6615290	6615509
chr1	6639601	6640344
chr1	6646329	6646497
chr1	6650704	6651759
chr1	6661040	6661566
chr1	6662358	6664531
chr1	6672810	6674064
chr1	6675029	6675483
chr1	6684832	6686088
chr1	6694879	6695092
chr1	6696344	6696586
chr1	6706557	6706857
chr1	6761288	6762249
chr1	6780136	6780352
chr1	6784652	6784877
chr1	6787613	6787935
chr1	6794768	6794878
chr1	6803673	6804354
chr1	6813747	6814138
chr1	6830753	6831272
chr1	6843423	6843662
chr1	6844368	6845554
chr1	6860956	6861143
chr1	6862225	6862460
chr1	6879731	6880131
chr1	6919933	6920011
chr1	6920118	6920667
chr1	6930724	6930887
chr1	6950039	6950448
chr1	6978291	6978783
chr1	6982535	6983015
chr1	7020465	7021053
chr1	7031142	7031439
chr1	7051152	7051813
chr1	7106501	7106716
chr1	7130070	7130720
chr1	7177771	7178103
chr1	7268019	7268198
chr1	7280032	7280495
chr1	7283667	7284156
chr1	7289944	7290090
chr1	7307384	7307546
chr1	7313113	7313475
chr1	7315776	7316030
chr1	7325837	7326041
chr1	7327675	7327953
chr1	7341952	7342342
chr1	7351448	7352056
chr1	7358846	7360477
chr1	7360980	7361629
chr1	7375509	7375837
chr1	7394465	7395069
chr1	7439556	7440050
chr1	7447730	7447951
chr1	7448916	7449805
chr1	7461905	7462328
chr1	7487233	7487703
chr1	7490820	7491417
chr1	7504326	7504711
chr1	7514004	7514511
chr1	7518880	7519469
chr1	7529455	7529849
chr1	7530901	7532182
chr1	7538693	7539263
chr1	7542966	7543370
chr1	7545504	7545761
chr1	7551518	7552050
chr1	7587219	7587506
chr1	7598212	7598381
chr1	7609478	7609906
chr1	7617394	7617709
chr1	7637386	7637522
chr1	7641306	7641505
chr1	7642049	7642164
chr1	7694765	7694882
chr1	7703267	7703748
chr1	7707401	7707540
chr1	7727514	7728058
chr1	7728566	7728997
chr1	7729607	7730103
chr1	7740292	7740726
chr1	7762532	7762764
chr1	7764608	7764953
chr1	7767731	7767840
chr1	7803411	7803964
chr1	7812758	7813324
chr1	7815609	7815824
chr1	7820435	7820762
chr1	7830975	7832130
chr1	7843534	7843653
chr1	7843880	7844840
chr1	7868407	7868528
chr1	7870377	7870782
chr1	7907745	7907995
chr1	7948598	7949051
chr1	7953848	7954172
chr1	7959873	7959984
chr1	7962776	7963069
chr1	7980770	7980885
chr1	7981692	7982704
chr1	8002306	8002699
chr1	8008895	8009380
chr1	8014030	8014637
chr1	8016719	8016956
chr1	8021199	8022237
chr1	8035273	8035623
chr1	8042336	8042692
chr1	8049562	8050125
chr1	8052180	8052391
chr1	8054232	8054535
chr1	8063077	8063411
chr1	8064790	8065573
chr1	8069911	8070546
chr1	8074952	8075493
chr1	8077810	8077960
chr1	8085928	8086817
chr1	8088038	8088992
chr1	8100576	8101025
chr1	8106138	8106298
chr1	8107338	8108451
chr1	8116143	8116392
chr1	8119380	8119485
chr1	8121286	8121740
chr1	8137195	8137685
chr1	8138422	8138636
chr1	8143015	8143462
chr1	8150185	8150819
chr1	8154600	8155026
chr1	8156643	8156966
chr1	8157315	8158127
chr1	8163328	8163470
chr1	8173167	8173528
chr1	8176858	8177508
chr1	8181395	8181719
chr1	8187527	8187696
chr1	8193546	8194441
chr1	8197640	8198261
chr1	8201719	8202214
chr1	8229458	8230221
chr1	8231896	8232155
chr1	8254631	8254947
chr1	8257685	8258341
chr1	8262278	8262890
chr1	8271775	8272440
chr1	8278776	8279019
chr1	8298131	8298765
chr1	8319611	8319765
chr1	8344244	8344538
chr1	8374410	8374655
chr1	8377763	8378456
chr1	8382540	8382686
chr1	8402325	8402736
chr1	8403290	8403994
chr1	8409089	8409290
chr1	8409982	8410428
chr1	8411548	8411698
chr1	8433706	8434535
chr1	8441859	8442300
chr1	8455028	8455238
chr1	8456858	8457512
chr1	8468314	8468665
chr1	8469205	8469512
chr1	8472083	8472658
chr1	8481922	8482044
chr1	8482647	8483468
chr1	8483838	8484615
chr1	8499056	8499764
chr1	8508802	8509713
chr1	8516118	8516812
chr1	8523238	8523949
chr1	8536113	8536373
chr1	8537211	8538116
chr1	8554069	8554251
chr1	8557473	8557993
chr1	8570245	8570949
chr1	8577005	8577992
chr1	8585685	8586464
chr1	8600520	8601178
chr1	8605200	8605412
chr1	8615351	8615493
chr1	8621229	8621525
chr1	8623519	8623859
chr1	8646713	8646946
chr1	8650924	8651154
chr1	8658033	8658676
chr1	8660271	8660860
chr1	8686079	8687048
chr1	8707746	8708056
chr1	8709212	8709445
chr1	8720317	8720910
chr1	8721818	8722128
chr1	8724168	8724353
chr1	8731469	8731583
chr1	8739239	8739638
chr1	8746996	8747405
chr1	8761451	8761892
chr1	8763023	8763818
chr1	8771305	8771665
chr1	8772284	8773269
chr1	8779049	8779373
chr1	8786493	8787031
chr1	8800187	8800512
chr1	8806055	8806822
chr1	8825150	8825437
chr1	8868858	8869129
chr1	8872991	8873460
chr1	8877283	8878290
chr1	8882735	8883082
chr1	8886097	8886490
chr1	8896158	8896806
chr1	8908690	8909347
chr1	8914717	8915133
chr1	8918047	8918542
chr1	8919588	8919696
chr1	8932106	8932283
chr1	8933594	8933964
chr1	8938040	8939536
chr1	8940079	8940557
chr1	8949604	8950717
chr1	8960019	8960547
chr1	8962847	8963157
chr1	8963742	8964327
chr1	8965740	8966396
chr1	8978237	8978419
chr1	8999787	8999908
chr1	9001965	9002151
chr1	9043746	9044067
chr1	9046116	9046610
chr1	9048047	9048258
chr1	9049862	9050244
chr1	9065075	9065582
chr1	9089089	9089710
chr1	9118618	9118836
chr1	9121806	9122138
chr1	9124142	9124826
chr1	9127164	9127734
chr1	9145071	9145278
chr1	9160728	9161110
chr1	9161698	9161866
chr1	9170751	9171333
chr1	9175101	9175307
chr1	9188208	9189287
chr1	9189605	9190382
chr1	9191653	9191938
chr1	9202398	9202536
chr1	9203462	9203674
chr1	9205422	9205549
chr1	9211367	9211801
chr1	9223586	9224723
chr1	9241295	9241761
chr1	9242202	9243130
chr1	9253370	9253505
chr1	9256171	9257005
chr1	9261367	9261762
chr1	9262376	9262746
chr1	9267113	9267503
chr1	9271455	9271862
chr1	9291720	9292092
chr1	9293316	9293734
chr1	9294377	9295510
chr1	9299638	9299785
chr1	9309980	9310330
chr1	9327082	9327606
chr1	9335641	9336232
chr1	9340520	9341035
chr1	9341248	9341458
chr1	9341806	9342505
chr1	9342616	9343715
chr1	9349793	9350465
chr1	9352529	9353063
chr1	9354465	9355186
chr1	9360248	9360689
chr1	9363019	9363693
chr1	9375627	9376174
chr1	9381434	9381688
chr1	9386627	9386948
chr1	9410363	9410986
chr1	9421808	9422214
chr1	9431728	9431881
chr1	9448826	9449045
chr1	9461902	9462091
chr1	9472829	9474222
chr1	9481592	9481748
chr1	9488767	9489452
chr1	9498130	9499039
chr1	9501488	9502025
chr1	9509287	9509626
chr1	9513974	9514110
chr1	9515701	9516214
chr1	9526866	9527770
chr1	9532976	9533604
chr1	9534979	9535815
chr1	9551185	9551413
chr1	9555513	9555700
chr1	9567557	9567830
chr1	9589287	9589391
chr1	9599159	9600347
chr1	9607050	9607200
chr1	9615470	9615685
chr1	9621414	9621837
chr1	9648346	9649058
chr1	9649261	9650259
chr1	9653516	9653809
chr1	9672547	9672940
chr1	9675729	9676051
chr1	9687052	9687604
chr1	9690327	9690756
chr1	9695815	9696010
chr1	9704825	9705116
chr1	9711894	9712451
chr1	9719479	9719869
chr1	9731412	9731762
chr1	9746012	9746394
chr1	9747283	9748102
chr1	9749278	9750354
chr1	9760306	9760731
chr1	9762422	9762541
chr1	9765586	9765689
chr1	9779154	9779629
chr1	9785121	9785343
chr1	9806327	9806725
chr1	9813411	9813651
chr1	9826760	9827248
chr1	9836175	9836553
chr1	9858525	9858842
chr1	9882932	9883357
chr1	9883738	9884704
chr1	9885613	9885978
chr1	9887528	9888203
chr1	9906119	9906520
chr1	9912540	9912846
chr1	9927501	9928142
chr1	9934865	9935336
chr1	9941911	9942375
chr1	9950265	9950909
chr1	9953306	9953632
chr1	9959072	9959261
chr1	9964787	9965356
chr1	9970173	9971260
chr1	9978689	9978850
chr1	10002530	10003822
chr1	10010445	10010795
chr1	10057004	10057168
chr1	10075833	10076087
chr1	10080820	10081160
chr1	10092484	10093826
chr1	10106104	10106805
chr1	10115852	10116318
chr1	10117518	10117969
chr1	10126781	10127614
chr1	10134304	10134937
chr1	10143164	10143469
chr1	10168290	10168697
chr1	10212874	10213290
chr1	10215287	10215492
chr1	10227977	10228638
chr1	10239002	10239171
chr1	10241234	10241650
chr1	10246514	10246863
chr1	10254228	10254435
chr1	10256925	10257465
chr1	10264510	10264631
chr1	10269869	10272148
chr1	10278155	10278538
chr1	10290638	10291046
chr1	10296964	10297207
chr1	10311869	10312091
chr1	10312629	10313038
chr1	10313839	10314320
chr1	10340904	10341503
chr1	10368298	10368418
chr1	10398231	10398351
chr1	10436227	10436627
chr1	10437392	10438044
chr1	10440718	10441114
chr1	10447987	10448407
chr1	10458538	10459870
chr1	10460598	10460919
chr1	10463646	10464157
chr1	10484164	10484365
chr1	10485526	10486044
chr1	10488231	10488350
chr1	10490198	10491388
chr1	10511008	10511930
chr1	10519236	10519549
chr1	10532081	10532928
chr1	10534733	10535584
chr1	10554671	10555532
chr1	10567614	10567749
chr1	10570678	10571474
chr1	10588284	10589017
chr1	10599518	10599700
chr1	10605458	10605711
chr1	10621760	10622034
chr1	10635771	10636113
chr1	10659498	10659895
chr1	10685710	10686415
chr1	10694694	10695529
chr1	10706457	10706662
chr1	10717311	10717616
chr1	10724171	10724277
chr1	10751707	10752229
chr1	10754255	10754364
chr1	10784990	10785739
chr1	10791049	10791322
chr1	10814737	10814957
chr1	10856477	10856788
chr1	10885908	10886039
chr1	10891202	10891463
chr1	10893686	10893868
chr1	10897534	10897836
chr1	10927066	10927896
chr1	10970707	10971129
chr1	10978436	10978948
chr1	11000114	11000512
chr1	11002036	11002562
chr1	11004158	11004321
chr1	11010605	11010842
chr1	11021174	11021457
chr1	11025737	11026231
chr1	11031487	11032215
chr1	11033439	11034133
chr1	11035603	11036241
chr1	11039403	11039817
chr1	11040163	11040661
chr1	11041016	11041247
chr1	11072287	11073416
chr1	11097757	11098190
chr1	11112855	11113641
chr1	11113842	11114086
chr1	11119528	11120795
chr1	11123121	11123354
chr1	11138721	11139045
chr1	11159369	11160215
chr1	11199093	11199318
chr1	11218051	11219410
chr1	11238281	11239103
chr1	11240239	11240711
chr1	11248545	11248785
chr1	11301845	11302052
chr1	11322387	11322986
chr1	11330030	11330279
chr1	11332815	11332986
chr1	11333215	11333871
chr1	11367941	11368263
chr1	11376743	11377214
chr1	11381885	11382451
chr1	11397674	11397790
chr1	11399553	11399916
chr1	11402280	11402561
chr1	11444230	11444491
chr1	11477088	11477687
chr1	11522533	11522703
chr1	11654281	11654604
chr1	11658460	11658702
chr1	11681962	11682516
chr1	11689410	11689720
chr1	11689901	11690007
chr1	11696039	11696139
chr1	11702459	11702718
chr1	11705846	11706155
chr1	11710486	11710707
chr1	11710857	11711244
chr1	11713142	11713772
chr1	11714573	11715147
chr1	11724084	11725077
chr1	11740633	11741927
chr1	11753157	11753623
chr1	11761644	11761841
chr1	11779814	11780088
chr1	11790544	11790700
chr1	11791803	11792106
chr1	11795718	11797321
chr1	11809285	11809489
chr1	11813653	11814105
chr1	11824253	11824596
chr1	11828094	11828268
chr1	11830122	11830286
chr1	11845091	11845643
chr1	11847489	11847991
chr1	11850893	11851411
chr1	11857656	11857757
chr1	11863325	11864102
chr1	11865365	11866520
chr1	11892551	11892693
chr1	11898503	11899002
chr1	11905846	11906141
chr1	11908332	11908469
chr1	11911235	11911495
chr1	11934429	11934577
chr1	11954098	11954230
chr1	11964120	11964578
chr1	11967844	11968031
chr1	11968136	11969156
chr1	11969730	11969920
chr1	11978803	11979276
chr1	11986412	11986686
chr1	11989587	11990394
chr1	11991049	11991561
chr1	11994250	11995211
chr1	12012844	12013092
chr1	12037758	12038023
chr1	12039747	12040715
chr1	12042090	12042344
chr1	12046016	12046322
chr1	12062401	12062513
chr1	12073622	12074005
chr1	12074252	12074982
chr1	12079107	12079919
chr1	12091422	12091549
chr1	12100396	12100945
chr1	12104196	12104657
chr1	12112023	12112507
chr1	12114317	12114615
chr1	12127719	12128418
chr1	12135838	12135986
chr1	12139655	12139870
chr1	12143950	12144071
chr1	12155867	12156242
chr1	12172917	12173181
chr1	12174017	12174145
chr1	12178708	12179092
chr1	12181640	12182029
chr1	12185012	12185396
chr1	12192190	12192622
chr1	12193013	12193546
chr1	12195856	12195986
chr1	12198918	12199188
chr1	12203475	12204295
chr1	12213270	12213993
chr1	12221731	12222339
chr1	12226945	12227653
chr1	12238051	12238628
chr1	12239111	12239453
chr1	12244081	12244708
chr1	12268823	12269333
chr1	12289782	12290494
chr1	12290868	12291535
chr1	12336454	12336562
chr1	12356479	12357110
chr1	12365656	12365765
chr1	12374515	12374652
chr1	12376508	12376622
chr1	12396577	12396684
chr1	12461372	12462112
chr1	12466848	12467727
chr1	12475310	12475500
chr1	12484226	12484508
chr1	12486062	12486453
chr1	12494251	12494508
chr1	12495820	12495920
chr1	12497128	12497344
chr1	12507421	12508162
chr1	12508879	12509764
chr1	12514787	12515120
chr1	12517146	12517292
chr1	12517832	12518218
chr1	12518706	12518911
chr1	12524268	12525103
chr1	12538110	12538628
chr1	12540839	12541084
chr1	12545338	12545785
chr1	12559587	12560343
chr1	12561788	12562001
chr1	12579014	12579246
chr1	12588279	12588735
chr1	12599864	12600625
chr1	12601640	12601961
chr1	12606819	12607482
chr1	12609630	12610432
chr1	12616380	12616917
chr1	12633588	12634159
chr1	12640241	12640468
chr1	12641280	12641469
chr1	12653639	12653947
chr1	12654888	12655554
chr1	12655922	12656793
chr1	12661928	12662421
chr1	12664262	12664659
chr1	12670674	12670817
chr1	12675948	12676369
chr1	12678071	12678553
chr1	12679103	12679444
chr1	12679718	12680140
chr1	12696641	12697015
chr1	12710186	12710304
chr1	12718950	12719401
chr1	12757370	12757717
chr1	13920304	13920545
chr1	13931772	13932055
chr1	13988105	13988451
chr1	13988914	13989308
chr1	13992082	13992504
chr1	14001637	14002228
chr1	14026361	14027438
chr1	14033631	14034196
chr1	14041999	14042419
chr1	14049630	14049747
chr1	14050349	14050570
chr1	14052326	14052603
chr1	14059544	14059731
chr1	14060244	14060496
chr1	14064177	14064402
chr1	14075283	14076511
chr1	14076926	14077557
chr1	14078024	14078386
chr1	14081336	14081548
chr1	14083835	14083988
chr1	14091147	14091305
chr1	14093275	14093924
chr1	14102065	14102205
chr1	14106484	14106752
chr1	14108403	14109013
chr1	14111526	14111891
chr1	14118889	14119243
chr1	14135365	14135617
chr1	14137676	14137976
chr1	14140049	14140461
chr1	14226400	14226944
chr1	14275451	14275563
chr1	14286900	14287162
chr1	14410085	14410463
chr1	14440479	14440629
chr1	14465137	14465491
chr1	14476019	14476173
chr1	14574246	14574480
chr1	14578622	14578896
chr1	14582377	14582514
chr1	14585725	14586126
chr1	14623391	14623509
chr1	14627463	14628253
chr1	14630914	14631429
chr1	14646032	14646411
chr1	14647000	14647424
chr1	14649950	14650291
chr1	14660855	14661188
chr1	14666830	14667035
chr1	14672683	14672823
chr1	14692637	14693038
chr1	14698341	14699290
chr1	14703889	14704177
chr1	14740472	14740981
chr1	14763571	14763693
chr1	14765557	14765897
chr1	14767790	14768223
chr1	14769993	14770298
chr1	14802893	14803500
chr1	14812770	14813690
chr1	14814137	14814847
chr1	14821963	14822184
chr1	14843797	14844416
chr1	14846242	14846821
chr1	14848864	14849590
chr1	14862560	14862683
chr1	14869816	14870218
chr1	14887642	14887775
chr1	14897053	14897243
chr1	14928758	14928882
chr1	15003856	15004144
chr1	15026924	15027610
chr1	15034176	15034474
chr1	15068596	15069354
chr1	15106785	15107071
chr1	15116084	15116624
chr1	15120674	15120981
chr1	15137078	15138363
chr1	15144204	15144533
chr1	15152470	15153150
chr1	15162354	15162464
chr1	15169016	15169189
chr1	15169471	15169829
chr1	15175659	15176035
chr1	15176551	15176994
chr1	15181914	15182089
chr1	15189650	15189753
chr1	15195624	15196001
chr1	15206778	15207680
chr1	15221311	15221683
chr1	15241961	15242155
chr1	15249479	15249793
chr1	15250272	15251657
chr1	15266396	15266792
chr1	15268377	15268737
chr1	15269617	15269734
chr1	15271681	15272507
chr1	15273562	15273702
chr1	15280788	15281017
chr1	15286360	15286882
chr1	15290782	15291904
chr1	15294963	15295512
chr1	15296768	15297423
chr1	15322627	15323474
chr1	15324355	15324651
chr1	15354140	15355082
chr1	15373028	15373267
chr1	15383307	15383651
chr1	15396441	15396988
chr1	15402422	15402793
chr1	15426384	15427303
chr1	15455120	15455286
chr1	15468387	15468925
chr1	15478892	15479592
chr1	15480090	15480765
chr1	15485324	15485629
chr1	15495042	15495373
chr1	15505336	15505958
chr1	15515316	15515426
chr1	15516193	15516382
chr1	15527000	15527632
chr1	15538757	15539084
chr1	15541011	15541563
chr1	15550838	15550999
chr1	15562855	15563217
chr1	15572037	15572677
chr1	15587939	15588229
chr1	15598922	15599312
chr1	15606305	15606462
chr1	15616958	15617176
chr1	15623577	15623806
chr1	15631553	15632173
chr1	15638521	15638668
chr1	15649982	15650426
chr1	15653023	15653887
chr1	15655364	15655764
chr1	15664161	15664794
chr1	15668571	15668993
chr1	15678928	15679367
chr1	15681030	15681254
chr1	15682723	15682946
chr1	15683352	15683682
chr1	15710894	15711105
chr1	15712767	15713201
chr1	15733527	15734174
chr1	15735929	15736718
chr1	15742401	15743065
chr1	15744055	15744253
chr1	15757736	15757878
chr1	15759338	15759667
chr1	15761379	15761582
chr1	15780772	15781148
chr1	15786490	15786572
chr1	15828032	15828294
chr1	15850446	15850913
chr1	15851556	15851854
chr1	15852929	15853605
chr1	15900009	15900177
chr1	15921547	15922045
chr1	15923040	15923674
chr1	15924993	15925121
chr1	15929525	15930472
chr1	15936178	15936344
chr1	15943148	15944511
chr1	15945186	15945648
chr1	15946561	15947037
chr1	15953917	15954608
chr1	16005111	16005439
chr1	16006455	16007646
chr1	16010675	16010981
chr1	16011087	16012146
chr1	16023437	16024049
chr1	16029814	16030627
chr1	16040890	16041334
chr1	16063117	16063417
chr1	16063603	16064176
chr1	16065390	16065684
chr1	16067999	16068346
chr1	16075958	16076665
chr1	16081806	16082395
chr1	16084203	16084363
chr1	16085285	16086084
chr1	16086969	16087608
chr1	16092202	16092582
chr1	16111750	16111887
chr1	16113110	16113442
chr1	16115012	16115472
chr1	16118615	16118758
chr1	16121677	16122087
chr1	16123166	16123622
chr1	16125432	16126318
chr1	16127771	16127941
chr1	16137741	16137975
chr1	16142034	16142481
chr1	16143233	16143573
chr1	16147138	16147255
chr1	16152132	16152674
chr1	16159659	16160019
chr1	16160863	16161837
chr1	16162072	16162865
chr1	16173804	16175165
chr1	16175762	16176035
chr1	16176244	16176690
chr1	16189726	16190121
chr1	16193479	16193709
chr1	16197046	16197222
chr1	16210040	16210168
chr1	16210297	16210357
chr1	16212206	16213270
chr1	16219825	16220046
chr1	16224366	16224577
chr1	16229497	16229643
chr1	16242819	16243158
chr1	16245694	16246255
chr1	16249810	16250061
chr1	16264222	16264527
chr1	16275635	16276705
chr1	16279253	16279533
chr1	16282729	16283023
chr1	16291767	16293019
chr1	16301837	16302857
chr1	16309282	16310022
chr1	16321082	16321312
chr1	16333427	16334014
chr1	16335486	16335776
chr1	16339298	16339970
chr1	16342620	16343033
chr1	16344219	16344964
chr1	16346200	16346362
chr1	16359323	16359726
chr1	16373328	16373615
chr1	16375279	16375390
chr1	16382685	16382866
chr1	16390933	16391435
chr1	16394970	16395262
chr1	16397413	16397996
chr1	16399889	16400092
chr1	16401803	16402100
chr1	16402284	16402931
chr1	16404028	16404582
chr1	16405304	16405809
chr1	16408945	16409209
chr1	16415452	16415811
chr1	16438259	16439085
chr1	16443996	16444202
chr1	16446511	16447214
chr1	16448965	16449856
chr1	16465550	16466619
chr1	16468207	16468431
chr1	16471722	16473286
chr1	16477638	16478257
chr1	16481178	16481684
chr1	16482016	16482712
chr1	16490704	16491150
chr1	16499573	16500280
chr1	16502121	16502925
chr1	16506828	16507100
chr1	16508191	16508774
chr1	16509693	16509872
chr1	16514291	16514593
chr1	16515551	16515855
chr1	16516367	16517184
chr1	16533129	16533937
chr1	16543362	16544328
chr1	16562757	16562971
chr1	16563227	16564166
chr1	16570785	16571131
chr1	16575268	16575566
chr1	16576466	16576620
chr1	16577183	16577527
chr1	16587323	16587568
chr1	16613827	16614118
chr1	16616567	16616754
chr1	16617377	16617501
chr1	16650790	16651284
chr1	16675399	16675692
chr1	16677342	16677909
chr1	16678508	16679350
chr1	16689753	16690336
chr1	16691130	16691251
chr1	16691530	16691718
chr1	16693459	16694490
chr1	16698182	16698611
chr1	16702151	16702443
chr1	16712859	16714088
chr1	16723190	16723386
chr1	16729385	16729558
chr1	16745559	16745796
chr1	16757215	16757456
chr1	16766718	16767893
chr1	16825396	16826549
chr1	16840450	16841021
chr1	16858125	16858275
chr1	16918328	16918541
chr1	16938973	16940467
chr1	16947521	16947765
chr1	16951509	16951674
chr1	16970813	16971325
chr1	17004698	17004844
chr1	17036207	17036638
chr1	17215514	17216291
chr1	17222163	17222304
chr1	17222424	17222792
chr1	17223070	17223336
chr1	17230303	17230784
chr1	17231132	17231970
chr1	17240178	17240989
chr1	17278204	17278636
chr1	17287098	17287701
chr1	17290000	17290269
chr1	17293776	17294186
chr1	17295880	17296632
chr1	17298220	17298822
chr1	17299548	17300026
chr1	17305024	17305685
chr1	17306395	17306602
chr1	17307105	17307252
chr1	17308039	17308208
chr1	17311122	17311710
chr1	17330227	17330828
chr1	17337067	17337374
chr1	17337849	17338739
chr1	17342614	17342951
chr1	17353821	17354294
chr1	17359102	17359527
chr1	17372295	17372881
chr1	17380303	17381164
chr1	17386083	17386802
chr1	17390139	17390338
chr1	17410688	17410882
chr1	17421246	17421493
chr1	17445611	17446742
chr1	17452368	17452519
chr1	17454684	17455313
chr1	17455890	17456584
chr1	17482742	17482872
chr1	17494489	17495396
chr1	17495904	17496139
chr1	17497281	17497496
chr1	17516234	17516950
chr1	17534640	17534810
chr1	17539357	17539583
chr1	17542080	17542385
chr1	17559623	17559848
chr1	17560162	17560666
chr1	17563425	17563780
chr1	17566042	17566147
chr1	17578229	17578521
chr1	17584755	17585098
chr1	17585775	17585958
chr1	17613841	17614336
chr1	17616202	17616528
chr1	17640639	17641603
chr1	17645955	17646376
chr1	17662560	17663023
chr1	17696060	17696248
chr1	17718883	17719185
chr1	17728292	17729473
chr1	17729594	17730186
chr1	17732543	17733052
chr1	17746333	17746607
chr1	17758935	17759054
chr1	17762743	17763532
chr1	17764107	17765145
chr1	17765723	17765860
chr1	17766146	17766604
chr1	17769911	17770368
chr1	17802309	17802670
chr1	17803927	17804291
chr1	17815524	17816155
chr1	17820852	17821199
chr1	17824720	17825218
chr1	17828755	17829288
chr1	17842831	17843037
chr1	17850114	17850499
chr1	17852887	17853070
chr1	17854112	17854298
chr1	17858573	17858698
chr1	17866366	17867454
chr1	17869507	17869878
chr1	17871745	17872312
chr1	17878262	17878669
chr1	17880626	17880964
chr1	17885158	17885348
chr1	17885847	17886174
chr1	17887642	17888467
chr1	17894219	17894490
chr1	17895714	17896707
chr1	17912703	17913046
chr1	17914147	17915227
chr1	17933305	17933497
chr1	17938532	17938886
chr1	17951186	17951723
chr1	17956645	17956761
chr1	17959139	17959507
chr1	17960142	17960559
chr1	17963052	17963396
chr1	17980354	17980655
chr1	17987976	17988642
chr1	17992504	17992872
chr1	18001365	18001805
chr1	18003031	18003402
chr1	18013687	18013930
chr1	18015411	18015947
chr1	18023059	18023168
chr1	18029833	18030018
chr1	18044350	18044461
chr1	18046348	18046711
chr1	18056896	18057455
chr1	18058964	18059454
chr1	18069156	18069341
chr1	18092063	18092884
chr1	18095040	18095688
chr1	18114536	18115146
chr1	18152407	18153019
chr1	18164208	18164454
chr1	18175830	18176185
chr1	18192409	18193331
chr1	18196022	18196633
chr1	18199582	18200230
chr1	18200801	18201673
chr1	18202094	18202255
chr1	18204275	18205048
chr1	18205423	18205880
chr1	18236226	18236425
chr1	18237015	18237239
chr1	18254598	18254701
chr1	18269525	18269807
chr1	18281985	18282096
chr1	18284252	18284429
chr1	18286834	18287103
chr1	18315253	18315496
chr1	18418440	18418872
chr1	18427091	18427480
chr1	18431302	18431663
chr1	18439068	18439405
chr1	18884004	18884572
chr1	18904850	18905084
chr1	18909854	18910391
chr1	18923968	18924122
chr1	18929460	18929778
chr1	18944927	18945327
chr1	18995398	18995502
chr1	19007892	19008157
chr1	19107523	19107685
chr1	19132187	19132379
chr1	19147327	19147661
chr1	19176005	19176650
chr1	19178358	19178548
chr1	19196709	19196969
chr1	19201649	19202146
chr1	19209012	19209274
chr1	19210707	19211062
chr1	19212614	19212742
chr1	19217348	19217511
chr1	19218465	19218610
chr1	19221459	19221702
chr1	19228646	19229755
chr1	19233573	19233791
chr1	19239515	19240121
chr1	19248718	19249234
chr1	19250126	19251404
chr1	19252832	19253407
chr1	19256215	19256624
chr1	19264845	19265606
chr1	19265991	19266122
chr1	19266528	19267040
chr1	19273446	19274576
chr1	19275077	19276569
chr1	19276767	19276969
chr1	19282191	19283848
chr1	19288755	19289004
chr1	19292293	19292650
chr1	19299026	19299204
chr1	19304459	19304658
chr1	19325961	19326214
chr1	19329991	19330176
chr1	19336447	19336693
chr1	19337385	19338094
chr1	19338846	19339081
chr1	19354654	19354896
chr1	19360537	19360755
chr1	19371912	19372160
chr1	19385145	19385311
chr1	19392703	19394507
chr1	19397061	19397183
chr1	19398539	19399194
chr1	19407311	19407767
chr1	19407959	19408371
chr1	19489661	19490107
chr1	19494932	19495263
chr1	19496121	19496561
chr1	19529913	19530209
chr1	19536052	19537342
chr1	19547502	19547797
chr1	19567701	19568076
chr1	19577824	19578979
chr1	19583650	19583961
chr1	19586855	19587645
chr1	19635940	19636063
chr1	19638145	19639608
chr1	19641860	19642338
chr1	19643627	19643869
chr1	19656746	19657529
chr1	19660526	19660856
chr1	19663192	19663326
chr1	19668068	19668259
chr1	19670985	19671114
chr1	19688258	19688657
chr1	19692252	19692606
chr1	19698593	19700109
chr1	19701435	19701978
chr1	19712323	19712920
chr1	19717375	19718021
chr1	19722256	19722422
chr1	19724682	19725243
chr1	19732374	19732870
chr1	19741220	19741460
chr1	19743693	19743865
chr1	19745030	19745377
chr1	19749494	19750071
chr1	19752836	19753236
chr1	19753772	19754230
chr1	19756541	19757092
chr1	19761690	19762048
chr1	19762561	19762844
chr1	19763201	19763548
chr1	19765213	19765652
chr1	19767098	19767275
chr1	19772361	19772703
chr1	19775024	19775873
chr1	19777251	19777765
chr1	19778863	19779216
chr1	19780942	19781732
chr1	19786202	19786435
chr1	19791783	19791917
chr1	19795819	19796151
chr1	19804529	19804692
chr1	19811468	19812611
chr1	19814109	19815087
chr1	19822471	19823206
chr1	19831512	19832156
chr1	19839108	19839366
chr1	19886227	19886624
chr1	19890074	19890569
chr1	19896299	19896464
chr1	19903603	19903782
chr1	19923024	19924154
chr1	19933504	19933661
chr1	19942906	19943410
chr1	19943533	19944282
chr1	19947310	19947825
chr1	19948857	19948965
chr1	19969739	19970878
chr1	19977554	19977883
chr1	19978666	19978997
chr1	19980157	19980514
chr1	19986196	19986562
chr1	19988188	19988314
chr1	20003109	20003448
chr1	20008708	20009220
chr1	20009614	20010155
chr1	20011136	20011475
chr1	20031009	20031462
chr1	20042128	20042536
chr1	20061155	20061526
chr1	20062011	20062661
chr1	20070909	20071118
chr1	20077002	20077277
chr1	20084696	20085206
chr1	20086161	20086520
chr1	20088789	20089059
chr1	20091919	20092557
chr1	20116679	20117059
chr1	20117457	20117635
chr1	20125570	20127044
chr1	20127629	20127750
chr1	20137832	20138004
chr1	20151144	20151360
chr1	20162212	20162322
chr1	20171681	20172019
chr1	20178589	20178852
chr1	20187150	20187897
chr1	20193164	20193685
chr1	20196357	20196723
chr1	20208461	20209552
chr1	20219193	20219423
chr1	20244626	20244811
chr1	20245229	20245845
chr1	20248316	20248446
chr1	20268692	20269023
chr1	20275452	20275815
chr1	20301368	20301745
chr1	20334954	20335309
chr1	20384875	20385427
chr1	20390375	20391127
chr1	20396330	20396887
chr1	20401180	20401508
chr1	20402055	20402320
chr1	20420506	20421083
chr1	20427569	20427675
chr1	20429425	20429706
chr1	20437368	20437502
chr1	20451083	20451389
chr1	20478526	20479253
chr1	20479648	20479966
chr1	20491900	20492202
chr1	20501858	20502063
chr1	20521468	20521881
chr1	20537676	20538275
chr1	20539424	20539624
chr1	20543198	20543402
chr1	20559997	20560114
chr1	20582296	20582583
chr1	20591739	20592314
chr1	20606099	20606330
chr1	20606741	20607366
chr1	20608382	20608656
chr1	20637911	20638107
chr1	20649628	20650037
chr1	20652483	20652693
chr1	20685318	20685471
chr1	20688368	20688894
chr1	20693713	20693887
chr1	20697299	20697615
chr1	20703506	20703640
chr1	20706948	20707546
chr1	20726537	20727431
chr1	20732671	20733034
chr1	20734786	20735034
chr1	20737674	20738321
chr1	20743365	20743732
chr1	20753458	20753848
chr1	20756681	20757367
chr1	20767343	20767576
chr1	20769418	20769820
chr1	20773518	20773618
chr1	20776210	20776559
chr1	20791079	20791476
chr1	20801018	20801321
chr1	20804232	20804500
chr1	20809097	20809301
chr1	20810789	20810945
chr1	20811744	20812343
chr1	20812698	20813547
chr1	20820361	20821969
chr1	20822554	20822911
chr1	20834118	20834911
chr1	20838308	20838463
chr1	20848775	20849095
chr1	20866887	20867034
chr1	20877785	20878017
chr1	20884747	20885052
chr1	20901684	20902169
chr1	20905580	20905787
chr1	20913761	20913907
chr1	20914215	20914322
chr1	20915714	20916597
chr1	20930482	20931174
chr1	20940066	20940737
chr1	20942833	20943476
chr1	20953232	20953608
chr1	20959786	20960463
chr1	20966405	20967023
chr1	20976389	20977408
chr1	20987669	20988583
chr1	20990331	20991043
chr1	20993315	20993551
chr1	20999955	21000380
chr1	21013569	21013681
chr1	21022833	21023785
chr1	21024906	21025362
chr1	21029148	21029312
chr1	21031970	21032156
chr1	21041605	21041788
chr1	21044117	21044835
chr1	21051639	21051860
chr1	21058337	21060165
chr1	21065564	21066198
chr1	21112757	21114622
chr1	21118754	21119104
chr1	21151979	21152480
chr1	21156095	21156334
chr1	21247915	21248052
chr1	21300508	21300930
chr1	21304995	21305248
chr1	21308520	21308673
chr1	21308967	21309096
chr1	21314779	21315200
chr1	21319166	21319364
chr1	21348747	21349251
chr1	21369697	21370066
chr1	21371485	21372094
chr1	21376612	21376731
chr1	21385632	21385745
chr1	21395746	21396417
chr1	21399218	21399583
chr1	21403627	21403877
chr1	21417229	21418043
chr1	21451402	21451813
chr1	21475958	21476925
chr1	21477396	21477566
chr1	21478989	21479167
chr1	21479300	21479488
chr1	21489746	21489876
chr1	21503001	21503870
chr1	21508762	21509207
chr1	21521516	21521988
chr1	21527226	21528237
chr1	21532764	21532880
chr1	21538717	21538953
chr1	21544437	21545001
chr1	21547513	21547700
chr1	21555888	21556371
chr1	21558584	21558746
chr1	21561340	21561609
chr1	21578680	21578981
chr1	21580531	21581005
chr1	21581804	21581995
chr1	21588205	21589169
chr1	21606125	21606800
chr1	21616185	21617246
chr1	21621407	21621688
chr1	21624431	21624887
chr1	21629802	21630556
chr1	21635620	21636077
chr1	21639650	21640058
chr1	21640811	21641011
chr1	21643625	21644131
chr1	21645101	21645576
chr1	21649143	21650059
chr1	21650679	21651650
chr1	21660756	21661442
chr1	21664471	21665114
chr1	21671334	21672362
chr1	21694975	21695411
chr1	21697118	21697503
chr1	21766282	21767233
chr1	21767410	21767525
chr1	21777799	21777936
chr1	21784082	21784371
chr1	21817165	21817723
chr1	21826084	21826555
chr1	21835493	21835715
chr1	21838285	21838802
chr1	21861303	21861553
chr1	21868276	21868849
chr1	21876712	21877035
chr1	21879153	21879688
chr1	21880243	21880429
chr1	21894095	21894970
chr1	21900698	21900969
chr1	21901297	21901551
chr1	21913345	21913712
chr1	21921028	21921336
chr1	21921958	21922295
chr1	21924729	21925415
chr1	21934296	21934598
chr1	21946832	21947010
chr1	21951456	21952134
chr1	21965320	21965519
chr1	21982176	21982578
chr1	21986402	21986823
chr1	21992322	21993388
chr1	21995757	21996759
chr1	21999343	22000359
chr1	22007531	22007807
chr1	22020220	22020901
chr1	22029957	22030548
chr1	22091232	22091834
chr1	22094789	22095123
chr1	22109028	22110512
chr1	22127637	22127894
chr1	22143485	22143722
chr1	22147640	22149456
chr1	22149601	22150084
chr1	22158169	22159323
chr1	22160118	22160998
chr1	22167678	22168424
chr1	22184078	22184237
chr1	22188629	22188847
chr1	22190372	22191089
chr1	22196254	22196752
chr1	22208943	22209371
chr1	22223291	22224003
chr1	22225310	22225572
chr1	22227983	22228327
chr1	22236334	22236578
chr1	22237915	22238666
chr1	22246074	22246256
chr1	22246585	22247213
chr1	22251142	22251506
chr1	22253188	22254323
chr1	22257493	22258274
chr1	22258721	22258923
chr1	22263540	22264276
chr1	22264995	22265502
chr1	22266132	22266680
chr1	22269493	22269762
chr1	22290453	22290733
chr1	22292371	22292515
chr1	22292621	22293194
chr1	22345455	22346089
chr1	22349255	22349748
chr1	22350983	22352691
chr1	22366250	22366681
chr1	22371241	22371916
chr1	22374829	22375330
chr1	22378943	22380205
chr1	22382547	22382962
chr1	22389902	22390002
chr1	22404382	22404500
chr1	22438164	22438369
chr1	22459110	22459437
chr1	22468835	22469179
chr1	22470132	22470175
chr1	22472341	22472444
chr1	22533270	22533417
chr1	22556140	22556418
chr1	22573155	22573409
chr1	22575122	22575727
chr1	22577007	22577243
chr1	22579569	22580361
chr1	22597949	22598349
chr1	22600291	22600486
chr1	22602317	22602602
chr1	22668597	22668949
chr1	22702571	22702841
chr1	22703525	22703782
chr1	22705765	22706367
chr1	22706814	22707105
chr1	22714504	22716332
chr1	22739461	22739796
chr1	22743015	22743495
chr1	22744667	22745011
chr1	22745382	22745797
chr1	22747058	22747229
chr1	22755208	22755388
chr1	22774113	22774635
chr1	22778210	22779357
chr1	22826982	22827300
chr1	22830431	22831014
chr1	22856665	22857301
chr1	22863074	22863189
chr1	22866776	22867043
chr1	22871887	22871989
chr1	22883853	22884371
chr1	22965947	22966208
chr1	22968611	22969065
chr1	22988862	22989505
chr1	23000580	23000969
chr1	23016036	23016330
chr1	23030885	23031392
chr1	23036835	23037359
chr1	23058434	23058777
chr1	23061842	23062344
chr1	23066237	23066776
chr1	23072715	23072863
chr1	23076785	23077323
chr1	23080079	23080498
chr1	23087018	23087307
chr1	23100596	23100970
chr1	23114674	23115007
chr1	23115733	23115988
chr1	23121244	23121467
chr1	23134967	23135806
chr1	23158467	23159175
chr1	23162063	23162813
chr1	23168442	23168757
chr1	23188602	23188856
chr1	23194875	23195067
chr1	23206558	23206853
chr1	23212809	23213198
chr1	23215302	23215496
chr1	23229665	23229859
chr1	23251752	23252018
chr1	23256799	23257074
chr1	23289326	23290449
chr1	23290792	23291239
chr1	23295580	23296063
chr1	23302995	23303429
chr1	23304901	23305052
chr1	23337101	23337763
chr1	23345496	23346550
chr1	23388098	23388206
chr1	23410386	23410501
chr1	23424932	23425659
chr1	23426566	23427192
chr1	23428910	23429107
chr1	23429918	23430308
chr1	23440999	23441158
chr1	23445864	23446254
chr1	23448818	23449267
chr1	23489942	23490285
chr1	23494076	23494524
chr1	23495064	23495684
chr1	23496022	23496702
chr1	23497837	23498359
chr1	23503946	23504771
chr1	23510883	23511458
chr1	23515449	23515779
chr1	23520725	23521743
chr1	23523410	23523725
chr1	23524816	23525278
chr1	23528888	23529275
chr1	23551288	23551965
chr1	23599842	23600441
chr1	23609415	23609809
chr1	23610390	23610821
chr1	23655184	23655388
chr1	23664006	23664141
chr1	23664442	23664666
chr1	23668384	23668588
chr1	23668781	23668997
chr1	23669871	23671571
chr1	23683399	23684263
chr1	23694313	23695860
chr1	23696106	23696435
chr1	23703435	23704306
chr1	23711234	23711953
chr1	23720765	23721676
chr1	23726964	23727522
chr1	23729423	23729961
chr1	23730177	23730778
chr1	23738226	23738374
chr1	23748237	23749275
chr1	23750984	23751498
chr1	23770604	23771177
chr1	23777944	23778126
chr1	23778675	23778865
chr1	23782838	23783099
chr1	23794543	23794666
chr1	23797143	23797528
chr1	23798167	23798652
chr1	23799997	23800215
chr1	23801753	23802302
chr1	23805356	23805869
chr1	23809680	23809921
chr1	23810154	23811301
chr1	23823499	23824011
chr1	23854757	23855315
chr1	23857602	23858261
chr1	23864008	23864326
chr1	23866225	23866718
chr1	23871147	23871486
chr1	23875316	23875539
chr1	23880995	23881994
chr1	23885799	23886509
chr1	23888654	23889135
chr1	23894645	23895042
chr1	23903429	23904343
chr1	23911985	23912608
chr1	23916935	23917182
chr1	23961480	23962187
chr1	23963974	23964184
chr1	23965401	23965716
chr1	23966071	23966253
chr1	23977713	23978088
chr1	23984275	23984420
chr1	23999667	23999859
chr1	24018039	24018969
chr1	24022726	24023381
chr1	24026344	24026636
chr1	24027113	24027232
chr1	24045069	24045263
chr1	24058946	24059168
chr1	24067992	24068397
chr1	24069466	24070842
chr1	24072081	24072340
chr1	24074344	24074867
chr1	24077880	24078018
chr1	24083289	24083555
chr1	24089681	24089947
chr1	24098505	24099049
chr1	24104420	24105286
chr1	24106371	24106756
chr1	24116694	24117027
chr1	24117297	24117891
chr1	24126175	24127712
chr1	24136290	24136467
chr1	24137409	24137531
chr1	24151570	24152203
chr1	24164870	24165284
chr1	24181188	24181309
chr1	24194427	24195235
chr1	24243385	24243585
chr1	24250720	24250839
chr1	24363219	24363696
chr1	24372438	24373873
chr1	24397385	24397622
chr1	24412118	24412321
chr1	24428781	24428897
chr1	24434415	24434600
chr1	24435207	24435761
chr1	24437116	24438175
chr1	24438953	24439239
chr1	24444386	24444530
chr1	24446307	24447112
chr1	24452788	24453361
chr1	24462752	24463060
chr1	24469164	24469863
chr1	24476424	24477200
chr1	24484259	24484725
chr1	24513869	24514230
chr1	24518519	24518874
chr1	24519501	24519903
chr1	24525898	24526131
chr1	24528414	24528894
chr1	24560831	24560951
chr1	24563122	24563588
chr1	24575477	24575803
chr1	24592865	24593451
chr1	24602111	24602263
chr1	24603804	24604301
chr1	24610220	24610768
chr1	24616403	24616720
chr1	24620851	24621743
chr1	24627744	24628266
[truncated: 172,098 more rows]

## Sheet: ATACseq peaks +UV_30 min
chr1	713747	714295
chr1	752651	752776
chr1	839163	839313
chr1	839652	839883
chr1	840014	840265
chr1	840580	840884
chr1	842216	842336
chr1	846517	846823
chr1	848168	848611
chr1	852086	852502
chr1	856023	856698
chr1	859035	861097
chr1	867441	867782
chr1	868707	869212
chr1	873537	874350
chr1	875492	877655
chr1	878382	878877
chr1	880144	880886
chr1	886854	886982
chr1	894286	894656
chr1	895850	896548
chr1	898855	899516
chr1	901327	902677
chr1	908826	909031
chr1	911354	911997
chr1	919508	919944
chr1	923730	923848
chr1	931033	931527
chr1	932410	932940
chr1	934415	934523
chr1	935121	936531
chr1	937062	937605
chr1	948473	950059
chr1	954575	956035
chr1	956488	956882
chr1	968404	968669
chr1	975871	976271
chr1	994608	995130
chr1	997995	998153
chr1	999304	999817
chr1	1002203	1002347
chr1	1005415	1005677
chr1	1010144	1010713
chr1	1014846	1015911
chr1	1051249	1052283
chr1	1057192	1058759
chr1	1059708	1059868
chr1	1089283	1089618
chr1	1092860	1093864
chr1	1123483	1123634
chr1	1136800	1137170
chr1	1143448	1144018
chr1	1166153	1167709
chr1	1172700	1172896
chr1	1173249	1173759
chr1	1174800	1175102
chr1	1176345	1176448
chr1	1177176	1177606
chr1	1179554	1179677
chr1	1183051	1183208
chr1	1200237	1200896
chr1	1206264	1206691
chr1	1207453	1207898
chr1	1208628	1210015
chr1	1217526	1217967
chr1	1218368	1218599
chr1	1220598	1220719
chr1	1225654	1225822
chr1	1226658	1227775
chr1	1230795	1231025
chr1	1234415	1234657
chr1	1237421	1237728
chr1	1239971	1241232
chr1	1242760	1244488
chr1	1246392	1247308
chr1	1253535	1253936
chr1	1259682	1260720
chr1	1266221	1266924
chr1	1269034	1269512
chr1	1280127	1281070
chr1	1283095	1283723
chr1	1284028	1284350
chr1	1284943	1285314
chr1	1286977	1287696
chr1	1288768	1289594
chr1	1292119	1292888
chr1	1293611	1296286
chr1	1297476	1297653
chr1	1307372	1307662
chr1	1310231	1311139
chr1	1333341	1334009
chr1	1334354	1335528
chr1	1337465	1337622
chr1	1342253	1343388
chr1	1355284	1355578
chr1	1365621	1366052
chr1	1367222	1367545
chr1	1370794	1371291
chr1	1376266	1377105
chr1	1397734	1398133
chr1	1406536	1407193
chr1	1408146	1408361
chr1	1440226	1440618
chr1	1440822	1441108
chr1	1446472	1447577
chr1	1474008	1475302
chr1	1475551	1476928
chr1	1486349	1486712
chr1	1490013	1490760
chr1	1509473	1510891
chr1	1526996	1527169
chr1	1529526	1529723
chr1	1529976	1530250
chr1	1532447	1532722
chr1	1532963	1533018
chr1	1534792	1535122
chr1	1539382	1539733
chr1	1549734	1549940
chr1	1550495	1551913
chr1	1566395	1566872
chr1	1567195	1567511
chr1	1590373	1590683
chr1	1617697	1618288
chr1	1655695	1655987
chr1	1672224	1672930
chr1	1708977	1710641
chr1	1711403	1712436
chr1	1714106	1714607
chr1	1738458	1738685
chr1	1758206	1758577
chr1	1764419	1764519
chr1	1771982	1772484
chr1	1772685	1773439
chr1	1790023	1790969
chr1	1791523	1791817
chr1	1794506	1794794
chr1	1808097	1808241
chr1	1812277	1812410
chr1	1821356	1823356
chr1	1837581	1837939
chr1	1839943	1841163
chr1	1845334	1846067
chr1	1850470	1851289
chr1	1852946	1853164
chr1	1854367	1854546
chr1	1856011	1856159
chr1	1857374	1857571
chr1	1861021	1861276
chr1	1875150	1875679
chr1	1891502	1891834
chr1	1891941	1892012
chr1	1966431	1966617
chr1	1976200	1976745
chr1	1977514	1978174
chr1	1984793	1986043
chr1	2005350	2005513
chr1	2020138	2020324
chr1	2031404	2031951
chr1	2035893	2036015
chr1	2047249	2047714
chr1	2063750	2065277
chr1	2066757	2067508
chr1	2071321	2071705
chr1	2082610	2083023
chr1	2101395	2102104
chr1	2105699	2106382
chr1	2110124	2111382
chr1	2112081	2112241
chr1	2120803	2121791
chr1	2123377	2124205
chr1	2126152	2127018
chr1	2130617	2131233
chr1	2135864	2136317
chr1	2136717	2137135
chr1	2138911	2140245
chr1	2143822	2144905
chr1	2145454	2146131
chr1	2156623	2156992
chr1	2158660	2159486
chr1	2160684	2160916
chr1	2163101	2163778
chr1	2165652	2166427
chr1	2174899	2175211
chr1	2177592	2178223
chr1	2186877	2187802
chr1	2207395	2207512
chr1	2208677	2208932
chr1	2210475	2211128
chr1	2221669	2222780
chr1	2225563	2225744
chr1	2242671	2243216
chr1	2245771	2246820
chr1	2247977	2248686
chr1	2253363	2254254
chr1	2261825	2262899
chr1	2312922	2313807
chr1	2314115	2314324
chr1	2322530	2323849
chr1	2337180	2337329
chr1	2343409	2344706
chr1	2345728	2346055
chr1	2381186	2381406
chr1	2383160	2383767
chr1	2389866	2390118
chr1	2400386	2400853
chr1	2401914	2402235
chr1	2406526	2406771
chr1	2407637	2407769
chr1	2413252	2413896
chr1	2414007	2414328
chr1	2426925	2427065
chr1	2427642	2427772
chr1	2435986	2436699
chr1	2438465	2439584
chr1	2457198	2458505
chr1	2475212	2475319
chr1	2475878	2476127
chr1	2477447	2478696
chr1	2479421	2480423
chr1	2487151	2488453
chr1	2506010	2506116
chr1	2513901	2514103
chr1	2516950	2517258
chr1	2517458	2518871
chr1	2524312	2524517
chr1	2540627	2540805
chr1	2573918	2574942
chr1	2977524	2977686
chr1	2986245	2987216
chr1	3223134	3223827
chr1	3229524	3230476
chr1	3231396	3231537
chr1	3236659	3236768
chr1	3269062	3269277
chr1	3286079	3286891
chr1	3314092	3314202
chr1	3318879	3319040
chr1	3326860	3327113
chr1	3341360	3341669
chr1	3347930	3348142
chr1	3369788	3370710
chr1	3370842	3370913
chr1	3377266	3377407
chr1	3388171	3388654
chr1	3389825	3390593
chr1	3393887	3395030
chr1	3396764	3398115
chr1	3398307	3398467
chr1	3400342	3400569
chr1	3407788	3408323
chr1	3411561	3411985
chr1	3412876	3413107
chr1	3420488	3421562
chr1	3434843	3435042
chr1	3439250	3440026
chr1	3446761	3448368
chr1	3453170	3453294
chr1	3456626	3456885
chr1	3459414	3460418
chr1	3462299	3462865
chr1	3464821	3465404
chr1	3470031	3470457
chr1	3493937	3494133
chr1	3494705	3494871
chr1	3535473	3536140
chr1	3537623	3538174
chr1	3540789	3542336
chr1	3566460	3566950
chr1	3590921	3591421
chr1	3605043	3605310
chr1	3612153	3612625
chr1	3619734	3620376
chr1	3634776	3634999
chr1	3637798	3638201
chr1	3641113	3641315
chr1	3643924	3644276
chr1	3646831	3647199
chr1	3661393	3661559
chr1	3662191	3663070
chr1	3663517	3664080
chr1	3688692	3689074
chr1	3689922	3690569
chr1	3692002	3692443
chr1	3712473	3713525
chr1	3718091	3718298
chr1	3748384	3748602
chr1	3773107	3774282
chr1	3774803	3775103
chr1	3816595	3818124
chr1	3819106	3819348
chr1	3827486	3827606
chr1	4710555	4710799
chr1	4712733	4713085
chr1	4714303	4714920
chr1	4715214	4715394
chr1	4716021	4716728
chr1	4718076	4718847
chr1	4719437	4719623
chr1	4724692	4725126
chr1	4726923	4727252
chr1	4728854	4729475
chr1	4750784	4751541
chr1	4759570	4760217
chr1	4763023	4763393
chr1	4777834	4777965
chr1	4778132	4778328
chr1	4802007	4802193
chr1	4815523	4815831
chr1	4861624	4861979
chr1	4907826	4908416
chr1	4911595	4912075
chr1	5574551	5574883
chr1	5951671	5952495
chr1	5962815	5962985
chr1	5968449	5968588
chr1	5975992	5976500
chr1	5983154	5983424
chr1	5998413	5998682
chr1	6035319	6035664
chr1	6043279	6043751
chr1	6052028	6053085
chr1	6067035	6067905
chr1	6094316	6094895
chr1	6097424	6097788
chr1	6101613	6101770
chr1	6112627	6113248
chr1	6142471	6142755
chr1	6143787	6144597
chr1	6158160	6159020
chr1	6163805	6163949
chr1	6169042	6169174
chr1	6187625	6187895
chr1	6200422	6200578
chr1	6231732	6231989
chr1	6239142	6239339
chr1	6241438	6241690
chr1	6259102	6260161
chr1	6265328	6266605
chr1	6268837	6269662
chr1	6294840	6295119
chr1	6295455	6296372
chr1	6300372	6300745
chr1	6305217	6305580
chr1	6306473	6307365
chr1	6308084	6308472
chr1	6319826	6321596
chr1	6323083	6323448
chr1	6327825	6328108
chr1	6333460	6333665
chr1	6336214	6336875
chr1	6373619	6373721
chr1	6377542	6377666
chr1	6390266	6390941
chr1	6403483	6403947
chr1	6418953	6419313
chr1	6419740	6420015
chr1	6423230	6423487
chr1	6429026	6429167
chr1	6445670	6446109
chr1	6453001	6454255
chr1	6464740	6464973
chr1	6466249	6466361
chr1	6474312	6474824
chr1	6480358	6480594
chr1	6482961	6483563
chr1	6484226	6484531
chr1	6498041	6498354
chr1	6532312	6532488
chr1	6535520	6535933
chr1	6536948	6537104
chr1	6546537	6546952
chr1	6550006	6551080
chr1	6551746	6552024
chr1	6556783	6556918
chr1	6557563	6557899
chr1	6562396	6562527
chr1	6567863	6568031
chr1	6575769	6576211
chr1	6580038	6580619
chr1	6583750	6583943
chr1	6599125	6599390
chr1	6604790	6605328
chr1	6613858	6614920
chr1	6615332	6615455
chr1	6639608	6640630
chr1	6655216	6655555
chr1	6659262	6659996
chr1	6661037	6661650
chr1	6662259	6664532
chr1	6672810	6674132
chr1	6684819	6686095
chr1	6696303	6696431
chr1	6696535	6696808
chr1	6706433	6706831
chr1	6761114	6762244
chr1	6780013	6780308
chr1	6784596	6785058
chr1	6787613	6787933
chr1	6792103	6792291
chr1	6803709	6804385
chr1	6813795	6814010
chr1	6818916	6819163
chr1	6830729	6831422
chr1	6843423	6843757
chr1	6844339	6845585
chr1	6854371	6854498
chr1	6855765	6855986
chr1	6860855	6861256
chr1	6862118	6862479
chr1	6879736	6880079
chr1	6919813	6920667
chr1	6930723	6930887
chr1	6950029	6950315
chr1	6978174	6978864
chr1	6982536	6983028
chr1	7020440	7020927
chr1	7031131	7031366
chr1	7051367	7051808
chr1	7130050	7130714
chr1	7177703	7177890
chr1	7268059	7268258
chr1	7280062	7280479
chr1	7283566	7284173
chr1	7289917	7290189
chr1	7307394	7307545
chr1	7313236	7313475
chr1	7315684	7315941
chr1	7323591	7323908
chr1	7325818	7326142
chr1	7327676	7328141
chr1	7341946	7342353
chr1	7351419	7352276
chr1	7358847	7360491
chr1	7361007	7361581
chr1	7375457	7375836
chr1	7394523	7395116
chr1	7439513	7440087
chr1	7448852	7449837
chr1	7461878	7462349
chr1	7487278	7487438
chr1	7490868	7491278
chr1	7514207	7514411
chr1	7518863	7519479
chr1	7529432	7529861
chr1	7531007	7532123
chr1	7538736	7539374
chr1	7545597	7545766
chr1	7551501	7552072
chr1	7586634	7587571
chr1	7598236	7598396
chr1	7609513	7609861
chr1	7613338	7613702
chr1	7617366	7617625
chr1	7703044	7703258
chr1	7707276	7707514
chr1	7709039	7709537
chr1	7712307	7712556
chr1	7727523	7728080
chr1	7728631	7728906
chr1	7729524	7729670
chr1	7740097	7740821
chr1	7742403	7742596
chr1	7743099	7743486
chr1	7762520	7762732
chr1	7764542	7764956
chr1	7767664	7767857
chr1	7803564	7803676
chr1	7812740	7813307
chr1	7815675	7815796
chr1	7820551	7820691
chr1	7831035	7832022
chr1	7843431	7843689
chr1	7843880	7844721
chr1	7868431	7868548
chr1	7870353	7870797
chr1	7907714	7908134
chr1	7926577	7926706
chr1	7948559	7949041
chr1	7953825	7954277
chr1	7959850	7959950
chr1	7962859	7963061
chr1	7980676	7980866
chr1	7981692	7982704
chr1	8002299	8002774
chr1	8008887	8009366
chr1	8013961	8014923
chr1	8016706	8017024
chr1	8021211	8022249
chr1	8035262	8035757
chr1	8041677	8041790
chr1	8042301	8042768
chr1	8052055	8052388
chr1	8054164	8054535
chr1	8063020	8063480
chr1	8064763	8065599
chr1	8074899	8075528
chr1	8077625	8078120
chr1	8080132	8080711
chr1	8082527	8083520
chr1	8085789	8086831
chr1	8088033	8088792
chr1	8100573	8100992
chr1	8106109	8106433
chr1	8107243	8107552
chr1	8107653	8108482
chr1	8115957	8116428
chr1	8119194	8119554
chr1	8121298	8121795
chr1	8122182	8122406
chr1	8137178	8137722
chr1	8138424	8138726
chr1	8143015	8143558
chr1	8144001	8144231
chr1	8150060	8150817
chr1	8154598	8155015
chr1	8156627	8157137
chr1	8157315	8158122
chr1	8163348	8163463
chr1	8176875	8177539
chr1	8181362	8181731
chr1	8187517	8187710
chr1	8193546	8194444
chr1	8197639	8198271
chr1	8201612	8202241
chr1	8229458	8230253
chr1	8231941	8232057
chr1	8254709	8254922
chr1	8257669	8258360
chr1	8262261	8262892
chr1	8271804	8272440
chr1	8277310	8277582
chr1	8278813	8279048
chr1	8289696	8289946
chr1	8290149	8290386
chr1	8298162	8298690
chr1	8319613	8319933
chr1	8344192	8344554
chr1	8363338	8363458
chr1	8374314	8374725
chr1	8377738	8378552
chr1	8402315	8402735
chr1	8403153	8404041
chr1	8408993	8409434
chr1	8410033	8410479
chr1	8431018	8431299
chr1	8433567	8434657
chr1	8441808	8442323
chr1	8444687	8444847
chr1	8454869	8455275
chr1	8456545	8457444
chr1	8468253	8468573
chr1	8469183	8469532
chr1	8472111	8472675
chr1	8481909	8484606
chr1	8499018	8499671
chr1	8508632	8509810
chr1	8516073	8516829
chr1	8523238	8523986
chr1	8537259	8537994
chr1	8541793	8542029
chr1	8543255	8543461
chr1	8554066	8554243
chr1	8557321	8558007
chr1	8570213	8570954
chr1	8577045	8577949
chr1	8585435	8586449
chr1	8600457	8601265
chr1	8605202	8605427
chr1	8615311	8615498
chr1	8621250	8621507
chr1	8623429	8623981
chr1	8627315	8627558
chr1	8631335	8631552
chr1	8646671	8646970
chr1	8650908	8651044
chr1	8658167	8658596
chr1	8660312	8660885
chr1	8686033	8687036
chr1	8689360	8689541
chr1	8707738	8708110
chr1	8720319	8720962
chr1	8721725	8722185
chr1	8723242	8723535
chr1	8724153	8724351
chr1	8731306	8731539
chr1	8735189	8735326
chr1	8739375	8739723
chr1	8746979	8747382
chr1	8761442	8762025
chr1	8763042	8763803
chr1	8771307	8771610
chr1	8772248	8773252
chr1	8786538	8787015
chr1	8800142	8800559
chr1	8806497	8806776
chr1	8825207	8825392
chr1	8842163	8842382
chr1	8868879	8869068
chr1	8873095	8873437
chr1	8877325	8878270
chr1	8882732	8883096
chr1	8885991	8886437
chr1	8896338	8896507
chr1	8908805	8909372
chr1	8918028	8918483
chr1	8919563	8919742
chr1	8922612	8922933
chr1	8932133	8932287
chr1	8933577	8934099
chr1	8934520	8934805
chr1	8935418	8935976
chr1	8938021	8939553
chr1	8940059	8940511
chr1	8949763	8950711
chr1	8960081	8960249
chr1	8962713	8963171
chr1	8963720	8964393
chr1	8965769	8966410
chr1	8978188	8978620
chr1	8999797	8999899
chr1	9001844	9002235
chr1	9043743	9044108
chr1	9046094	9046582
chr1	9048061	9048313
chr1	9049872	9050075
chr1	9065060	9065575
chr1	9070208	9070310
chr1	9072101	9072229
chr1	9089095	9089786
chr1	9118636	9118790
chr1	9122134	9122453
chr1	9124638	9124763
chr1	9127206	9127747
chr1	9138158	9138398
chr1	9145007	9145344
chr1	9160728	9161878
chr1	9170750	9171373
chr1	9175116	9175217
chr1	9188259	9190496
chr1	9202407	9202687
chr1	9203291	9203736
chr1	9205442	9205546
chr1	9211405	9211565
chr1	9223588	9224708
chr1	9241276	9241830
chr1	9242202	9243319
chr1	9253421	9253535
chr1	9256096	9257050
chr1	9261381	9262260
chr1	9262372	9262387
chr1	9267055	9267622
chr1	9271424	9271824
chr1	9291567	9292381
chr1	9293343	9293747
chr1	9294368	9295503
chr1	9299770	9300123
chr1	9302424	9302571
chr1	9310065	9310330
chr1	9327061	9327606
chr1	9335359	9336124
chr1	9340520	9341532
chr1	9349156	9349396
chr1	9349793	9350467
chr1	9352510	9353370
chr1	9354467	9355144
chr1	9360326	9360431
chr1	9362999	9363719
chr1	9375622	9376024
chr1	9381397	9381839
chr1	9386561	9387105
chr1	9410237	9410921
chr1	9444969	9445260
chr1	9448529	9449280
chr1	9462008	9462121
chr1	9472804	9474224
chr1	9488667	9489427
chr1	9498129	9499032
chr1	9501202	9501883
chr1	9509205	9509626
chr1	9515771	9516098
chr1	9526766	9527700
chr1	9532961	9533605
chr1	9535131	9535584
chr1	9551046	9551557
chr1	9555422	9555705
chr1	9567610	9567806
chr1	9586685	9586847
chr1	9589285	9589724
chr1	9599149	9600405
chr1	9602609	9602969
chr1	9607030	9607212
chr1	9615525	9615626
chr1	9621573	9621821
chr1	9648373	9650001
chr1	9675599	9675904
chr1	9687089	9687680
chr1	9704730	9705118
chr1	9711802	9712355
chr1	9719472	9719880
chr1	9727348	9727464
chr1	9731542	9731722
chr1	9747231	9748173
chr1	9749283	9750385
chr1	9751791	9752135
chr1	9760272	9760877
chr1	9762426	9762530
chr1	9765530	9765952
chr1	9779044	9779692
chr1	9784988	9785352
chr1	9806246	9806725
chr1	9813424	9813602
chr1	9826734	9827276
chr1	9836164	9836616
chr1	9858404	9858817
chr1	9883066	9884744
chr1	9885589	9886008
chr1	9887599	9887876
chr1	9895949	9896085
chr1	9912600	9912882
chr1	9925611	9925738
chr1	9927479	9928144
chr1	9934865	9935334
chr1	9941737	9942407
chr1	9950309	9950963
chr1	9953196	9953703
chr1	9959074	9959276
chr1	9964868	9965318
chr1	9970177	9971242
chr1	9978672	9978974
chr1	10002525	10003872
chr1	10010348	10010856
chr1	10056964	10057203
chr1	10074157	10074380
chr1	10075656	10076173
chr1	10080810	10081142
chr1	10092496	10093705
chr1	10094353	10094847
chr1	10106143	10106714
chr1	10115836	10116328
chr1	10117462	10117819
chr1	10126835	10127627
chr1	10134311	10134947
chr1	10143078	10143726
chr1	10167925	10168722
chr1	10213113	10213279
chr1	10215226	10215472
chr1	10228012	10228766
chr1	10241096	10241699
chr1	10246457	10247015
chr1	10256881	10257523
chr1	10264406	10264570
chr1	10269869	10272163
chr1	10278079	10278545
chr1	10290687	10291101
chr1	10296919	10297322
chr1	10311869	10312054
chr1	10312647	10313022
chr1	10313737	10314416
chr1	10340685	10341479
chr1	10368286	10368411
chr1	10398083	10398359
chr1	10437374	10437907
chr1	10440708	10441116
chr1	10447987	10448372
chr1	10458492	10459921
chr1	10463644	10464162
chr1	10484167	10484410
chr1	10485641	10485999
chr1	10488205	10488399
chr1	10490029	10491322
chr1	10511043	10511915
chr1	10519202	10519681
chr1	10532149	10532912
chr1	10534883	10535487
chr1	10554783	10555549
chr1	10567593	10567766
chr1	10570647	10571495
chr1	10574562	10574753
chr1	10588237	10588990
chr1	10599526	10599749
chr1	10605506	10605688
chr1	10621732	10621896
chr1	10635578	10636103
chr1	10659441	10659924
chr1	10685427	10686111
chr1	10694623	10695856
chr1	10704693	10704801
chr1	10706507	10706672
chr1	10723801	10724051
chr1	10751919	10752126
chr1	10754479	10754504
chr1	10754798	10755169
chr1	10784802	10785804
chr1	10791049	10791452
chr1	10814739	10814884
chr1	10816147	10816526
chr1	10856343	10856873
chr1	10885078	10885257
chr1	10891197	10891463
chr1	10926861	10927103
chr1	10927213	10927726
chr1	10958153	10958480
chr1	10961654	10961962
chr1	10970956	10971086
chr1	10978600	10978903
chr1	11002160	11002307
chr1	11004044	11004640
chr1	11021090	11021526
chr1	11025799	11025920
chr1	11033696	11033863
chr1	11035620	11036277
chr1	11040190	11040605
chr1	11040997	11041387
chr1	11072257	11073447
chr1	11079436	11079557
chr1	11097713	11098196
chr1	11105363	11105485
chr1	11112853	11113553
chr1	11113732	11114313
chr1	11119396	11120796
chr1	11123084	11123417
chr1	11138845	11139037
chr1	11159311	11160215
chr1	11199079	11199419
chr1	11218389	11219286
chr1	11238387	11239032
chr1	11239914	11240782
chr1	11248592	11248724
chr1	11301838	11302199
chr1	11322267	11322986
chr1	11330047	11330288
chr1	11332726	11332986
chr1	11333177	11333957
chr1	11347154	11347258
chr1	11367987	11368175
chr1	11376720	11377243
chr1	11382112	11382245
chr1	11397669	11397990
chr1	11399662	11399870
chr1	11402155	11402560
chr1	11434720	11434860
chr1	11444347	11444824
chr1	11477079	11477754
chr1	11623925	11624050
chr1	11638243	11638366
chr1	11654401	11654586
chr1	11689410	11689967
chr1	11695976	11696112
chr1	11702436	11702739
chr1	11705688	11706171
chr1	11710383	11711032
chr1	11712673	11713244
chr1	11714676	11715531
chr1	11724130	11725153
chr1	11740729	11741888
chr1	11742905	11743080
chr1	11753110	11753654
chr1	11771274	11771385
chr1	11779602	11780086
chr1	11790536	11790822
chr1	11791963	11792164
chr1	11795789	11797354
chr1	11809331	11809553
chr1	11828021	11828281
chr1	11830229	11830478
chr1	11844959	11845772
chr1	11847487	11847986
chr1	11850899	11851442
chr1	11857656	11857962
chr1	11863393	11864104
chr1	11865394	11866774
chr1	11898665	11898994
chr1	11911160	11911531
chr1	11919372	11919588
chr1	11934778	11934888
chr1	11953978	11954225
chr1	11956862	11957026
chr1	11964120	11964627
chr1	11967844	11969156
chr1	11969714	11969853
chr1	11978836	11979388
chr1	11986413	11986743
chr1	11989971	11990125
chr1	11990927	11991535
chr1	11994352	11995241
chr1	12006703	12006964
chr1	12012844	12013091
chr1	12017209	12017328
chr1	12037758	12038018
chr1	12039726	12040738
chr1	12042090	12042535
chr1	12045983	12046359
chr1	12062360	12062513
chr1	12073512	12073987
chr1	12074447	12075243
chr1	12079112	12080002
chr1	12091403	12091562
chr1	12093623	12093744
chr1	12100389	12100968
chr1	12104197	12104647
chr1	12112004	12112546
chr1	12127679	12128420
chr1	12135554	12136082
chr1	12143945	12144102
chr1	12155693	12156279
chr1	12168946	12169053
chr1	12172939	12173183
chr1	12173996	12174178
chr1	12178760	12178954
chr1	12181660	12182079
chr1	12184990	12185349
chr1	12192111	12192643
chr1	12192985	12193546
chr1	12195747	12196086
chr1	12198907	12199161
chr1	12199766	12200189
chr1	12203490	12204345
chr1	12213299	12214049
chr1	12221712	12222347
chr1	12226862	12227866
chr1	12230288	12230611
chr1	12238027	12238631
chr1	12239166	12239439
chr1	12244079	12244785
chr1	12268812	12269403
chr1	12289725	12291592
chr1	12299841	12299961
chr1	12309339	12309554
chr1	12336440	12336572
chr1	12348681	12348861
chr1	12356479	12357151
chr1	12365642	12365906
chr1	12374503	12374667
chr1	12376546	12376725
chr1	12396472	12396729
chr1	12461310	12462268
chr1	12466856	12467744
chr1	12475304	12475500
chr1	12484147	12484523
chr1	12486032	12486546
chr1	12494252	12494547
chr1	12495829	12495929
chr1	12497097	12497344
chr1	12507329	12508209
chr1	12508764	12509769
chr1	12514590	12515474
chr1	12517092	12517348
chr1	12517859	12518190
chr1	12524411	12525105
chr1	12538044	12538679
chr1	12540784	12541084
chr1	12545326	12545780
chr1	12559683	12560328
chr1	12561737	12562091
chr1	12578869	12579219
chr1	12588279	12588807
chr1	12599845	12600661
chr1	12601483	12602039
chr1	12606840	12607430
chr1	12609588	12610434
chr1	12616367	12616951
chr1	12633835	12634074
chr1	12640207	12640557
chr1	12641274	12641516
chr1	12653681	12653977
chr1	12654965	12655426
chr1	12655852	12656791
chr1	12661886	12662401
chr1	12664246	12664668
chr1	12670618	12670903
chr1	12675483	12676375
chr1	12678081	12678609
chr1	12679071	12680125
chr1	12696399	12696977
chr1	12710073	12710352
chr1	12718892	12719406
chr1	12725493	12725609
chr1	12757525	12757760
chr1	13920108	13920560
chr1	13931767	13932045
chr1	13977861	13978006
chr1	13988111	13988459
chr1	13988914	13989318
chr1	13992105	13992479
chr1	14001500	14002296
chr1	14026306	14027571
chr1	14033679	14034214
chr1	14041826	14042434
chr1	14049606	14049745
chr1	14050368	14050550
chr1	14052210	14052667
chr1	14059738	14060833
chr1	14075282	14076493
chr1	14078010	14078566
chr1	14081334	14081518
chr1	14083904	14084043
chr1	14091161	14091293
chr1	14093275	14093915
chr1	14102049	14102218
chr1	14106457	14106868
chr1	14108413	14109089
chr1	14111586	14111779
chr1	14118820	14119371
chr1	14133786	14133965
chr1	14135410	14135548
chr1	14137839	14138117
chr1	14140222	14140436
chr1	14226450	14226675
chr1	14227246	14227419
chr1	14275403	14275506
chr1	14286940	14287127
chr1	14292420	14292528
chr1	14410209	14410551
chr1	14440458	14440560
chr1	14465200	14465555
chr1	14476049	14476173
chr1	14541805	14541923
chr1	14582367	14582494
chr1	14585698	14586110
chr1	14609455	14609615
chr1	14623365	14623586
chr1	14627597	14628218
chr1	14630904	14631550
chr1	14647031	14647459
chr1	14666830	14667052
chr1	14672598	14672894
chr1	14676845	14676970
chr1	14692541	14693065
chr1	14698324	14699311
chr1	14703873	14704360
chr1	14740375	14740954
chr1	14745171	14745309
chr1	14763327	14763827
chr1	14765515	14765863
chr1	14767812	14768424
chr1	14770067	14770259
chr1	14802679	14803500
chr1	14812600	14813690
chr1	14822041	14822147
chr1	14843787	14844424
chr1	14846497	14846716
chr1	14848892	14849615
chr1	14862543	14862849
chr1	14869609	14870485
chr1	14887458	14887798
chr1	14896939	14897335
chr1	14904829	14904930
chr1	14980058	14980197
chr1	14987870	14988005
chr1	15003813	15004168
chr1	15026924	15027752
chr1	15034226	15034497
chr1	15068563	15069373
chr1	15106801	15107222
chr1	15116216	15116629
chr1	15120750	15120896
chr1	15137166	15138422
chr1	15144219	15144557
chr1	15152491	15153145
chr1	15162352	15162463
chr1	15169002	15169784
chr1	15175633	15176351
chr1	15176676	15176947
chr1	15181900	15182092
chr1	15195846	15195971
chr1	15206765	15207690
chr1	15221374	15221669
chr1	15241959	15242151
chr1	15250299	15251729
chr1	15266390	15266791
chr1	15268379	15268695
chr1	15269617	15269730
chr1	15271698	15272566
chr1	15273464	15273781
chr1	15280754	15281017
chr1	15286603	15286796
chr1	15290792	15291927
chr1	15294942	15295546
chr1	15296756	15297363
chr1	15322599	15323497
chr1	15324350	15324618
chr1	15354133	15354968
chr1	15359819	15360110
chr1	15373003	15373413
chr1	15383568	15383708
chr1	15396443	15396784
chr1	15402279	15402649
chr1	15426974	15427130
chr1	15454976	15455297
chr1	15468653	15468905
chr1	15478888	15479579
chr1	15479997	15480823
chr1	15485338	15485574
chr1	15495056	15495394
chr1	15505231	15505971
chr1	15515294	15515456
chr1	15516229	15516372
chr1	15526993	15527669
chr1	15541205	15541322
chr1	15550878	15551010
chr1	15562884	15563112
chr1	15572007	15572637
chr1	15581122	15581226
chr1	15587895	15587998
chr1	15598954	15599463
chr1	15616967	15617167
chr1	15623658	15623761
chr1	15631341	15632311
chr1	15638418	15638658
chr1	15649970	15650443
chr1	15653007	15653989
chr1	15655257	15655808
chr1	15664146	15664812
chr1	15666829	15667184
chr1	15668574	15668976
chr1	15679054	15679199
chr1	15681150	15681295
chr1	15682728	15682951
chr1	15683331	15683704
chr1	15710954	15711125
chr1	15712771	15713198
chr1	15733492	15734140
chr1	15735912	15736912
chr1	15742508	15743218
chr1	15756344	15756594
chr1	15757768	15758026
chr1	15759312	15759689
chr1	15761358	15761655
chr1	15776287	15776393
chr1	15778776	15778962
chr1	15780226	15780337
chr1	15780856	15781114
chr1	15786332	15786594
chr1	15828034	15828207
chr1	15837246	15837453
chr1	15850394	15851896
chr1	15852878	15853636
chr1	15899990	15900331
chr1	15921572	15922036
chr1	15924974	15925211
chr1	15928057	15928265
chr1	15929546	15930487
chr1	15936195	15936324
chr1	15943206	15944517
chr1	15945110	15945573
chr1	15946633	15947065
chr1	15953894	15954642
chr1	16005062	16005416
chr1	16006592	16007675
chr1	16011249	16011525
chr1	16012366	16012770
chr1	16018066	16018197
chr1	16023679	16024043
chr1	16029778	16030632
chr1	16041067	16041403
chr1	16065390	16065727
chr1	16067986	16068309
chr1	16076063	16076621
chr1	16082055	16082306
chr1	16084079	16084461
chr1	16085233	16086092
chr1	16086970	16087585
chr1	16092207	16092741
chr1	16111717	16111877
chr1	16112989	16113547
chr1	16114759	16115400
chr1	16118607	16118829
chr1	16121641	16122097
chr1	16123154	16123602
chr1	16125394	16126272
chr1	16127618	16127877
chr1	16129175	16129357
chr1	16137776	16137919
chr1	16141955	16142476
chr1	16147054	16147328
chr1	16152116	16152716
chr1	16159664	16160036
chr1	16160839	16162857
chr1	16173694	16175134
chr1	16175761	16176091
chr1	16176309	16176718
chr1	16178580	16178809
chr1	16193527	16193657
chr1	16197051	16197288
chr1	16209960	16210116
chr1	16212237	16213285
chr1	16219826	16220085
chr1	16229505	16229746
chr1	16243029	16243168
chr1	16245678	16246272
chr1	16249810	16250071
chr1	16251363	16251469
chr1	16264049	16264390
chr1	16275559	16276619
chr1	16279206	16279546
chr1	16282774	16283110
chr1	16291773	16293053
chr1	16301788	16302869
chr1	16309267	16310049
chr1	16321013	16321377
chr1	16333633	16333848
chr1	16335478	16335836
chr1	16339296	16340037
chr1	16344132	16344953
chr1	16346094	16346485
chr1	16359294	16359683
chr1	16373448	16373703
chr1	16375209	16375482
chr1	16382573	16382978
chr1	16394961	16395298
chr1	16397514	16398013
chr1	16399944	16400561
chr1	16401788	16403104
chr1	16403460	16403592
chr1	16405350	16405826
chr1	16408935	16409207
chr1	16415506	16415823
chr1	16438246	16438921
chr1	16443947	16444108
chr1	16446534	16447317
chr1	16448930	16449764
chr1	16465509	16466494
chr1	16471746	16473525
chr1	16477516	16478187
chr1	16481185	16482860
chr1	16490712	16491152
chr1	16499817	16500198
chr1	16502092	16502925
chr1	16506698	16507100
chr1	16508201	16508793
chr1	16509669	16509904
chr1	16514159	16514618
chr1	16532793	16534228
chr1	16542828	16543039
chr1	16543421	16544326
chr1	16562666	16564219
chr1	16570790	16571150
chr1	16575232	16575533
chr1	16576437	16576707
chr1	16577212	16577386
chr1	16585357	16585457
chr1	16587494	16587604
chr1	16617345	16617652
chr1	16647659	16647951
chr1	16650799	16651292
chr1	16675322	16675789
chr1	16677328	16677905
chr1	16678007	16678256
chr1	16678508	16679354
chr1	16689766	16690325
chr1	16691135	16691773
chr1	16693450	16694526
chr1	16698419	16698541
chr1	16698898	16699385
chr1	16702194	16702359
chr1	16712875	16714153
chr1	16723099	16723391
chr1	16729404	16729504
chr1	16745580	16745758
chr1	16757209	16757384
chr1	16766683	16767978
chr1	16825247	16826629
chr1	16840450	16841021
chr1	16858070	16858290
chr1	16918328	16918511
chr1	16938963	16940479
chr1	16947447	16947767
chr1	16951463	16951674
chr1	16952162	16952543
chr1	16970758	16971375
chr1	17004634	17004842
chr1	17036207	17036638
chr1	17215484	17216283
chr1	17222165	17222308
chr1	17222424	17222792
chr1	17223042	17223447
chr1	17229696	17229869
chr1	17230373	17230744
chr1	17231122	17231997
chr1	17240171	17241064
chr1	17278290	17278669
chr1	17286919	17287802
chr1	17289880	17290247
chr1	17293602	17294186
chr1	17298301	17298706
chr1	17305016	17305788
chr1	17306278	17306667
chr1	17307205	17307314
chr1	17307579	17308252
chr1	17311177	17311718
chr1	17330204	17330986
chr1	17337136	17337431
chr1	17337758	17338731
chr1	17342692	17342970
chr1	17354069	17354232
chr1	17359102	17359677
chr1	17372283	17372881
chr1	17380296	17381098
chr1	17386081	17386756
chr1	17390051	17390338
chr1	17402020	17402202
chr1	17421360	17421567
chr1	17424399	17424586
chr1	17445968	17446101
chr1	17452361	17452519
chr1	17454625	17455328
chr1	17456179	17456316
chr1	17482693	17482928
chr1	17494470	17495347
chr1	17495934	17496141
chr1	17497291	17497507
chr1	17516210	17516988
chr1	17534616	17534826
chr1	17539262	17539613
chr1	17558730	17558996
chr1	17559610	17559865
chr1	17560196	17560668
chr1	17563430	17563787
chr1	17565985	17566177
chr1	17573624	17573738
chr1	17578151	17578521
chr1	17584743	17585310
chr1	17585751	17586233
chr1	17600835	17600950
chr1	17613823	17614350
chr1	17616207	17616526
chr1	17641231	17641388
chr1	17662394	17663001
chr1	17686835	17687071
chr1	17696013	17696230
chr1	17718888	17719196
chr1	17726490	17726591
chr1	17728334	17729303
chr1	17732476	17732933
chr1	17746317	17746616
chr1	17750271	17750554
chr1	17763893	17765195
chr1	17766132	17766654
chr1	17767954	17768389
chr1	17769814	17770383
chr1	17802282	17802698
chr1	17803976	17804286
chr1	17815418	17816187
chr1	17820690	17821347
chr1	17828751	17829379
chr1	17850040	17850460
chr1	17854030	17854298
chr1	17858366	17858772
chr1	17866260	17867535
chr1	17869508	17869885
chr1	17871690	17872324
chr1	17878193	17878775
chr1	17880415	17881044
chr1	17887615	17888466
chr1	17894220	17894527
chr1	17895732	17896707
chr1	17912612	17913219
chr1	17914061	17915238
chr1	17933394	17933627
chr1	17951003	17951731
chr1	17956542	17956953
chr1	17959140	17959493
chr1	17960041	17960587
chr1	17963184	17963450
chr1	17980110	17980627
chr1	17988030	17988302
chr1	17992499	17992872
chr1	17999898	18000170
chr1	18000279	18000658
chr1	18001223	18001486
chr1	18001694	18001912
chr1	18002997	18003416
chr1	18015395	18015806
chr1	18046351	18046686
chr1	18057123	18057377
chr1	18058984	18059477
chr1	18092063	18092878
chr1	18095033	18095729
chr1	18114721	18115080
chr1	18128558	18128853
chr1	18152738	18152861
chr1	18164062	18164581
chr1	18175875	18175999
chr1	18192577	18193391
chr1	18196345	18196792
chr1	18200800	18201635
chr1	18201984	18202266
chr1	18204393	18205009
chr1	18205406	18205875
chr1	18236246	18236432
chr1	18236846	18237205
chr1	18281874	18282182
chr1	18286883	18287043
chr1	18325442	18325673
chr1	18418488	18419119
chr1	18427094	18427412
chr1	18431349	18431450
chr1	18436659	18436875
chr1	18904832	18905006
chr1	18909860	18910224
chr1	18924003	18924134
chr1	18929795	18929958
chr1	18945137	18945262
chr1	18976219	18976496
chr1	18995353	18995546
chr1	19007993	19008108
chr1	19057988	19058182
chr1	19107238	19107560
chr1	19132852	19133046
chr1	19147362	19147665
chr1	19201628	19202157
chr1	19208901	19209322
chr1	19210654	19211043
chr1	19212622	19212777
chr1	19217336	19217480
chr1	19218426	19218674
chr1	19219821	19219944
chr1	19221406	19221612
chr1	19228625	19229766
chr1	19233566	19233799
chr1	19239477	19240192
chr1	19248687	19249245
chr1	19250150	19251249
chr1	19252827	19253454
chr1	19256281	19256571
chr1	19263997	19264160
chr1	19265089	19265373
chr1	19265934	19266159
chr1	19273501	19274405
chr1	19275274	19277342
chr1	19282046	19283843
chr1	19288770	19289004
chr1	19292079	19292665
chr1	19299077	19299260
chr1	19325894	19326121
chr1	19330044	19330197
chr1	19336460	19336689
chr1	19337390	19338081
chr1	19360356	19360774
chr1	19371889	19372224
chr1	19393334	19393905
chr1	19407939	19408606
chr1	19489647	19490164
chr1	19496210	19496620
chr1	19529959	19530386
chr1	19534943	19535362
chr1	19535984	19537217
chr1	19547587	19547763
chr1	19567651	19568072
chr1	19577695	19578931
chr1	19583693	19584321
chr1	19586860	19587657
chr1	19635940	19636072
chr1	19638072	19639567
chr1	19641635	19642275
chr1	19660461	19660767
chr1	19663059	19663363
chr1	19667970	19668406
chr1	19670982	19671267
chr1	19688274	19688658
chr1	19692292	19692432
chr1	19698662	19700245
chr1	19701481	19701905
chr1	19712365	19712973
chr1	19717347	19718193
chr1	19722239	19722450
chr1	19724608	19725306
chr1	19726817	19727270
chr1	19732334	19732893
chr1	19734785	19734954
chr1	19741133	19741543
chr1	19745030	19745436
chr1	19749477	19750061
chr1	19752848	19753195
chr1	19753764	19754358
chr1	19756576	19757084
chr1	19761683	19762048
chr1	19762490	19762958
chr1	19763270	19763550
chr1	19767098	19767282
chr1	19772361	19772699
chr1	19775026	19775873
chr1	19777230	19777795
chr1	19778802	19779219
chr1	19780875	19781658
chr1	19786242	19786462
chr1	19791770	19791979
chr1	19795744	19796151
chr1	19811432	19812696
chr1	19813055	19813214
chr1	19814135	19815088
chr1	19822396	19823137
chr1	19831300	19832161
chr1	19835480	19835693
chr1	19839124	19839322
chr1	19875155	19875267
chr1	19886217	19886673
chr1	19889993	19890571
chr1	19903593	19903779
chr1	19922957	19924260
chr1	19933788	19933927
chr1	19943191	19943359
chr1	19944036	19944214
chr1	19947218	19947883
chr1	19948847	19949135
chr1	19970066	19971951
chr1	19977665	19978016
chr1	19978680	19978926
chr1	19980145	19980552
chr1	19986161	19986709
chr1	19988315	19988486
chr1	19995447	19995632
chr1	20003051	20003616
chr1	20008724	20009343
chr1	20009902	20010234
chr1	20030946	20031467
chr1	20042071	20042544
chr1	20061104	20061573
chr1	20062101	20062675
chr1	20070982	20071491
chr1	20077081	20077297
chr1	20084616	20085234
chr1	20086107	20086515
chr1	20088608	20089328
chr1	20091963	20092579
chr1	20116716	20116884
chr1	20117502	20117659
chr1	20125870	20127015
chr1	20127591	20127765
chr1	20137672	20137999
chr1	20151197	20151411
chr1	20162075	20162338
chr1	20171735	20171902
chr1	20178712	20178893
chr1	20187258	20188053
chr1	20193192	20193771
chr1	20196322	20196736
chr1	20208469	20209545
chr1	20218256	20218489
chr1	20219241	20219659
chr1	20244589	20244823
chr1	20245346	20245599
chr1	20263787	20263988
chr1	20275453	20275830
chr1	20301356	20301676
chr1	20334917	20335282
chr1	20384826	20385550
chr1	20390365	20390950
chr1	20396328	20396810
chr1	20401152	20401462
chr1	20409688	20409800
chr1	20420473	20420982
chr1	20427546	20427680
chr1	20429270	20429767
chr1	20437346	20437510
chr1	20438908	20439013
chr1	20450910	20451269
chr1	20478472	20479261
chr1	20480135	20480330
chr1	20491797	20492194
chr1	20519024	20519234
chr1	20521398	20521909
chr1	20524473	20524807
chr1	20537641	20538431
chr1	20539439	20539634
chr1	20543247	20543376
chr1	20560005	20560136
chr1	20582179	20582759
chr1	20606048	20606518
chr1	20608377	20608729
chr1	20628736	20628987
chr1	20649751	20649930
chr1	20676170	20676282
chr1	20685206	20685496
chr1	20688392	20688593
chr1	20693584	20694043
chr1	20697462	20697620
chr1	20703491	20703647
chr1	20706928	20707552
chr1	20726723	20727394
chr1	20732634	20733158
chr1	20734777	20735033
chr1	20737607	20738326
chr1	20753229	20753886
chr1	20756871	20757190
chr1	20764704	20765083
chr1	20765858	20766169
chr1	20767348	20767578
chr1	20769251	20769734
chr1	20773478	20773657
chr1	20776107	20776606
chr1	20791176	20791476
chr1	20800859	20801363
chr1	20804345	20804515
chr1	20809091	20809295
chr1	20810462	20810947
chr1	20811744	20813595
chr1	20813897	20814437
chr1	20820302	20821981
chr1	20834102	20835068
chr1	20838222	20838469
chr1	20848843	20849206
chr1	20866860	20867046
chr1	20877823	20878017
chr1	20879595	20879827
chr1	20881918	20882237
chr1	20884758	20885116
chr1	20901690	20902192
chr1	20913911	20914382
chr1	20915635	20916611
chr1	20916976	20917143
chr1	20927789	20928339
chr1	20930462	20931367
chr1	20940078	20940770
chr1	20942844	20943432
chr1	20953212	20953665
chr1	20959644	20961439
chr1	20966396	20967013
chr1	20987573	20988554
chr1	20990392	20990932
chr1	20993394	20993512
chr1	21013784	21013959
chr1	21022864	21023786
chr1	21025065	21025182
chr1	21029022	21029430
chr1	21032003	21032173
chr1	21041609	21041788
chr1	21044033	21044866
chr1	21051414	21051858
chr1	21058314	21060152
chr1	21065556	21066275
chr1	21109491	21109779
chr1	21111882	21112268
chr1	21112574	21114617
chr1	21118746	21119179
chr1	21152005	21152274
chr1	21156133	21156297
chr1	21217675	21217856
chr1	21300464	21301021
chr1	21305020	21305183
chr1	21308525	21308718
chr1	21308842	21309280
chr1	21314755	21315192
chr1	21319238	21319399
chr1	21332967	21333165
chr1	21348745	21349321
chr1	21369590	21370022
chr1	21371402	21372140
chr1	21376634	21376770
chr1	21385633	21385797
chr1	21395917	21396531
chr1	21399297	21399530
chr1	21403618	21403922
chr1	21417203	21418006
chr1	21425622	21425948
chr1	21450986	21451833
chr1	21475962	21477001
chr1	21477352	21477579
chr1	21478988	21479168
chr1	21489790	21490053
chr1	21501219	21501492
chr1	21502057	21503875
chr1	21508731	21509296
chr1	21521427	21522135
chr1	21527226	21528243
chr1	21538707	21538997
chr1	21544361	21545137
chr1	21547511	21547685
chr1	21555941	21556409
chr1	21558586	21558895
chr1	21561332	21561597
chr1	21578698	21578994
chr1	21580591	21581005
chr1	21581804	21582118
chr1	21588151	21589163
chr1	21596491	21597116
chr1	21606125	21606818
chr1	21616207	21617030
chr1	21621329	21621710
chr1	21624587	21624706
chr1	21629468	21630556
chr1	21639490	21640163
chr1	21640880	21641107
chr1	21643642	21644164
chr1	21645153	21645550
chr1	21649036	21650011
chr1	21650662	21651666
chr1	21660756	21661457
chr1	21664494	21665090
chr1	21671262	21672375
chr1	21694862	21695538
chr1	21697167	21697434
chr1	21766292	21766889
chr1	21766992	21767473
chr1	21777782	21778100
chr1	21784074	21784357
chr1	21817168	21817660
chr1	21825908	21826332
chr1	21835520	21835715
chr1	21838219	21838925
chr1	21861383	21861571
chr1	21868232	21868874
chr1	21876697	21877028
chr1	21879189	21879848
chr1	21880241	21880436
chr1	21891333	21891510
chr1	21894139	21894625
chr1	21900641	21901399
chr1	21913259	21913739
chr1	21921092	21921224
chr1	21922166	21922401
chr1	21925190	21925605
chr1	21934255	21934534
chr1	21947675	21947785
chr1	21965037	21965252
chr1	21966030	21966219
chr1	21985721	21986160
chr1	21986365	21986514
chr1	21991601	21991985
chr1	21995722	21996525
chr1	21999338	22000325
chr1	22007515	22007909
chr1	22020235	22020847
chr1	22029932	22030472
chr1	22061145	22061277
chr1	22085960	22086196
chr1	22091151	22091852
chr1	22094911	22095071
chr1	22108851	22110574
chr1	22127720	22127875
chr1	22138500	22138819
chr1	22143453	22143675
chr1	22183985	22184299
chr1	22188489	22188965
chr1	22190536	22190863
chr1	22196229	22196857
chr1	22223271	22223543
chr1	22225161	22225593
chr1	22227958	22228559
chr1	22235851	22236608
chr1	22237979	22238680
chr1	22246054	22246402
chr1	22246654	22247440
chr1	22253188	22254332
chr1	22257524	22258274
chr1	22258578	22258909
chr1	22261822	22262641
chr1	22263236	22264295
chr1	22266046	22266728
chr1	22269498	22269763
chr1	22272537	22272706
chr1	22290443	22290727
chr1	22292746	22293130
chr1	22345453	22346076
chr1	22349260	22349674
chr1	22351014	22352696
chr1	22366238	22366531
chr1	22371224	22371948
chr1	22372448	22372674
chr1	22374812	22375382
chr1	22378918	22380234
chr1	22380714	22381240
chr1	22382654	22383053
chr1	22389364	22389533
chr1	22404353	22404506
chr1	22438212	22438324
chr1	22450257	22450417
chr1	22452871	22453061
chr1	22458780	22459449
chr1	22468550	22469444
chr1	22469821	22470018
chr1	22511555	22511914
chr1	22531513	22531844
chr1	22533408	22533712
chr1	22551251	22551428
chr1	22556036	22556184
chr1	22573305	22573409
chr1	22576717	22577634
chr1	22579510	22580325
chr1	22602468	22602741
chr1	22623252	22623368
chr1	22668578	22668998
chr1	22702629	22702764
chr1	22703528	22703957
chr1	22705857	22706415
chr1	22706806	22707145
chr1	22714423	22714545
chr1	22714868	22716254
chr1	22733750	22733852
chr1	22739453	22739824
chr1	22743025	22743525
chr1	22745390	22745588
chr1	22747050	22747218
chr1	22774129	22774586
chr1	22778185	22779376
chr1	22830398	22831106
chr1	22856649	22857271
chr1	22863065	22863296
chr1	22880612	22880946
chr1	22883800	22884381
chr1	22899320	22899493
chr1	22965989	22966172
chr1	22968428	22968894
chr1	22988814	22989075
chr1	23000626	23000906
chr1	23016008	23016384
chr1	23030855	23031395
chr1	23036779	23037537
chr1	23047703	23047990
chr1	23058495	23058629
chr1	23061978	23062269
chr1	23066219	23066722
chr1	23072694	23072963
chr1	23076737	23077249
chr1	23080072	23080663
chr1	23087070	23087248
chr1	23100642	23100957
chr1	23114691	23115157
chr1	23121106	23121459
chr1	23134939	23135817
chr1	23147679	23147779
chr1	23158454	23159183
chr1	23162409	23162693
chr1	23168351	23168868
chr1	23188613	23188856
chr1	23194813	23195161
chr1	23199880	23200216
chr1	23206609	23207028
chr1	23212757	23213222
chr1	23215359	23215485
chr1	23215817	23215890
chr1	23229531	23229893
chr1	23238241	23238345
chr1	23256802	23257146
chr1	23289511	23290146
chr1	23295837	23296056
chr1	23302257	23302577
chr1	23302853	23303615
chr1	23304900	23305065
chr1	23337061	23337781
chr1	23345451	23346607
chr1	23355954	23356063
chr1	23388053	23388286
chr1	23388952	23389054
chr1	23425053	23425547
chr1	23426533	23427216
chr1	23428876	23429115
chr1	23429889	23430308
chr1	23440693	23441107
chr1	23445824	23446243
chr1	23448724	23449448
chr1	23453349	23453566
chr1	23478614	23478723
chr1	23489959	23490515
chr1	23492421	23492903
chr1	23494055	23494582
chr1	23495029	23495606
chr1	23496014	23496714
chr1	23497853	23498369
chr1	23503940	23504790
chr1	23511253	23511463
chr1	23515301	23515807
chr1	23520710	23521818
chr1	23523399	23523702
chr1	23524792	23525270
chr1	23528894	23529260
chr1	23543638	23544219
chr1	23551305	23552009
chr1	23599952	23600458
chr1	23609312	23609878
chr1	23610354	23610851
chr1	23655269	23655382
chr1	23663962	23664244
chr1	23664445	23664639
chr1	23668365	23669052
chr1	23670336	23671605
chr1	23694341	23696433
chr1	23703415	23704291
chr1	23704677	23705269
chr1	23711198	23711839
chr1	23720221	23721731
chr1	23726969	23727545
chr1	23729521	23730821
chr1	23738149	23738565
chr1	23748179	23749369
chr1	23750791	23751498
chr1	23770604	23771272
chr1	23777989	23778113
chr1	23778582	23778889
chr1	23782883	23783054
chr1	23794363	23794686
chr1	23796939	23797528
chr1	23798290	23798476
chr1	23799801	23800208
chr1	23801745	23802399
chr1	23805538	23805776
chr1	23809627	23809860
chr1	23810125	23811443
chr1	23823518	23824045
chr1	23854757	23855270
chr1	23857411	23858225
chr1	23863957	23864418
chr1	23866175	23866726
chr1	23868079	23868267
chr1	23870721	23870821
chr1	23871125	23871556
chr1	23875295	23875483
chr1	23881032	23882008
chr1	23885757	23886551
chr1	23888645	23889287
chr1	23894704	23895474
chr1	23901726	23902004
chr1	23903422	23904328
chr1	23911999	23912551
chr1	23913261	23913455
chr1	23916887	23917168
chr1	23961510	23962204
chr1	23963947	23964223
chr1	23965410	23965570
chr1	23965926	23966294
chr1	23977747	23978133
chr1	23984015	23984426
chr1	23991872	23991992
chr1	24000092	24000309
chr1	24017936	24018878
chr1	24022620	24023367
chr1	24024665	24025384
chr1	24026375	24026559
chr1	24031717	24031869
chr1	24045042	24045263
chr1	24053906	24054006
chr1	24058817	24059168
chr1	24069206	24070673
chr1	24072102	24072340
chr1	24074605	24074874
chr1	24077785	24078053
chr1	24083125	24083550
chr1	24089660	24089812
chr1	24098603	24099046
chr1	24104409	24105346
chr1	24106362	24106773
chr1	24116666	24117050
chr1	24117288	24117906
chr1	24118866	24119000
chr1	24126080	24127705
chr1	24136290	24136511
chr1	24137395	24137621
chr1	24151343	24152161
chr1	24164927	24165109
chr1	24181148	24181352
chr1	24194325	24195230
chr1	24243397	24243528
chr1	24363232	24363655
chr1	24372351	24373875
chr1	24397375	24397764
chr1	24412118	24412321
chr1	24434395	24434680
chr1	24435239	24435779
chr1	24437487	24438266
chr1	24438828	24439262
chr1	24444317	24444565
chr1	24446751	24446972
chr1	24452871	24453353
chr1	24462716	24462923
chr1	24468972	24469881
chr1	24476287	24477227
chr1	24484510	24484670
chr1	24513803	24514278
chr1	24518335	24518737
chr1	24519482	24519721
chr1	24525891	24526157
chr1	24528251	24528869
chr1	24560806	24561105
chr1	24562904	24563603
chr1	24592860	24593470
chr1	24602111	24602270
chr1	24603796	24604258
chr1	24610227	24610758
chr1	24616442	24616768
chr1	24620835	24621750
chr1	24627836	24628139
chr1	24644811	24644993
chr1	24648361	24649473
chr1	24654428	24654674
chr1	24670795	24671314
chr1	24678455	24678908
chr1	24689515	24689816
chr1	24691725	24692139
chr1	24706459	24706723
chr1	24710019	24711068
chr1	24712076	24712362
chr1	24715100	24715474
chr1	24716616	24716855
chr1	24717846	24718118
chr1	24718528	24719050
chr1	24720371	24720734
chr1	24736005	24736277
chr1	24738434	24738796
chr1	24739835	24740391
chr1	24742082	24742507
[truncated: 174,755 more rows]

## Sheet: ATACseq_peaks_+UV_2 h
chr1	669209	669322
chr1	713747	714208
chr1	752640	752776
chr1	840019	840368
chr1	842299	842571
chr1	846587	846800
chr1	848198	848490
chr1	852079	852472
chr1	856001	856776
chr1	858807	861062
chr1	867844	868154
chr1	868664	869200
chr1	873827	873961
chr1	875487	877724
chr1	879817	880030
chr1	880136	880751
chr1	886893	887021
chr1	894254	894711
chr1	895832	896687
chr1	901346	902692
chr1	910928	911076
chr1	911340	911964
chr1	919523	919944
chr1	934096	934636
chr1	935121	936487
chr1	937001	937639
chr1	948459	950059
chr1	954594	956748
chr1	968273	968792
chr1	973895	974058
chr1	975818	976271
chr1	994550	995418
chr1	998026	998158
chr1	999163	999836
chr1	1002210	1002475
chr1	1005343	1005491
chr1	1007840	1008051
chr1	1014817	1015936
chr1	1051244	1052266
chr1	1057234	1058095
chr1	1058445	1058737
chr1	1059693	1059937
chr1	1060072	1061179
chr1	1073905	1074084
chr1	1092860	1093865
chr1	1104412	1104586
chr1	1121133	1121260
chr1	1123473	1123641
chr1	1134307	1134418
chr1	1136760	1137147
chr1	1143451	1143993
chr1	1166110	1167703
chr1	1172029	1172718
chr1	1174775	1175132
chr1	1176231	1176453
chr1	1200237	1200886
chr1	1206131	1206714
chr1	1208341	1210091
chr1	1217229	1217764
chr1	1225678	1225809
chr1	1227255	1227714
chr1	1227882	1228822
chr1	1230549	1230817
chr1	1237213	1237743
chr1	1239963	1241627
chr1	1242760	1244401
chr1	1245241	1245599
chr1	1246434	1247601
chr1	1253540	1253997
chr1	1259655	1260720
chr1	1266206	1266734
chr1	1269015	1269470
chr1	1270112	1270924
chr1	1272604	1272916
chr1	1279867	1281108
chr1	1283152	1283819
chr1	1284256	1284482
chr1	1284967	1285313
chr1	1286967	1287775
chr1	1288196	1289234
chr1	1293671	1296277
chr1	1297464	1297665
chr1	1307382	1307662
chr1	1310197	1311146
chr1	1333581	1333721
chr1	1334331	1335555
chr1	1337105	1337806
chr1	1342197	1343337
chr1	1365646	1366022
chr1	1371022	1371193
chr1	1376197	1376786
chr1	1377150	1377343
chr1	1397706	1398140
chr1	1406567	1407193
chr1	1408472	1408586
chr1	1440224	1440654
chr1	1440906	1441115
chr1	1446472	1447574
chr1	1475013	1475170
chr1	1475635	1476907
chr1	1486220	1486737
chr1	1489989	1490742
chr1	1509284	1510850
chr1	1527024	1527177
chr1	1529339	1529577
chr1	1529807	1530316
chr1	1532345	1532715
chr1	1537994	1538186
chr1	1549734	1550033
chr1	1550350	1551904
chr1	1557487	1557993
chr1	1560121	1560317
chr1	1564196	1564378
chr1	1566417	1566775
chr1	1567135	1567471
chr1	1590373	1590675
chr1	1617686	1618228
chr1	1655698	1655985
chr1	1672428	1672930
chr1	1709083	1710675
chr1	1711935	1712067
chr1	1713559	1713987
chr1	1714141	1714612
chr1	1738481	1738694
chr1	1758260	1758437
chr1	1758539	1759078
chr1	1764395	1764522
chr1	1772056	1772461
chr1	1772809	1773406
chr1	1790036	1791034
chr1	1791541	1791839
chr1	1794603	1794749
chr1	1808057	1808183
chr1	1820981	1823293
chr1	1837569	1837948
chr1	1839892	1841165
chr1	1845293	1846073
chr1	1850575	1851200
chr1	1854344	1855061
chr1	1855844	1856208
chr1	1857125	1857383
chr1	1861057	1861266
chr1	1875385	1875815
chr1	1891532	1891707
chr1	1892060	1892294
chr1	1897028	1897173
chr1	1905685	1905945
chr1	1921352	1921517
chr1	1966448	1966567
chr1	1976168	1976785
chr1	1977478	1977818
chr1	2005021	2005513
chr1	2021533	2021675
chr1	2031542	2031949
chr1	2040157	2040354
chr1	2047354	2047518
chr1	2063744	2065260
chr1	2066824	2067524
chr1	2071307	2071724
chr1	2074078	2074448
chr1	2082626	2082977
chr1	2101729	2101949
chr1	2105823	2106383
chr1	2112069	2112186
chr1	2120736	2121765
chr1	2123627	2124188
chr1	2126156	2127017
chr1	2130668	2131213
chr1	2135835	2136300
chr1	2136709	2137123
chr1	2138749	2140237
chr1	2143813	2144833
chr1	2145403	2146126
chr1	2158646	2159481
chr1	2160467	2161012
chr1	2163047	2163810
chr1	2165718	2166433
chr1	2174895	2175312
chr1	2177592	2178233
chr1	2186907	2187802
chr1	2210416	2211150
chr1	2221669	2222839
chr1	2225585	2225748
chr1	2242830	2243381
chr1	2245682	2246836
chr1	2248062	2248277
chr1	2253314	2254267
chr1	2261276	2261797
chr1	2261980	2262772
chr1	2312944	2313812
chr1	2322525	2323835
chr1	2337220	2337490
chr1	2343371	2344576
chr1	2345764	2346063
chr1	2371062	2371235
chr1	2377328	2377997
chr1	2381196	2381432
chr1	2383125	2383810
chr1	2389866	2390294
chr1	2394908	2395301
chr1	2403709	2403998
chr1	2406396	2406519
chr1	2412602	2412738
chr1	2414156	2414502
chr1	2418096	2418219
chr1	2425829	2426013
chr1	2437174	2437567
chr1	2439209	2439317
chr1	2440676	2440791
chr1	2457191	2458491
chr1	2465037	2465241
chr1	2466470	2466701
chr1	2475300	2475503
chr1	2477551	2478646
chr1	2479440	2480413
chr1	2487151	2488395
chr1	2505976	2506105
chr1	2513893	2514118
chr1	2516950	2518908
chr1	2524312	2524457
chr1	2525502	2525693
chr1	2573873	2574951
chr1	2977622	2977746
chr1	2986271	2986812
chr1	2987231	2987349
chr1	3223139	3223912
chr1	3229545	3230567
chr1	3231036	3231868
chr1	3236562	3236774
chr1	3267690	3267946
chr1	3269023	3269287
chr1	3286067	3286891
chr1	3295127	3295455
chr1	3318919	3319121
chr1	3341210	3341705
chr1	3347940	3348150
chr1	3369677	3370133
chr1	3370264	3370365
chr1	3370645	3370997
chr1	3380717	3380943
chr1	3388409	3388727
chr1	3389851	3390591
chr1	3393889	3395053
chr1	3396550	3397095
chr1	3407736	3408283
chr1	3411636	3412006
chr1	3412816	3412937
chr1	3420488	3421559
chr1	3432969	3433079
chr1	3439285	3440016
chr1	3446160	3446345
chr1	3446690	3448542
chr1	3453157	3453258
chr1	3459419	3460408
chr1	3462301	3462845
chr1	3464778	3465105
chr1	3470063	3470273
chr1	3481943	3482166
chr1	3494740	3495043
chr1	3527126	3527432
chr1	3535463	3536083
chr1	3537617	3537996
chr1	3540812	3542404
chr1	3566379	3566945
chr1	3585470	3585639
chr1	3588388	3588630
chr1	3590921	3591360
chr1	3593326	3593582
chr1	3597754	3597859
chr1	3605097	3605256
chr1	3608021	3608123
chr1	3612215	3612613
chr1	3619310	3619430
chr1	3619642	3620364
chr1	3624000	3624592
chr1	3634804	3634971
chr1	3637810	3638272
chr1	3640918	3641264
chr1	3643955	3644089
chr1	3646888	3647062
chr1	3663482	3664147
chr1	3688781	3689092
chr1	3689782	3690582
chr1	3691342	3691710
chr1	3693927	3694138
chr1	3695634	3695812
chr1	3712394	3713554
chr1	3748393	3748609
chr1	3773026	3774300
chr1	3816482	3818118
chr1	3819097	3819950
chr1	3827498	3827701
chr1	3839414	3839547
chr1	4710621	4710800
chr1	4712720	4713069
chr1	4714372	4714642
chr1	4715067	4715419
chr1	4716257	4716800
chr1	4717867	4718613
chr1	4719289	4719726
chr1	4724783	4724885
chr1	4726291	4726566
chr1	4726925	4727240
chr1	4727485	4727817
chr1	4728859	4729481
chr1	4744406	4744519
chr1	4750898	4751576
chr1	4759415	4760247
chr1	4762919	4763492
chr1	4777751	4778357
chr1	4802092	4802250
chr1	4815615	4815793
chr1	4861461	4862034
chr1	4886229	4886373
chr1	4907801	4908462
chr1	4911588	4912100
chr1	5545092	5545244
chr1	5570074	5570188
chr1	5574736	5574852
chr1	5905618	5905761
chr1	5951734	5952361
chr1	5975969	5976420
chr1	5983124	5983469
chr1	5998388	5998696
chr1	6035203	6035664
chr1	6040529	6040871
chr1	6043098	6043837
chr1	6052036	6053009
chr1	6067088	6067857
chr1	6076461	6076603
chr1	6094454	6094916
chr1	6097439	6097786
chr1	6101631	6101798
chr1	6112627	6112765
chr1	6112991	6113223
chr1	6119743	6120121
chr1	6142458	6142668
chr1	6143734	6144482
chr1	6158195	6159013
chr1	6169041	6169501
chr1	6176320	6176498
chr1	6187713	6187891
chr1	6211987	6212138
chr1	6217877	6218012
chr1	6231673	6232146
chr1	6241327	6241614
chr1	6245812	6246018
chr1	6257974	6258617
chr1	6259036	6260153
chr1	6265306	6265518
chr1	6265995	6266625
chr1	6268837	6269707
chr1	6294729	6296380
chr1	6300469	6300855
chr1	6302143	6302994
chr1	6305224	6305543
chr1	6306665	6307352
chr1	6307882	6308524
chr1	6319934	6321598
chr1	6323087	6323419
chr1	6327831	6327984
chr1	6333336	6333678
chr1	6336172	6336875
chr1	6388252	6388487
chr1	6390153	6390896
chr1	6403461	6403966
chr1	6419679	6420040
chr1	6423230	6423556
chr1	6445639	6446099
chr1	6453014	6454250
chr1	6464732	6464967
chr1	6466198	6466391
chr1	6474244	6474729
chr1	6482923	6484382
chr1	6524528	6524755
chr1	6528523	6528896
chr1	6535515	6536009
chr1	6546546	6546945
chr1	6549913	6551035
chr1	6551740	6551845
chr1	6553349	6553581
chr1	6557628	6557894
chr1	6562151	6562550
chr1	6567766	6568073
chr1	6570154	6570314
chr1	6575900	6576230
chr1	6579934	6580751
chr1	6583743	6583970
chr1	6598953	6599266
chr1	6604777	6605547
chr1	6613822	6614929
chr1	6615351	6615470
chr1	6639590	6640636
chr1	6660976	6661722
chr1	6662304	6664531
chr1	6672807	6674097
chr1	6674519	6674749
chr1	6684806	6686108
chr1	6696334	6696745
chr1	6706498	6707009
chr1	6761092	6762269
chr1	6763115	6763466
chr1	6780046	6780363
chr1	6784652	6785075
chr1	6787603	6787935
chr1	6792168	6792291
chr1	6803694	6804384
chr1	6813761	6814009
chr1	6830747	6831385
chr1	6844348	6845589
chr1	6854390	6854642
chr1	6855755	6856044
chr1	6860868	6861124
chr1	6862195	6862692
chr1	6919813	6920690
chr1	6930229	6930509
chr1	6930745	6931058
chr1	6950029	6950376
chr1	6978240	6978759
chr1	6982565	6982996
chr1	6998761	6998881
chr1	7016526	7016802
chr1	7020415	7020970
chr1	7051127	7051811
chr1	7130022	7130931
chr1	7170399	7170611
chr1	7177703	7178112
chr1	7268066	7268198
chr1	7280032	7280485
chr1	7283551	7284270
chr1	7289734	7290277
chr1	7307350	7307541
chr1	7313023	7313604
chr1	7315764	7316056
chr1	7323700	7323918
chr1	7325801	7326145
chr1	7327586	7328092
chr1	7341946	7342406
chr1	7351385	7352013
chr1	7358828	7360499
chr1	7361003	7361644
chr1	7375469	7375842
chr1	7394523	7395082
chr1	7439501	7440116
chr1	7448913	7449863
chr1	7461873	7462352
chr1	7490836	7491512
chr1	7504383	7504577
chr1	7518825	7519469
chr1	7529439	7529859
chr1	7530993	7532155
chr1	7538686	7539418
chr1	7540736	7541063
chr1	7545577	7545724
chr1	7551420	7552073
chr1	7560674	7560913
chr1	7576456	7576656
chr1	7579572	7579852
chr1	7580506	7580658
chr1	7586686	7587002
chr1	7587106	7587608
chr1	7589114	7589339
chr1	7598228	7598436
chr1	7609491	7610024
chr1	7613406	7613604
chr1	7617411	7617772
chr1	7641291	7641489
chr1	7707377	7707522
chr1	7712289	7712655
chr1	7716109	7716258
chr1	7727530	7728061
chr1	7728605	7728962
chr1	7729500	7729677
chr1	7740241	7740937
chr1	7762547	7762716
chr1	7764508	7764951
chr1	7767694	7767881
chr1	7812591	7813149
chr1	7815595	7815796
chr1	7820473	7820921
chr1	7830864	7832084
chr1	7843341	7843668
chr1	7843881	7844804
chr1	7868425	7868709
chr1	7870338	7870813
chr1	7907560	7908155
chr1	7943409	7943603
chr1	7948463	7949031
chr1	7953814	7954289
chr1	7959855	7959984
chr1	7962771	7963071
chr1	7980739	7980861
chr1	7981690	7982794
chr1	8002306	8002673
chr1	8008892	8009354
chr1	8013879	8014709
chr1	8016712	8016962
chr1	8021100	8022259
chr1	8035280	8035781
chr1	8042399	8042797
chr1	8052204	8052398
chr1	8054100	8054492
chr1	8064729	8065561
chr1	8074899	8075608
chr1	8077661	8078122
chr1	8080179	8080405
chr1	8085840	8086826
chr1	8088038	8088992
chr1	8100573	8100993
chr1	8106095	8106313
chr1	8107323	8108456
chr1	8115962	8116451
chr1	8119263	8119554
chr1	8121325	8121795
chr1	8122190	8122359
chr1	8137195	8137733
chr1	8138424	8138672
chr1	8143021	8144241
chr1	8149653	8149755
chr1	8150084	8150818
chr1	8154522	8155054
chr1	8156627	8157105
chr1	8157313	8158121
chr1	8163340	8163462
chr1	8176805	8177581
chr1	8181392	8181781
chr1	8187497	8187697
chr1	8193527	8194447
chr1	8197639	8198274
chr1	8201630	8202242
chr1	8229436	8230244
chr1	8231931	8232094
chr1	8234423	8234719
chr1	8254720	8254896
chr1	8257668	8258387
chr1	8262261	8262894
chr1	8271785	8272487
chr1	8277183	8277419
chr1	8278808	8278974
chr1	8289806	8289951
chr1	8298193	8298696
chr1	8319566	8319807
chr1	8343372	8343664
chr1	8344236	8344554
chr1	8374446	8374766
chr1	8377758	8378609
chr1	8382518	8382657
chr1	8402315	8402695
chr1	8403271	8404043
chr1	8409019	8409282
chr1	8410077	8410479
chr1	8411708	8411939
chr1	8433621	8434594
chr1	8435007	8435117
chr1	8441803	8442297
chr1	8444649	8444883
chr1	8454782	8455281
chr1	8456787	8457531
chr1	8468206	8468663
chr1	8469168	8469522
chr1	8472033	8472711
chr1	8481892	8482058
chr1	8482511	8484617
chr1	8499045	8499637
chr1	8508621	8509945
chr1	8515912	8516845
chr1	8523238	8523985
chr1	8537101	8538128
chr1	8541795	8542035
chr1	8543239	8543494
chr1	8554064	8554251
chr1	8557404	8558073
chr1	8570179	8570939
chr1	8577059	8577999
chr1	8585663	8586449
chr1	8600477	8601244
chr1	8605197	8605543
chr1	8615216	8615701
chr1	8621215	8621410
chr1	8623431	8624048
chr1	8627404	8627519
chr1	8631305	8631440
chr1	8646690	8646961
chr1	8650913	8651089
chr1	8657955	8658581
chr1	8660373	8660887
chr1	8686007	8686950
chr1	8707737	8708100
chr1	8709214	8709423
chr1	8720319	8720969
chr1	8721756	8722242
chr1	8723246	8723463
chr1	8724158	8724366
chr1	8728288	8728649
chr1	8731294	8731586
chr1	8735121	8735323
chr1	8736216	8736320
chr1	8739521	8739751
chr1	8746944	8747523
chr1	8761432	8762054
chr1	8763010	8763839
chr1	8771307	8771674
chr1	8772243	8773284
chr1	8779096	8779210
chr1	8786534	8786955
chr1	8800129	8800564
chr1	8806628	8806808
chr1	8815283	8815413
chr1	8868883	8869079
chr1	8872981	8873619
chr1	8875684	8876284
chr1	8877289	8878290
chr1	8882721	8883132
chr1	8885997	8886433
chr1	8896206	8896548
chr1	8908704	8909365
chr1	8914870	8915026
chr1	8918008	8918386
chr1	8918518	8918769
chr1	8919550	8919751
chr1	8922661	8922886
chr1	8929179	8929712
chr1	8932042	8932295
chr1	8933584	8934074
chr1	8938005	8939576
chr1	8940064	8940509
chr1	8949894	8950719
chr1	8960081	8960415
chr1	8963837	8964390
chr1	8965778	8966411
chr1	8978096	8978613
chr1	8999762	8999896
chr1	9001905	9002259
chr1	9043883	9043990
chr1	9046102	9046576
chr1	9048096	9048325
chr1	9049874	9050083
chr1	9065070	9065585
chr1	9070204	9070310
chr1	9072168	9072431
chr1	9089069	9089978
chr1	9121967	9122442
chr1	9124561	9124747
chr1	9127207	9127747
chr1	9144991	9145312
chr1	9160692	9161050
chr1	9161552	9162002
chr1	9170092	9170302
chr1	9170709	9171373
chr1	9175021	9175214
chr1	9188161	9190380
chr1	9191656	9191919
chr1	9202406	9202553
chr1	9203324	9203749
chr1	9205427	9205572
chr1	9211462	9211580
chr1	9223651	9224813
chr1	9241245	9241779
chr1	9242115	9243411
chr1	9253416	9253535
chr1	9256086	9257022
chr1	9261375	9262254
chr1	9262363	9262430
chr1	9267120	9267662
chr1	9271454	9271824
chr1	9291527	9292309
chr1	9293327	9293734
chr1	9294261	9295527
chr1	9299730	9300047
chr1	9310036	9310340
chr1	9327068	9327606
chr1	9335641	9336193
chr1	9340520	9341517
chr1	9349793	9350612
chr1	9352473	9353162
chr1	9354430	9355196
chr1	9360350	9360631
chr1	9362999	9363700
chr1	9375596	9376148
chr1	9377746	9377907
chr1	9381457	9381876
chr1	9386559	9387069
chr1	9410237	9410925
chr1	9421899	9422090
chr1	9444899	9445059
chr1	9449009	9449122
chr1	9461962	9462121
chr1	9472833	9474224
chr1	9488647	9489544
chr1	9498110	9499079
chr1	9501170	9501893
chr1	9509257	9509452
chr1	9514065	9514165
chr1	9515783	9516240
chr1	9526864	9527770
chr1	9532955	9533597
chr1	9535350	9535463
chr1	9551024	9551560
chr1	9555265	9555581
chr1	9567576	9567897
chr1	9589332	9589498
chr1	9599232	9600361
chr1	9607038	9607202
chr1	9615511	9615615
chr1	9621450	9621948
chr1	9648343	9649928
chr1	9675574	9675906
chr1	9686907	9687585
chr1	9704677	9705052
chr1	9711787	9712389
chr1	9719477	9719864
chr1	9731573	9731687
chr1	9746054	9746394
chr1	9747265	9748314
chr1	9749278	9750390
chr1	9760269	9760894
chr1	9762425	9762541
chr1	9765538	9765743
chr1	9779039	9779657
chr1	9785015	9785352
chr1	9806325	9806785
chr1	9813444	9813602
chr1	9826690	9827282
chr1	9836165	9836558
chr1	9858447	9858852
chr1	9883071	9883491
chr1	9883743	9884732
chr1	9885614	9886020
chr1	9887623	9887894
chr1	9895803	9896100
chr1	9906203	9906454
chr1	9912553	9912938
chr1	9927479	9928142
chr1	9934722	9935478
chr1	9941883	9942253
chr1	9950300	9950982
chr1	9953213	9953682
chr1	9959064	9959276
chr1	9964796	9965318
chr1	9970149	9971243
chr1	9978672	9978975
chr1	10002525	10003818
chr1	10010300	10010860
chr1	10056774	10057523
chr1	10075795	10076195
chr1	10080764	10081127
chr1	10092484	10093834
chr1	10094360	10094842
chr1	10106133	10106714
chr1	10115716	10116400
chr1	10117506	10117754
chr1	10126823	10127616
chr1	10130309	10130611
chr1	10134303	10134962
chr1	10143078	10143711
chr1	10168057	10168793
chr1	10213078	10213257
chr1	10215221	10215643
chr1	10228014	10228780
chr1	10239065	10239215
chr1	10241125	10241689
chr1	10246457	10246863
chr1	10255753	10255870
chr1	10256993	10257623
chr1	10258108	10258505
chr1	10264421	10264592
chr1	10269865	10272150
chr1	10278126	10278624
chr1	10290628	10291169
chr1	10296808	10297335
chr1	10311866	10312126
chr1	10312638	10312880
chr1	10313742	10314432
chr1	10340678	10341479
chr1	10368286	10368464
chr1	10398177	10398534
chr1	10437374	10438150
chr1	10440718	10441114
chr1	10447814	10448358
chr1	10458507	10459923
chr1	10460588	10460927
chr1	10463995	10464097
chr1	10484143	10484560
chr1	10488221	10488345
chr1	10490172	10491406
chr1	10510943	10511912
chr1	10519217	10519579
chr1	10532141	10532885
chr1	10534859	10535606
chr1	10554627	10555597
chr1	10567461	10567783
chr1	10570640	10571514
chr1	10574562	10574753
chr1	10588232	10589014
chr1	10599518	10599836
chr1	10605503	10605703
chr1	10621578	10621900
chr1	10635592	10636121
chr1	10659489	10659914
chr1	10685743	10686334
chr1	10694463	10695891
chr1	10704637	10704782
chr1	10706460	10706692
chr1	10723833	10724076
chr1	10751948	10752210
chr1	10753844	10754094
chr1	10754795	10754936
chr1	10785015	10785764
chr1	10791107	10791522
chr1	10814762	10814914
chr1	10816098	10816255
chr1	10856482	10856867
chr1	10882536	10882722
chr1	10885058	10885270
chr1	10891184	10891463
chr1	10893903	10894080
chr1	10896075	10896204
chr1	10897631	10897932
chr1	10926654	10927603
chr1	10958148	10958718
chr1	10961634	10962118
chr1	10970673	10971027
chr1	10978737	10978940
chr1	11002161	11002581
chr1	11004082	11004609
chr1	11010655	11010956
chr1	11021130	11021502
chr1	11025807	11025964
chr1	11033708	11033822
chr1	11035598	11036277
chr1	11040186	11040593
chr1	11040958	11041448
chr1	11072292	11073446
chr1	11097746	11098247
chr1	11112740	11113527
chr1	11113845	11114212
chr1	11119435	11120793
chr1	11123086	11123436
chr1	11138815	11139009
chr1	11159235	11160228
chr1	11198963	11199368
chr1	11218042	11219408
chr1	11236440	11236864
chr1	11238204	11239221
chr1	11239928	11240817
chr1	11248602	11248724
chr1	11301803	11302169
chr1	11322246	11322988
chr1	11327832	11328012
chr1	11330115	11330221
chr1	11332748	11333003
chr1	11333213	11333912
chr1	11347035	11347290
chr1	11374934	11375164
chr1	11376731	11377267
chr1	11382082	11382301
chr1	11397672	11397854
chr1	11399484	11399942
chr1	11402222	11402564
chr1	11444188	11444544
chr1	11460744	11460938
chr1	11477048	11477689
chr1	11504354	11504498
chr1	11595092	11595208
chr1	11623752	11624038
chr1	11654339	11654532
chr1	11658571	11658762
chr1	11682111	11682298
chr1	11689470	11689990
chr1	11695977	11696136
chr1	11702331	11702739
chr1	11703706	11703974
chr1	11705752	11706171
chr1	11710453	11710930
chr1	11714593	11715216
chr1	11724020	11725193
chr1	11740611	11741929
chr1	11753122	11753842
chr1	11761566	11761865
chr1	11771253	11771371
chr1	11779718	11780131
chr1	11788234	11788573
chr1	11790533	11790846
chr1	11791974	11792114
chr1	11795824	11797404
chr1	11809355	11809477
chr1	11827847	11828283
chr1	11844981	11845618
chr1	11847500	11847846
chr1	11850892	11851417
chr1	11857616	11858015
chr1	11863377	11864109
chr1	11865353	11866853
chr1	11898690	11898999
chr1	11911160	11911572
chr1	11922935	11923123
chr1	11954100	11954211
chr1	11964333	11964456
chr1	11967834	11968030
chr1	11968131	11969744
chr1	11978876	11979363
chr1	11986423	11986798
chr1	11989861	11990113
chr1	11991068	11991476
chr1	11994266	11995236
chr1	12037756	12038016
chr1	12039741	12040778
chr1	12042090	12042535
chr1	12045982	12046347
chr1	12062079	12062515
chr1	12064620	12064754
chr1	12073517	12075247
chr1	12079107	12080035
chr1	12091375	12091584
chr1	12093642	12093782
chr1	12100390	12101028
chr1	12104237	12104795
chr1	12112023	12112531
chr1	12114327	12114641
chr1	12116576	12116791
chr1	12127661	12128439
chr1	12135502	12136210
chr1	12139591	12139888
chr1	12143943	12144140
chr1	12155736	12156275
chr1	12172961	12173193
chr1	12174004	12174175
chr1	12178772	12179039
chr1	12181654	12182029
chr1	12185046	12185236
chr1	12192135	12192642
chr1	12192852	12193553
chr1	12195634	12196031
chr1	12198933	12199166
chr1	12203485	12204347
chr1	12213261	12214021
chr1	12221726	12222467
chr1	12226914	12228058
chr1	12228512	12228718
chr1	12230335	12230468
chr1	12238026	12238631
chr1	12239089	12239458
chr1	12242165	12242518
chr1	12244081	12244754
chr1	12268813	12269357
chr1	12289741	12291535
chr1	12299785	12299975
chr1	12336421	12336572
chr1	12356492	12357153
chr1	12365204	12365801
chr1	12374508	12374652
chr1	12440910	12441083
chr1	12461301	12461674
chr1	12461873	12462288
chr1	12466862	12467861
chr1	12475304	12475500
chr1	12484099	12484499
chr1	12486062	12486551
chr1	12494172	12494552
chr1	12495813	12495981
chr1	12497014	12497344
chr1	12507421	12508232
chr1	12508869	12509794
chr1	12514607	12515469
chr1	12517093	12517271
chr1	12517816	12518197
chr1	12524587	12525115
chr1	12538076	12538673
chr1	12540754	12541201
chr1	12545316	12545831
chr1	12559556	12560331
chr1	12561611	12561994
chr1	12571998	12572357
chr1	12579037	12579401
chr1	12588322	12588638
chr1	12599786	12600710
chr1	12606834	12607430
chr1	12609578	12610432
chr1	12616380	12616862
chr1	12617333	12617617
chr1	12633661	12634282
chr1	12640186	12640583
chr1	12641237	12641505
chr1	12653641	12653927
chr1	12655195	12655419
chr1	12655893	12656791
chr1	12661913	12662445
chr1	12664248	12664679
chr1	12670611	12670934
chr1	12675488	12676550
chr1	12678079	12678505
chr1	12678918	12680125
chr1	12696458	12696824
chr1	12709909	12710498
chr1	12719061	12719402
chr1	12757379	12757746
chr1	13920081	13920602
chr1	13931762	13932070
chr1	13942915	13943084
chr1	13977859	13978113
chr1	13988081	13988484
chr1	13989037	13989291
chr1	13992082	13992534
chr1	14001477	14002259
chr1	14026196	14027603
chr1	14033634	14034260
chr1	14041821	14042435
chr1	14049591	14049733
chr1	14050397	14050550
chr1	14052220	14052608
chr1	14059904	14060624
chr1	14075218	14076528
chr1	14077869	14078426
chr1	14081176	14081532
chr1	14083566	14083995
chr1	14091097	14091369
chr1	14093243	14094091
chr1	14102017	14102362
chr1	14106444	14106899
chr1	14108408	14109015
chr1	14109919	14110383
chr1	14111530	14111821
chr1	14118820	14119381
chr1	14133728	14133957
chr1	14137822	14137931
chr1	14140262	14140505
chr1	14226435	14226714
chr1	14227050	14227417
chr1	14275381	14275810
chr1	14287021	14287161
chr1	14292398	14292563
chr1	14410019	14410550
chr1	14421636	14421744
chr1	14435379	14435738
chr1	14440473	14440612
chr1	14447532	14447653
chr1	14464890	14465650
chr1	14476044	14476221
chr1	14565069	14565295
chr1	14574291	14574435
chr1	14582311	14582661
chr1	14585619	14586110
chr1	14609415	14609586
chr1	14623363	14623554
chr1	14627652	14628243
chr1	14630912	14631558
chr1	14647003	14647441
chr1	14666725	14667215
chr1	14672717	14672873
chr1	14676859	14676966
chr1	14679537	14679769
chr1	14690563	14690668
chr1	14692310	14693091
chr1	14698341	14699317
chr1	14703967	14704367
chr1	14740417	14741017
chr1	14763567	14763713
chr1	14765467	14765863
chr1	14767790	14768461
chr1	14770047	14770297
chr1	14802844	14803471
chr1	14812621	14813690
chr1	14821983	14822137
chr1	14843789	14844443
chr1	14846414	14846717
chr1	14848809	14849653
chr1	14862543	14862859
chr1	14869721	14870431
chr1	14887545	14887849
chr1	14896917	14897335
chr1	14904758	14904934
chr1	14917425	14917527
chr1	14980116	14980219
chr1	14987782	14988005
chr1	15003858	15004032
chr1	15026912	15027724
chr1	15050966	15051087
chr1	15058533	15058659
chr1	15068576	15069340
chr1	15106722	15107305
chr1	15116195	15116701
chr1	15120690	15120931
chr1	15137082	15138477
chr1	15144203	15144568
chr1	15152452	15153150
chr1	15162321	15162466
chr1	15169007	15169845
chr1	15175593	15176133
chr1	15176553	15176937
chr1	15181894	15182194
chr1	15184424	15184554
chr1	15195721	15195974
chr1	15206795	15207690
chr1	15221305	15221764
chr1	15223692	15223892
chr1	15236666	15236773
chr1	15241832	15242115
chr1	15250289	15251732
chr1	15266371	15266868
chr1	15268367	15268693
chr1	15269178	15270020
chr1	15271698	15272568
chr1	15273496	15273826
chr1	15280672	15281031
chr1	15290790	15291872
chr1	15294925	15295531
chr1	15296756	15297543
chr1	15297891	15298554
chr1	15322606	15323497
chr1	15324344	15324802
chr1	15354130	15354965
chr1	15373028	15373450
chr1	15383495	15383610
chr1	15391367	15391508
chr1	15396362	15396640
chr1	15402347	15402824
chr1	15410095	15410311
chr1	15426856	15427137
chr1	15433217	15433392
chr1	15455044	15455295
chr1	15468645	15468952
chr1	15478890	15479662
chr1	15480163	15480808
chr1	15485376	15485493
chr1	15495048	15495382
chr1	15498154	15498271
chr1	15505308	15505961
chr1	15515290	15515410
chr1	15516137	15516527
chr1	15526868	15527659
chr1	15538884	15539009
chr1	15541137	15541336
chr1	15545084	15545220
chr1	15561374	15561501
chr1	15562900	15563053
chr1	15572224	15572637
chr1	15587769	15588191
chr1	15598954	15599473
chr1	15610102	15610312
chr1	15616802	15617249
chr1	15623663	15623780
chr1	15631284	15632193
chr1	15638384	15638951
chr1	15649984	15650482
chr1	15653033	15653947
chr1	15655114	15655876
chr1	15664113	15664858
chr1	15668541	15668961
chr1	15678987	15679218
chr1	15681143	15681293
chr1	15682712	15682946
chr1	15683311	15683694
chr1	15710979	15711294
chr1	15712754	15713298
chr1	15733452	15734198
chr1	15735927	15736869
chr1	15742401	15743155
chr1	15756382	15756594
chr1	15757758	15757884
chr1	15759391	15759701
chr1	15761353	15761564
chr1	15778821	15778921
chr1	15780234	15780438
chr1	15780812	15781116
chr1	15786406	15786603
chr1	15828022	15828233
chr1	15837259	15837393
chr1	15850371	15851872
chr1	15852930	15853691
chr1	15899990	15900331
chr1	15921604	15922086
chr1	15924994	15925191
chr1	15928004	15928267
chr1	15929544	15930472
chr1	15936185	15936329
chr1	15943176	15944593
chr1	15945105	15945650
chr1	15946824	15946955
chr1	15953831	15954665
chr1	16005100	16005419
chr1	16006466	16007698
chr1	16011297	16011536
chr1	16012272	16012645
chr1	16018066	16018174
chr1	16029759	16030648
chr1	16040890	16041561
chr1	16065397	16065567
chr1	16067936	16068345
chr1	16070916	16071130
chr1	16076197	16076566
chr1	16081824	16082387
chr1	16084131	16084445
chr1	16085263	16086130
chr1	16086954	16087608
chr1	16092202	16092754
chr1	16111732	16111892
chr1	16113095	16113660
chr1	16114956	16115458
chr1	16118615	16118845
chr1	16121676	16122092
chr1	16123120	16123618
chr1	16125383	16126246
chr1	16126890	16127126
chr1	16127601	16127940
chr1	16137766	16137919
chr1	16141933	16142462
chr1	16147043	16147294
chr1	16152123	16152716
chr1	16159655	16160097
chr1	16160829	16162909
chr1	16173682	16175279
chr1	16175759	16176700
chr1	16178614	16178830
chr1	16193516	16193710
chr1	16197005	16197247
chr1	16209962	16210123
chr1	16212145	16213243
chr1	16219805	16220052
chr1	16229508	16229757
chr1	16242757	16243284
chr1	16245660	16246290
chr1	16264049	16264453
chr1	16275523	16276620
chr1	16277243	16278254
chr1	16279120	16279561
chr1	16282544	16283119
chr1	16291769	16293124
chr1	16301600	16302813
chr1	16309287	16310139
chr1	16320997	16321450
chr1	16333643	16333862
chr1	16335481	16335929
chr1	16339229	16340097
chr1	16344114	16344944
chr1	16346098	16346452
chr1	16353397	16353558
chr1	16359309	16359673
chr1	16373431	16373701
chr1	16375186	16375442
chr1	16382351	16382864
chr1	16394800	16395282
chr1	16399552	16400553
chr1	16401808	16403105
chr1	16403429	16403554
chr1	16405352	16405837
chr1	16408891	16409214
chr1	16415458	16415837
chr1	16416631	16416734
chr1	16438246	16438930
chr1	16443941	16444207
chr1	16446711	16447132
chr1	16448965	16449882
chr1	16465469	16466504
chr1	16468212	16468470
chr1	16471701	16473486
chr1	16477710	16478208
chr1	16481184	16482849
chr1	16490704	16491205
chr1	16500064	16500284
chr1	16502077	16502941
chr1	16506842	16507110
chr1	16508201	16508939
chr1	16509652	16509894
chr1	16514153	16514618
chr1	16521713	16522099
chr1	16530684	16531037
chr1	16532799	16534245
chr1	16543360	16544328
chr1	16562687	16564201
chr1	16570795	16571265
chr1	16575184	16575525
chr1	16576449	16576723
chr1	16577222	16577448
chr1	16581178	16581373
chr1	16585199	16585434
chr1	16617401	16617508
chr1	16645175	16645428
chr1	16647624	16648052
chr1	16650790	16651279
chr1	16675393	16675770
chr1	16678496	16679354
chr1	16689808	16690322
chr1	16691130	16691711
chr1	16693450	16694663
chr1	16698190	16698609
chr1	16698871	16699683
chr1	16712782	16714090
chr1	16723065	16723461
chr1	16729257	16729450
chr1	16745602	16745743
chr1	16757278	16757426
chr1	16766675	16767961
chr1	16825312	16826554
chr1	16840469	16840851
chr1	16858055	16858290
chr1	16918328	16918510
chr1	16938949	16940469
chr1	16947371	16947761
chr1	16951509	16951664
chr1	16970888	16971186
chr1	17004601	17004791
chr1	17030233	17030342
chr1	17036199	17036638
chr1	17215447	17216296
chr1	17222145	17222278
chr1	17222469	17222784
chr1	17229675	17231939
chr1	17240095	17241123
chr1	17278290	17278655
chr1	17287008	17287755
chr1	17290090	17290190
chr1	17293685	17294057
chr1	17298336	17298862
chr1	17299092	17299229
chr1	17304973	17305790
chr1	17306341	17306667
chr1	17307205	17308239
chr1	17311083	17311759
chr1	17330206	17330848
chr1	17337161	17337481
chr1	17337826	17338759
chr1	17342732	17343016
chr1	17354040	17354266
chr1	17359100	17359691
chr1	17372265	17373037
chr1	17380291	17381117
chr1	17386083	17386579
chr1	17390089	17390392
chr1	17421094	17421688
chr1	17445858	17446062
chr1	17452362	17452524
chr1	17454635	17455329
chr1	17456203	17456317
chr1	17482699	17482830
chr1	17494394	17495303
chr1	17495934	17496141
chr1	17497243	17497505
chr1	17516210	17516941
chr1	17534339	17534857
chr1	17539381	17539549
chr1	17558765	17558983
chr1	17559602	17559960
chr1	17560170	17560673
chr1	17563472	17563798
chr1	17565991	17566184
chr1	17578139	17578521
chr1	17584796	17586011
chr1	17591863	17592012
chr1	17600749	17600949
chr1	17613812	17614350
chr1	17616250	17616528
chr1	17640985	17641601
chr1	17662526	17663039
chr1	17674850	17675076
chr1	17686821	17686952
chr1	17696083	17696187
chr1	17718826	17719238
chr1	17728361	17728798
chr1	17732605	17733057
chr1	17746289	17746749
chr1	17750341	17750487
chr1	17763872	17765151
chr1	17766133	17766595
chr1	17767991	17768368
chr1	17769820	17770383
chr1	17802282	17802689
chr1	17803795	17804288
chr1	17814426	17814527
chr1	17815522	17816152
chr1	17820714	17821204
chr1	17828748	17829337
chr1	17834523	17834707
chr1	17850029	17850506
chr1	17853795	17854305
chr1	17858460	17858902
chr1	17866091	17867567
chr1	17869597	17869912
chr1	17871658	17872444
chr1	17878080	17878834
chr1	17880454	17881009
chr1	17885149	17885569
chr1	17887766	17888474
chr1	17894207	17894413
chr1	17895698	17896707
chr1	17912592	17913241
chr1	17914061	17915227
chr1	17933314	17933717
chr1	17938561	17938769
chr1	17951112	17951767
chr1	17956667	17956836
chr1	17959122	17959611
chr1	17960109	17960587
chr1	17962982	17963411
chr1	17980173	17980654
chr1	17988193	17988336
chr1	17992497	17992902
chr1	17999926	18000140
chr1	18000347	18000594
chr1	18001174	18001483
chr1	18001794	18001912
chr1	18003029	18003471
chr1	18015253	18015879
chr1	18023003	18023213
chr1	18029831	18029949
chr1	18046541	18046641
chr1	18057131	18057315
chr1	18058964	18059582
chr1	18069169	18069351
chr1	18092051	18092888
chr1	18095040	18095701
chr1	18114957	18115151
chr1	18127761	18127985
chr1	18128698	18128846
chr1	18152717	18152861
chr1	18155118	18155275
chr1	18163873	18164454
chr1	18192491	18193434
chr1	18195486	18195842
chr1	18196114	18196677
chr1	18199859	18200144
chr1	18200800	18201692
chr1	18201885	18202413
chr1	18204451	18204888
chr1	18205390	18205880
chr1	18236138	18236420
chr1	18237060	18237199
chr1	18269602	18269741
chr1	18281899	18282472
chr1	18282662	18282663
chr1	18284255	18284580
chr1	18286883	18287013
chr1	18315200	18315495
chr1	18325452	18325646
chr1	18418425	18418938
chr1	18426957	18427433
chr1	18431359	18431483
chr1	18436462	18436655
chr1	18439236	18439380
chr1	18884240	18884499
chr1	18904895	18905084
chr1	18909790	18910293
chr1	18924000	18924128
chr1	18929410	18929529
chr1	18929794	18930001
chr1	18945141	18945288
chr1	18976209	18976371
chr1	18991418	18991554
chr1	18995348	18995537
chr1	19007911	19008100
chr1	19107211	19107487
chr1	19147332	19147521
chr1	19201669	19202156
chr1	19208802	19209380
chr1	19210705	19211043
chr1	19212625	19212772
chr1	19217290	19217525
chr1	19218455	19218681
chr1	19221406	19221675
chr1	19228644	19229761
chr1	19233354	19234073
chr1	19239491	19240175
chr1	19248677	19249258
chr1	19250150	19251124
chr1	19252832	19253445
chr1	19256231	19256672
chr1	19264920	19265081
chr1	19265922	19266387
chr1	19266824	19266972
chr1	19273674	19273792
chr1	19275286	19277299
chr1	19282041	19283848
chr1	19288755	19289004
chr1	19292114	19292610
chr1	19299093	19299291
chr1	19304477	19304647
chr1	19325928	19326116
chr1	19330000	19330224
chr1	19336424	19336709
chr1	19337382	19338082
chr1	19354703	19354960
chr1	19360476	19360786
chr1	19371899	19372282
chr1	19392965	19393126
chr1	19393289	19393602
chr1	19394062	19394295
chr1	19407773	19408451
chr1	19440243	19440363
chr1	19489642	19490159
chr1	19496097	19496556
chr1	19529932	19530358
chr1	19531266	19531439
chr1	19534943	19535343
chr1	19536054	19537546
chr1	19547584	19547785
chr1	19553419	19553642
chr1	19567617	19568087
chr1	19577658	19578956
chr1	19583713	19584321
chr1	19586860	19587657
chr1	19635922	19636114
chr1	19637624	19639623
chr1	19641782	19642285
chr1	19643654	19643884
chr1	19660466	19660768
chr1	19667907	19668499
chr1	19670839	19671097
chr1	19688247	19688664
chr1	19692258	19692508
chr1	19698632	19700259
chr1	19700797	19701094
chr1	19701287	19701904
chr1	19702173	19702754
chr1	19712294	19712914
chr1	19717347	19718205
chr1	19722239	19722475
chr1	19724626	19725346
chr1	19732384	19732909
chr1	19741173	19741450
chr1	19745012	19745444
chr1	19749495	19750004
chr1	19753717	19754286
chr1	19756418	19757092
chr1	19761668	19761996
chr1	19762505	19762934
chr1	19765350	19765790
chr1	19767065	19767304
chr1	19772348	19772673
chr1	19775018	19775878
chr1	19777227	19777772
chr1	19778818	19779235
chr1	19781173	19781349
chr1	19784278	19784512
chr1	19786297	19786427
chr1	19791754	19792016
chr1	19795780	19796178
chr1	19810983	19812593
chr1	19814357	19814642
chr1	19822473	19823221
chr1	19831313	19832360
chr1	19839147	19839380
chr1	19886212	19886640
chr1	19889961	19890574
chr1	19903603	19903782
chr1	19904118	19904342
chr1	19922976	19924265
chr1	19932527	19932788
chr1	19933597	19934034
chr1	19943080	19943347
chr1	19943871	19944237
chr1	19947288	19947931
chr1	19948800	19948996
chr1	19969744	19971917
chr1	19977489	19978036
chr1	19978649	19978976
chr1	19980158	19980514
chr1	19986173	19986734
chr1	19988312	19988488
chr1	19995467	19995667
chr1	20003083	20003554
chr1	20008698	20009327
chr1	20030941	20031511
chr1	20042056	20042522
chr1	20061140	20061619
chr1	20062027	20062675
chr1	20077043	20077399
chr1	20084621	20085314
chr1	20085895	20086500
chr1	20088788	20089109
chr1	20091921	20092602
chr1	20116671	20117000
chr1	20117443	20117635
chr1	20125917	20127081
chr1	20127575	20127765
chr1	20137830	20138131
chr1	20151192	20151294
chr1	20155244	20155379
chr1	20162140	20162338
chr1	20171663	20171908
chr1	20187176	20188118
chr1	20193303	20193783
chr1	20196212	20196734
chr1	20208468	20209581
chr1	20212410	20212816
chr1	20218273	20218420
chr1	20219228	20219477
chr1	20243285	20243422
chr1	20244609	20244957
chr1	20245306	20245697
chr1	20263777	20263998
chr1	20268742	20268858
chr1	20275454	20275860
chr1	20301370	20301740
chr1	20334917	20335357
chr1	20384660	20385414
chr1	20390376	20390950
chr1	20396377	20396877
chr1	20401124	20401376
chr1	20420485	20421088
chr1	20427543	20427779
chr1	20429409	20429716
chr1	20437318	20437641
chr1	20438913	20439169
chr1	20450916	20451312
chr1	20468609	20468904
chr1	20478578	20479261
chr1	20479779	20479917
chr1	20480156	20480407
chr1	20521385	20521918
chr1	20537627	20538246
chr1	20539423	20539795
chr1	20543216	20543381
chr1	20560000	20560179
chr1	20582164	20582583
chr1	20589649	20589925
chr1	20606091	20606503
chr1	20606831	20606957
chr1	20608357	20608785
chr1	20652372	20652593
chr1	20676152	20676282
chr1	20685292	20685471
chr1	20688360	20688764
chr1	20693543	20693899
chr1	20697289	20697603
chr1	20702143	20702370
chr1	20703516	20703640
chr1	20706864	20707565
chr1	20717152	20717646
chr1	20726556	20727394
chr1	20732671	20733143
chr1	20734791	20735050
chr1	20737586	20738355
chr1	20743418	20743530
chr1	20753198	20753886
chr1	20755665	20756279
chr1	20756871	20757195
chr1	20767334	20767584
chr1	20769348	20769800
chr1	20773443	20773652
chr1	20776102	20776622
chr1	20791125	20791516
chr1	20800870	20801390
chr1	20804277	20804682
chr1	20809098	20809295
chr1	20810411	20811021
chr1	20811795	20813571
chr1	20820326	20821981
chr1	20822470	20822966
chr1	20833992	20834952
chr1	20838308	20838503
chr1	20848775	20849232
chr1	20866855	20867088
chr1	20877712	20878032
chr1	20879014	20879225
chr1	20884758	20885051
chr1	20901690	20902186
chr1	20905589	20905832
chr1	20914197	20914382
chr1	20915165	20915702
chr1	20915849	20916690
chr1	20916976	20917130
chr1	20927693	20928332
chr1	20930445	20931180
chr1	20940058	20940807
chr1	20942636	20943469
chr1	20953467	20953759
chr1	20959626	20960565
chr1	20960897	20961444
chr1	20966579	20967050
chr1	20987573	20988596
chr1	20993388	20993516
chr1	21011821	21012039
chr1	21022832	21023828
chr1	21024883	21025456
chr1	21029071	21029215
chr1	21031833	21032114
chr1	21044038	21044835
chr1	21051414	21051872
chr1	21054541	21054936
chr1	21058347	21060194
chr1	21065558	21066326
chr1	21109475	21109787
chr1	21111863	21112262
chr1	21112637	21114655
chr1	21118746	21119171
chr1	21140728	21140776
chr1	21151927	21152345
chr1	21156150	21156291
chr1	21217735	21217841
chr1	21272380	21272529
chr1	21289216	21289383
chr1	21300478	21300948
chr1	21308506	21309280
chr1	21314778	21315203
chr1	21319177	21319382
chr1	21348728	21349315
chr1	21369634	21370021
chr1	21371408	21372156
chr1	21376612	21376835
chr1	21385628	21385806
chr1	21395647	21396563
chr1	21399268	21399532
chr1	21403627	21403941
chr1	21409706	21409889
chr1	21417023	21418189
chr1	21425711	21425887
chr1	21429877	21430003
chr1	21450980	21451804
chr1	21475945	21476957
chr1	21477342	21477595
chr1	21478932	21479168
chr1	21479298	21479507
chr1	21489783	21490087
chr1	21492245	21492586
chr1	21501219	21501560
chr1	21502059	21503894
chr1	21508718	21509230
chr1	21521510	21522109
chr1	21527378	21528227
chr1	21532747	21532870
chr1	21538760	21538959
chr1	21543727	21543875
chr1	21544371	21544639
chr1	21545594	21545912
chr1	21547486	21547685
chr1	21555888	21556411
chr1	21558567	21558906
chr1	21561340	21561614
chr1	21578703	21578984
chr1	21580531	21581005
chr1	21581794	21582113
chr1	21588149	21589459
chr1	21596783	21596976
chr1	21606154	21606664
chr1	21616199	21617207
chr1	21621204	21621686
chr1	21624585	21624706
chr1	21629462	21630571
chr1	21635603	21636116
chr1	21639543	21640203
chr1	21643612	21644195
chr1	21645325	21645433
chr1	21649548	21649727
chr1	21650654	21651734
chr1	21660748	21661436
chr1	21664484	21665114
chr1	21671209	21672365
chr1	21694854	21695399
chr1	21697163	21697316
chr1	21766263	21766874
chr1	21767044	21767537
chr1	21777777	21778126
chr1	21784077	21784375
chr1	21817153	21817749
chr1	21823436	21823730
chr1	21826120	21826320
chr1	21835477	21835698
chr1	21838283	21838809
chr1	21861379	21861637
chr1	21868193	21868865
chr1	21876642	21877029
chr1	21879189	21879848
chr1	21880179	21880434
chr1	21891319	21891553
chr1	21894081	21894957
chr1	21900649	21901520
chr1	21913244	21913776
chr1	21921082	21921393
chr1	21922159	21922421
chr1	21925603	21925718
chr1	21931789	21931908
chr1	21934410	21934539
chr1	21947155	21947278
chr1	21965070	21965508
chr1	21974530	21974649
chr1	21982148	21982535
chr1	21985694	21985915
chr1	21992045	21992213
chr1	21992366	21992537
chr1	21996065	21996180
chr1	21999325	22000448
chr1	22007515	22007901
chr1	22020152	22020847
chr1	22029916	22030585
chr1	22061079	22061276
chr1	22091132	22091839
chr1	22094751	22095249
chr1	22108558	22110585
chr1	22118137	22118396
chr1	22127718	22127884
chr1	22143323	22143658
chr1	22183990	22184303
chr1	22188607	22188893
chr1	22196237	22196869
chr1	22218451	22218569
chr1	22223239	22223577
chr1	22225181	22225691
chr1	22227892	22228455
chr1	22235851	22236562
chr1	22237937	22238695
chr1	22246023	22247434
chr1	22251116	22251636
chr1	22253188	22254349
chr1	22257546	22258904
chr1	22261767	22262363
chr1	22263031	22264260
chr1	22265938	22266745
chr1	22269493	22269750
chr1	22272594	22272712
chr1	22290448	22290727
chr1	22292764	22293155
chr1	22345429	22346074
chr1	22349300	22349555
chr1	22350973	22352726
chr1	22366201	22366716
chr1	22371224	22371807
chr1	22374817	22375468
chr1	22378876	22380332
chr1	22382782	22382906
chr1	22389922	22390037
chr1	22404337	22404528
chr1	22438176	22438324
chr1	22458710	22459465
chr1	22468773	22469360
chr1	22470074	22470342
chr1	22531784	22532099
chr1	22533410	22533677
chr1	22556185	22556337
chr1	22573291	22573398
chr1	22577149	22577503
chr1	22578042	22578524
chr1	22579490	22580354
chr1	22589598	22589936
chr1	22597975	22598318
chr1	22600336	22600675
chr1	22602256	22602758
chr1	22623206	22623504
chr1	22668521	22668951
chr1	22680523	22680794
chr1	22702617	22702747
chr1	22703515	22703790
chr1	22705848	22706383
chr1	22706787	22707346
chr1	22714398	22714602
chr1	22714809	22716321
chr1	22739146	22739257
chr1	22739571	22739911
chr1	22743023	22743508
chr1	22745447	22745634
chr1	22747047	22747239
chr1	22774113	22774606
chr1	22778178	22779357
chr1	22796636	22796840
chr1	22827050	22827244
chr1	22830321	22831074
chr1	22856625	22857314
chr1	22863056	22863251
chr1	22870541	22870743
chr1	22871702	22871911
chr1	22883875	22884405
chr1	22965988	22966172
chr1	22968492	22968889
chr1	23000572	23000898
chr1	23016011	23016348
chr1	23030874	23031414
chr1	23036734	23037537
chr1	23047716	23047894
chr1	23058495	23058608
chr1	23061963	23062276
chr1	23066247	23066754
chr1	23072640	23072989
chr1	23076737	23077285
chr1	23080048	23080671
chr1	23087063	23087259
chr1	23100559	23100991
chr1	23113471	23113760
chr1	23114816	23115123
chr1	23115844	23115960
chr1	23121237	23121627
chr1	23134828	23135800
chr1	23147593	23147787
chr1	23153423	23153571
chr1	23155389	23155734
chr1	23158452	23159209
chr1	23162281	23162782
chr1	23168442	23168841
chr1	23188615	23188994
chr1	23194842	23195081
chr1	23206490	23207057
chr1	23212751	23213202
chr1	23215325	23215515
chr1	23215749	23215900
chr1	23229533	23229917
chr1	23251742	23251891
chr1	23256785	23257085
chr1	23289793	23289987
chr1	23290766	23291003
chr1	23295659	23296083
chr1	23302971	23303632
chr1	23304823	23305247
chr1	23328720	23329029
chr1	23337138	23337927
chr1	23345496	23346836
chr1	23353211	23353331
chr1	23355949	23356065
chr1	23388083	23388247
chr1	23388896	23389032
chr1	23422310	23422644
chr1	23425153	23425456
chr1	23426523	23427229
chr1	23427983	23428403
chr1	23428903	23429107
chr1	23429878	23430326
chr1	23440884	23441254
chr1	23445795	23446218
chr1	23446478	23446684
chr1	23448693	23449337
chr1	23453389	23453523
chr1	23456533	23456640
chr1	23477374	23477496
chr1	23489993	23490196
chr1	23494042	23494524
chr1	23495019	23495669
chr1	23496014	23496721
chr1	23497949	23498348
chr1	23503935	23504728
chr1	23511173	23511412
chr1	23515231	23515806
chr1	23520775	23521811
chr1	23523410	23523719
chr1	23524804	23525277
chr1	23528855	23529305
chr1	23536923	23537304
chr1	23551288	23552025
chr1	23599851	23600482
chr1	23609251	23609878
chr1	23610405	23610884
chr1	23612924	23613185
chr1	23655129	23655414
chr1	23663952	23664185
chr1	23664433	23664611
chr1	23668372	23669000
chr1	23669807	23671608
chr1	23683560	23683833
chr1	23694324	23696438
chr1	23703406	23704299
chr1	23704918	23705023
chr1	23711198	23711931
chr1	23720205	23721721
chr1	23726964	23727534
chr1	23729539	23730848
chr1	23737972	23738562
chr1	23748279	23749570
chr1	23750706	23751481
chr1	23770602	23771167
chr1	23778499	23778935
chr1	23794508	23794663
chr1	23797103	23797530
chr1	23798298	23798439
chr1	23799613	23800213
chr1	23801737	23802399
chr1	23805560	23805761
chr1	23809621	23809949
chr1	23810240	23811295
chr1	23823513	23824224
chr1	23854679	23855254
chr1	23857404	23858196
chr1	23863926	23864397
chr1	23866157	23866719
chr1	23871115	23871613
chr1	23875203	23875541
chr1	23881010	23881898
chr1	23884746	23885143
chr1	23885770	23886496
chr1	23888596	23889285
chr1	23894554	23895548
chr1	23903396	23904338
chr1	23911985	23912610
chr1	23913247	23913450
chr1	23916925	23917205
chr1	23919066	23919195
chr1	23961385	23962204
chr1	23963968	23964207
chr1	23965348	23965707
chr1	23977567	23978015
chr1	23984255	23984477
chr1	23991873	23991992
chr1	23999702	23999876
chr1	23999996	24000253
chr1	24017983	24019099
chr1	24022912	24023361
chr1	24026382	24026543
chr1	24027032	24027293
chr1	24044930	24045410
chr1	24053370	24053472
chr1	24053776	24054065
chr1	24058799	24059310
chr1	24068220	24068512
chr1	24069226	24071318
chr1	24072093	24072348
chr1	24074176	24074916
[truncated: 185,947 more rows]
