# Supplementary material for: Cockayne syndrome B protein is implicated in transcription and associated chromatin dynamics in homeostatic and genotoxic conditions
Source: Aging Cell. 2024 Oct 6;24(1):e14341. doi: 10.1111/acel.14341 (PMC11874911; doi:10.1111/acel.14341)
Supplement: Supplementary file 5 — Table S6. [file ACEL-24-e14341-s002.xlsx]

## Sheet: CS-B_H3k27ac_chipseq_NOUV
chr1	713200	714799
chr1	762400	763199
chr1	839200	844399
chr1	845200	869199
chr1	870800	881999
chr1	886400	904399
chr1	932400	942399
chr1	948000	951199
chr1	954400	961199
chr1	1014400	1029199
chr1	1050400	1052399
chr1	1072000	1073199
chr1	1091600	1099599
chr1	1132000	1137199
chr1	1138000	1146399
chr1	1160400	1179999
chr1	1197600	1198399
chr1	1199200	1204399
chr1	1205600	1211599
chr1	1225600	1232399
chr1	1233200	1251599
chr1	1253200	1275999
chr1	1276800	1285599
chr1	1286400	1298799
chr1	1305600	1313599
chr1	1332400	1337999
chr1	1341600	1344799
chr1	1354400	1357599
chr1	1365200	1372399
chr1	1373600	1377199
chr1	1397200	1398399
chr1	1406400	1409999
chr1	1445600	1447999
chr1	1470000	1481599
chr1	1482400	1484399
chr1	1508400	1511199
chr1	1532400	1536799
chr1	1549600	1567999
chr1	1590000	1590799
chr1	1596400	1598399
chr1	1609200	1610799
chr1	1611600	1619599
chr1	1624000	1625999
chr1	1655600	1656399
chr1	1657600	1658399
chr1	1660400	1661199
chr1	1671600	1674799
chr1	1677200	1677999
chr1	1708400	1715199
chr1	1820000	1827199
chr1	1837600	1842399
chr1	1976000	1979599
chr1	2063600	2067199
chr1	2115200	2132799
chr1	2133600	2148399
chr1	2157600	2175199
chr1	2176400	2189199
chr1	2197600	2211999
chr1	2214000	2216399
chr1	2217600	2227599
chr1	2228400	2240799
chr1	2241600	2255199
chr1	2259200	2264799
chr1	2311600	2315199
chr1	2321200	2329199
chr1	2330400	2349599
chr1	2377200	2380399
chr1	2413600	2414799
chr1	2451200	2453599
chr1	2454400	2463999
chr1	2471600	2480799
chr1	2485600	2496799
chr1	2516400	2522399
chr1	2572800	2575599
chr1	2706000	2707199
chr1	2983600	2988399
chr1	3221600	3232799
chr1	3310400	3312799
chr1	3392400	3394799
chr1	3406400	3408399
chr1	3409200	3429999
chr1	3430800	3472399
chr1	3494400	3497599
chr1	3518800	3521599
chr1	3525600	3528799
chr1	3534400	3535599
chr1	3539600	3542399
chr1	3544000	3545599
chr1	3566000	3569999
chr1	3585200	3586399
chr1	3662400	3664799
chr1	3712000	3713599
chr1	3772400	3776399
chr1	3784400	3786399
chr1	3815600	3821199
chr1	4712400	4720399
chr1	4722400	4735199
chr1	4746800	4755599
chr1	4757600	4764399
chr1	4771200	4772799
chr1	5951200	5953199
chr1	5997600	5999599
chr1	6048800	6056399
chr1	6066800	6069599
chr1	6085600	6087599
chr1	6155200	6163599
chr1	6187600	6189199
chr1	6239200	6241199
chr1	6258400	6260799
chr1	6265600	6271199
chr1	6294400	6296799
chr1	6300000	6302799
chr1	6319600	6325599
chr1	6332800	6334399
chr1	6336000	6337599
chr1	6418400	6421199
chr1	6445200	6446399
chr1	6452000	6454799
chr1	6544400	6546799
chr1	6548000	6552799
chr1	6571200	6573199
chr1	6598400	6599999
chr1	6612800	6615599
chr1	6638800	6642399
chr1	6659200	6666399
chr1	6671200	6675999
chr1	6684400	6691599
chr1	6760800	6762799
chr1	6803200	6804799
chr1	6842000	6846799
chr1	6919600	6921599
chr1	7022000	7023599
chr1	7130000	7130399
chr1	7279200	7286399
chr1	7287600	7291199
chr1	7341600	7342799
chr1	7350800	7351999
chr1	7357200	7362799
chr1	7447200	7450799
chr1	7462000	7464799
chr1	7491200	7493199
chr1	7513200	7521599
chr1	7522800	7523199
chr1	7524000	7541599
chr1	7542400	7545999
chr1	7549600	7552799
chr1	7616800	7618399
chr1	7705600	7709599
chr1	7738000	7741199
chr1	7763200	7765999
chr1	7830800	7832399
chr1	7842800	7845199
chr1	7981600	7983599
chr1	8001200	8002799
chr1	8013600	8014799
chr1	8020800	8023599
chr1	8053600	8054799
chr1	8062400	8066399
chr1	8085200	8092399
chr1	8105200	8108799
chr1	8142800	8143999
chr1	8147200	8159999
chr1	8175200	8178399
chr1	8192000	8201999
chr1	8229200	8230799
chr1	8254800	8264399
chr1	8265200	8273199
chr1	8275600	8278799
chr1	8297200	8299999
chr1	8376800	8378799
chr1	8401600	8406799
chr1	8415200	8426399
chr1	8432800	8435199
chr1	8481200	8485599
chr1	8522000	8524799
chr1	8568800	8571199
chr1	8719200	8724799
chr1	8762800	8763999
chr1	8876800	8879599
chr1	8885600	8887199
chr1	8936400	8941999
chr1	8949200	8951199
chr1	8959200	8967599
chr1	9044800	9050399
chr1	9126400	9127999
chr1	9131200	9132399
chr1	9187200	9189999
chr1	9221600	9225599
chr1	9240800	9243999
chr1	9254800	9262799
chr1	9292000	9296799
chr1	9299200	9301599
chr1	9306800	9311999
chr1	9321200	9327599
chr1	9334800	9336399
chr1	9337200	9343999
chr1	9349200	9357199
chr1	9360400	9366799
chr1	9375200	9387999
chr1	9409200	9416799
chr1	9472400	9475199
chr1	9532000	9534399
chr1	9598800	9601199
chr1	9648000	9658799
chr1	9710800	9713199
chr1	9746400	9751199
chr1	9759200	9766799
chr1	9775200	9785199
chr1	9806400	9807999
chr1	9823200	9829599
chr1	9835200	9836399
chr1	9882800	9885999
chr1	9887600	9887999
chr1	9948000	9954799
chr1	9968400	9971999
chr1	10002800	10004399
chr1	10092000	10094399
chr1	10115200	10119999
chr1	10123600	10128799
chr1	10132000	10132399
chr1	10133200	10137199
chr1	10167600	10169199
chr1	10225600	10229199
chr1	10239200	10242399
chr1	10267600	10272399
chr1	10290400	10291199
chr1	10297600	10298799
chr1	10458400	10459999
chr1	10464000	10464799
chr1	10490000	10491999
chr1	10508000	10513199
chr1	10531600	10535999
chr1	10570000	10573199
chr1	10587600	10589599
chr1	10659200	10661199
chr1	10694000	10696399
chr1	10727600	10729599
chr1	10753600	10755599
chr1	10854000	10857199
chr1	10926400	10928399
chr1	11040000	11041599
chr1	11072000	11073999
chr1	11116400	11124399
chr1	11159200	11160799
chr1	11322000	11324399
chr1	11332800	11333999
chr1	11376400	11377199
chr1	11713600	11715599
chr1	11724000	11725199
chr1	11739600	11742399
chr1	11795200	11799199
chr1	11846800	11852799
chr1	11862400	11867199
chr1	11966800	11970799
chr1	11978000	11981599
chr1	11986000	11987199
chr1	11988800	11996399
chr1	11997200	12001199
chr1	12034400	12042799
chr1	12066400	12067599
chr1	12070800	12076399
chr1	12078000	12080399
chr1	12088400	12092799
chr1	12098400	12102399
chr1	12111600	12112799
chr1	12123200	12123999
chr1	12127200	12129999
chr1	12189600	12196799
chr1	12198000	12209199
chr1	12212400	12215599
chr1	12220000	12220399
chr1	12221200	12228799
chr1	12233600	12235999
chr1	12236800	12247999
chr1	12251200	12251999
chr1	12289600	12291999
chr1	12376800	12377199
chr1	12460800	12461599
chr1	12492800	12493999
chr1	12514000	12516799
chr1	12518400	12518799
chr1	12538000	12542399
chr1	12545200	12547599
chr1	12587600	12588799
chr1	12599200	12602399
chr1	12606800	12617999
chr1	12651200	12658399
chr1	12659200	12665199
chr1	12674000	12680399
chr1	14025200	14027999
chr1	14074800	14077599
chr1	14106800	14107599
chr1	14108800	14109599
chr1	14119200	14120799
chr1	14692800	14693999
chr1	14811200	14812799
chr1	14843200	14850399
chr1	14924400	14926399
chr1	15066400	15070399
chr1	15136800	15137599
chr1	15138400	15139199
chr1	15174800	15175599
chr1	15206400	15208799
chr1	15249200	15252399
chr1	15256400	15257599
chr1	15266000	15281199
chr1	15290800	15291999
chr1	15293200	15299199
chr1	15320000	15327999
chr1	15333600	15335999
chr1	15352400	15358399
chr1	15360800	15361599
chr1	15478800	15481599
chr1	15504400	15507199
chr1	15573600	15574399
chr1	15653200	15653999
chr1	15663200	15665999
chr1	15732800	15734399
chr1	15735600	15744399
chr1	15755200	15756399
chr1	15758800	15759199
chr1	15850400	15851999
chr1	15852800	15853999
chr1	15910400	15911999
chr1	15928400	15931199
chr1	15941600	15946799
chr1	16005200	16012399
chr1	16026400	16034799
chr1	16082000	16089599
chr1	16090800	16093199
chr1	16109600	16113999
chr1	16118400	16131999
chr1	16150400	16156399
chr1	16157200	16164399
chr1	16172400	16178799
chr1	16241600	16251599
chr1	16257600	16266399
chr1	16267200	16286799
chr1	16288000	16296399
chr1	16300400	16303199
chr1	16338400	16350799
chr1	16352800	16355199
chr1	16398000	16403599
chr1	16414400	16415999
chr1	16435200	16443199
chr1	16445200	16483599
chr1	16494000	16494799
chr1	16498000	16504399
chr1	16506800	16511999
chr1	16513200	16514399
chr1	16530800	16537199
chr1	16542400	16545199
chr1	16562400	16565599
chr1	16678000	16679599
chr1	16689600	16695199
chr1	16696800	16700399
chr1	16710400	16717199
chr1	16766400	16769199
chr1	16810400	16811599
chr1	16824400	16826799
chr1	16840400	16841199
chr1	16938400	16940799
chr1	16970400	16971999
chr1	17026000	17027999
chr1	17215200	17216399
chr1	17229600	17232399
chr1	17240000	17241999
chr1	17287200	17287999
chr1	17291600	17299999
chr1	17301600	17315199
chr1	17316000	17317199
chr1	17318000	17319199
chr1	17328000	17338799
chr1	17379600	17381999
chr1	17452400	17456399
chr1	17493200	17497999
chr1	17515600	17518799
chr1	17556000	17563999
chr1	17762800	17767599
chr1	17769200	17770799
chr1	17858000	17859199
chr1	17864400	17873999
chr1	17876800	17881599
chr1	17882400	17883199
chr1	17884800	17903599
chr1	17910800	17924399
chr1	17928400	17930799
chr1	17948800	17967199
chr1	17977600	17983199
chr1	17984000	18000399
chr1	18009200	18011999
chr1	18018800	18019599
chr1	18058000	18059999
chr1	18076800	18077999
chr1	18088400	18103999
chr1	18114400	18115599
chr1	18116800	18117999
chr1	18190400	18197199
chr1	18199200	18207599
chr1	19216400	19219599
chr1	19228400	19229999
chr1	19243200	19257199
chr1	19262400	19269199
chr1	19270000	19279199
chr1	19280000	19284399
chr1	19334000	19340799
chr1	19370800	19371999
chr1	19406000	19409999
chr1	19532800	19537999
chr1	19577200	19579599
chr1	19581600	19589599
chr1	19636400	19645199
chr1	19667600	19672399
chr1	19678400	19680399
chr1	19693200	19703199
chr1	19706800	19735199
chr1	19739600	19747599
chr1	19748400	19783999
chr1	19793600	19797199
chr1	19806000	19807199
chr1	19809600	19815199
chr1	19832000	19832399
chr1	19889600	19890799
chr1	19922400	19925199
chr1	19948000	19948399
chr1	19969600	19973199
chr1	19974000	19975599
chr1	19976400	19986399
chr1	19991200	19993599
chr1	20060800	20064399
chr1	20083200	20087999
chr1	20125200	20127999
chr1	20208000	20210399
chr1	20385200	20385999
chr1	20401200	20401999
chr1	20478400	20479999
chr1	20606000	20606799
chr1	20706800	20707599
chr1	20726400	20728399
chr1	20736000	20740399
chr1	20752800	20754799
chr1	20755600	20755999
chr1	20802800	20804399
chr1	20810000	20813999
chr1	20817200	20823599
chr1	20833600	20835199
chr1	20878000	20880799
chr1	20913600	20914399
chr1	20915200	20917599
chr1	20928000	20932799
chr1	20937600	20943599
chr1	20959600	20961199
chr1	20987200	20989199
chr1	21022800	21024799
chr1	21041600	21045599
chr1	21056000	21060799
chr1	21108800	21109999
chr1	21111200	21116399
chr1	21361200	21362799
chr1	21404000	21404399
chr1	21417200	21417999
chr1	21476400	21477999
chr1	21501600	21504399
chr1	21578800	21593199
chr1	21603600	21607999
chr1	21615200	21617999
chr1	21619200	21637999
chr1	21638800	21654399
chr1	21659600	21669599
chr1	21670400	21672799
chr1	21766000	21767599
chr1	21838000	21838399
chr1	21934400	21935199
chr1	21993600	21996799
chr1	21998800	22000799
chr1	22090800	22092799
chr1	22107600	22111199
chr1	22176400	22177199
chr1	22188000	22188799
chr1	22194400	22197999
chr1	22216400	22234399
chr1	22235200	22267999
chr1	22344800	22346799
chr1	22349200	22353599
chr1	22378000	22381199
chr1	22462800	22463999
chr1	22468400	22470399
chr1	22577200	22577999
chr1	22704800	22707999
chr1	22714000	22718399
chr1	22777200	22779599
chr1	22970000	22970799
chr1	23036400	23038399
chr1	23066000	23067999
chr1	23076000	23078399
chr1	23079600	23083999
chr1	23131600	23137599
chr1	23336400	23338799
chr1	23345200	23347199
chr1	23428400	23431199
chr1	23492800	23497999
chr1	23503600	23505599
chr1	23513200	23518399
chr1	23519600	23526399
chr1	23543200	23544399
chr1	23550800	23552399
chr1	23668800	23673199
chr1	23693600	23699999
chr1	23702000	23705599
chr1	23719600	23722799
chr1	23726400	23731599
chr1	23748800	23752399
chr1	23762400	23764399
chr1	23777600	23779599
chr1	23781600	23782799
chr1	23796400	23797999
chr1	23806400	23811599
chr1	23856000	23858399
chr1	23862800	23867199
chr1	23877600	23895999
chr1	23901200	23921199
chr1	23960800	23966799
chr1	24017600	24019599
chr1	24069200	24071599
chr1	24103600	24105599
chr1	24106800	24107999
chr1	24116000	24123599
chr1	24124800	24128799
chr1	24151200	24152799
chr1	24363200	24364399
chr1	24371600	24374399
chr1	24431200	24439199
chr1	24469200	24469999
chr1	24513600	24514399
chr1	24620000	24622799
chr1	24648000	24649599
chr1	24716800	24720799
chr1	24735200	24747999
chr1	24764000	24765599
chr1	24766800	24768799
chr1	24828000	24830399
chr1	24926400	24929199
chr1	24966400	24970799
chr1	25008800	25011199
chr1	25014400	25015599
chr1	25030800	25034799
chr1	25039200	25043599
chr1	25044400	25055599
chr1	25056400	25057999
chr1	25059200	25063999
chr1	25068800	25075599
chr1	25092000	25092799
chr1	25093600	25099199
chr1	25174000	25176399
chr1	25236400	25244799
chr1	25251600	25260399
chr1	25276000	25277599
chr1	25558400	25561199
chr1	25565200	25566799
chr1	25572400	25575199
chr1	25580000	25581599
chr1	25646000	25648399
chr1	25655600	25656399
chr1	25664800	25688799
chr1	25695200	25696399
chr1	25697200	25699599
chr1	25755600	25758399
chr1	25795200	25797599
chr1	25869200	25872799
chr1	25888400	25900799
chr1	25942400	25945999
chr1	26019600	26023599
chr1	26024400	26029999
chr1	26069600	26071599
chr1	26112800	26113999
chr1	26125200	26129199
chr1	26130000	26148399
chr1	26185200	26187199
chr1	26199600	26203199
chr1	26215600	26225599
chr1	26231600	26233599
chr1	26248800	26249999
chr1	26279600	26281599
chr1	26322800	26325999
chr1	26344000	26349999
chr1	26357200	26363599
chr1	26371600	26373199
chr1	26437200	26439199
chr1	26487600	26488799
chr1	26490400	26491599
chr1	26495600	26498799
chr1	26559600	26561599
chr1	26600400	26619199
chr1	26626400	26631199
chr1	26632000	26633599
chr1	26686400	26687599
chr1	26704000	26705999
chr1	26758400	26760399
chr1	26798000	26799999
chr1	26826000	26828799
chr1	26856000	26857599
chr1	26868000	26869199
chr1	26907200	26910799
chr1	26944800	26948799
chr1	27018000	27024799
chr1	27049600	27050399
chr1	27069200	27071999
chr1	27094400	27102399
chr1	27110400	27115999
chr1	27124800	27127999
chr1	27130400	27131999
chr1	27152400	27154399
chr1	27174400	27183999
chr1	27188400	27194399
chr1	27214400	27217599
chr1	27226400	27227599
chr1	27247600	27249199
chr1	27266400	27268399
chr1	27316800	27329599
chr1	27336000	27339999
chr1	27357600	27358799
chr1	27387200	27389599
chr1	27424000	27447199
chr1	27468800	27474399
chr1	27479200	27482799
chr1	27560400	27562399
chr1	27622800	27629199
chr1	27648000	27650399
chr1	27657200	27663599
chr1	27675600	27677999
chr1	27686800	27694799
chr1	27706000	27710399
chr1	27717600	27725999
chr1	27728400	27737199
chr1	27815600	27819199
chr1	27828400	27832399
chr1	27853600	27856399
chr1	27862400	27885599
chr1	27886800	27905599
chr1	27908000	27908799
chr1	27915200	27931599
chr1	27960400	27961999
chr1	27974800	27979999
chr1	27980800	27987199
chr1	27988000	27989999
chr1	27998000	27999599
chr1	28050800	28053599
chr1	28098400	28100799
chr1	28156400	28157999
chr1	28187200	28191199
chr1	28240000	28241999
chr1	28284800	28289199
chr1	28292800	28295999
chr1	28307200	28308799
chr1	28390800	28393199
chr1	28414000	28417199
chr1	28557600	28563599
chr1	28573200	28574799
chr1	28577600	28578799
chr1	28584000	28588799
chr1	28654800	28656799
chr1	28680000	28681999
chr1	28695600	28698399
chr1	28750800	28753199
chr1	28763600	28764799
chr1	28809600	28810799
chr1	28831200	28842799
chr1	28843600	28848399
chr1	28878800	28881599
chr1	28905600	28909999
chr1	28916400	28917599
chr1	28918400	28920399
chr1	28966400	28971199
chr1	28973600	28976799
chr1	28993200	28996799
chr1	29062800	29065599
chr1	29077200	29077999
chr1	29110800	29112399
chr1	29189200	29190399
chr1	29213200	29215199
chr1	29219600	29220399
chr1	29240400	29241999
chr1	29297200	29301599
chr1	29444800	29452799
chr1	29471200	29476399
chr1	29503600	29509599
chr1	29542400	29545599
chr1	29556800	29557999
chr1	29562400	29566399
chr1	29570000	29570799
chr1	29583600	29587599
chr1	30850000	30853199
chr1	30994400	30996799
chr1	31140400	31153599
chr1	31167600	31168799
chr1	31169600	31175599
chr1	31176400	31178399
chr1	31189600	31195199
chr1	31228400	31231199
chr1	31254800	31256799
chr1	31278000	31283999
chr1	31288800	31291999
chr1	31294400	31298399
chr1	31329200	31332799
chr1	31342000	31355599
chr1	31360000	31362399
chr1	31368400	31369199
chr1	31378800	31387199
chr1	31537200	31539199
chr1	31566800	31569999
chr1	31624400	31629599
chr1	31643200	31644799
chr1	31654000	31655599
chr1	31711200	31712799
chr1	31769200	31771599
chr1	31779200	31780399
chr1	31844000	31853599
chr1	31857600	31859199
chr1	31885200	31887199
chr1	31897600	31898799
chr1	32014000	32018799
chr1	32029200	32030799
chr1	32033200	32043599
chr1	32044400	32055599
chr1	32079200	32080799
chr1	32082800	32086799
chr1	32088800	32094799
chr1	32100800	32102799
chr1	32109600	32111599
chr1	32148400	32152399
chr1	32153200	32182399
chr1	32197600	32199599
chr1	32226000	32230399
chr1	32237600	32238799
chr1	32252800	32260399
chr1	32261200	32267999
chr1	32308000	32310399
chr1	32400800	32401999
chr1	32402800	32405999
chr1	32409600	32411199
chr1	32419200	32423599
chr1	32442400	32444399
chr1	32478000	32481599
chr1	32528000	32529199
chr1	32536800	32539999
chr1	32572800	32576399
chr1	32580400	32583199
chr1	32597600	32599999
chr1	32644800	32648399
chr1	32662800	32667999
chr1	32669200	32673999
chr1	32680000	32682799
chr1	32683600	32690399
chr1	32696000	32714799
chr1	32756400	32759999
chr1	32800000	32803199
chr1	32816000	32820799
chr1	32826000	32827999
chr1	32858400	32861199
chr1	32865600	32867999
chr1	32930400	32931199
chr1	32964400	32967599
chr1	32986000	32986799
chr1	33004400	33006399
chr1	33076400	33078399
chr1	33114800	33119999
chr1	33159600	33162399
chr1	33164000	33173599
chr1	33176400	33178399
chr1	33190000	33192399
chr1	33194000	33196799
chr1	33206000	33209599
chr1	33218800	33221599
chr1	33230000	33247599
chr1	33252400	33257999
chr1	33281200	33285199
chr1	33351600	33352799
chr1	33358400	33361599
chr1	33365600	33368399
chr1	33390400	33390799
chr1	33428800	33431999
chr1	33438400	33439199
chr1	33461200	33465199
chr1	33476400	33478799
chr1	33501600	33503199
chr1	33538000	33538799
chr1	33546400	33547999
chr1	33562000	33567199
chr1	33592000	33593999
chr1	33641600	33642399
chr1	33646400	33648799
chr1	33720400	33724399
chr1	33741200	33742799
chr1	33745600	33746399
chr1	33763600	33767999
chr1	33772000	33773999
chr1	33801200	33816399
chr1	33829200	33831599
chr1	33832400	33834799
chr1	33852800	33856399
chr1	33895600	33897199
chr1	33908800	33909999
chr1	33923200	33926799
chr1	33935600	33939199
chr1	34098800	34099599
chr1	34339200	34344799
chr1	34358000	34371599
chr1	34450400	34452799
chr1	34628000	34633199
chr1	35246800	35247599
chr1	35324400	35325599
chr1	35330400	35332799
chr1	35350800	35351999
chr1	35442000	35443199
chr1	35448400	35451599
chr1	35495600	35497999
chr1	35544400	35545999
chr1	35586000	35586799
chr1	35657200	35659599
chr1	35686800	35689999
chr1	35734000	35735199
chr1	35743600	35745999
chr1	35752000	35754799
chr1	35912800	35916799
chr1	35917600	35918399
chr1	35996400	35997599
chr1	36022400	36026799
chr1	36028800	36032399
chr1	36038800	36040799
chr1	36106400	36108799
chr1	36172800	36174399
chr1	36181200	36185599
chr1	36233600	36235999
chr1	36272800	36274799
chr1	36348000	36349999
chr1	36395600	36397599
chr1	36549200	36550799
chr1	36552800	36560799
chr1	36561600	36567199
chr1	36571200	36575599
chr1	36576400	36577599
chr1	36578400	36585999
chr1	36590000	36594799
chr1	36595600	36607599
chr1	36613200	36628799
chr1	36631200	36634399
chr1	36636400	36639199
chr1	36640400	36646399
chr1	36652000	36654799
chr1	36668800	36670399
chr1	36688000	36692399
chr1	36712000	36715599
chr1	36745200	36745999
chr1	36764400	36765599
chr1	36771600	36773599
chr1	36784800	36790399
chr1	36804000	36821199
chr1	36830400	36841999
chr1	36842800	36845199
chr1	36846000	36847999
chr1	36848800	36849599
chr1	36850400	36856799
chr1	36861200	36864399
chr1	36865600	36867999
chr1	36872400	36875599
chr1	36885600	36887199
chr1	36915600	36917199
chr1	36928800	36933999
chr1	37917600	37921599
chr1	37930400	37953999
chr1	37978400	37981199
chr1	37999600	38001199
chr1	38019200	38020399
chr1	38029200	38030399
chr1	38038800	38045199
chr1	38060000	38062399
chr1	38116800	38119199
chr1	38122400	38124399
chr1	38155200	38158799
chr1	38168000	38172799
chr1	38218400	38219999
chr1	38258800	38261199
chr1	38272400	38275199
chr1	38324400	38326799
chr1	38394800	38397999
chr1	38408800	38413599
chr1	38424000	38425999
chr1	38454400	38456799
chr1	38458400	38472399
chr1	38477600	38480799
chr1	38494000	38497199
chr1	39283600	39284399
chr1	39324000	39327199
chr1	39338400	39339599
chr1	39406800	39407999
chr1	39426400	39429199
chr1	39456000	39457999
chr1	39490800	39493599
chr1	39512800	39514399
chr1	39546400	39548399
chr1	39552000	39553599
chr1	39555200	39556799
chr1	39568000	39573199
chr1	39595600	39597199
chr1	39619600	39622799
chr1	39656000	39661599
chr1	39668000	39671999
chr1	39678400	39679999
chr1	39856400	39861999
chr1	39862800	39866799
chr1	39867600	39869199
chr1	39870000	39875599
chr1	39955600	39957599
chr1	40024800	40026399
chr1	40036400	40037199
chr1	40040400	40042799
chr1	40098400	40099199
chr1	40104800	40105999
chr1	40110400	40113599
chr1	40204000	40205599
chr1	40254000	40255199
chr1	40348400	40349599
chr1	40366400	40368399
chr1	40398800	40403199
chr1	40420000	40422399
chr1	40480000	40480799
chr1	40504800	40507999
chr1	40541200	40544399
chr1	40562400	40563199
chr1	40598400	40599199
chr1	40626000	40629199
chr1	40650400	40654399
chr1	40706800	40709199
chr1	40710400	40711599
chr1	40722400	40725999
chr1	40732400	40735199
chr1	40778800	40783599
chr1	40839200	40846799
chr1	40848800	40849999
chr1	40853200	40853999
chr1	40915200	40917199
chr1	40942400	40943999
chr1	40974000	40975199
chr1	40996400	40997999
chr1	41130800	41131599
chr1	41156800	41158799
chr1	41192800	41193999
chr1	41326400	41329599
chr1	41339600	41344799
chr1	41349600	41350399
chr1	41430800	41435999
chr1	41444400	41446799
chr1	41451200	41452799
chr1	41617600	41619599
chr1	41706400	41708799
chr1	41826800	41829199
chr1	41831600	41832399
chr1	41843200	41849199
chr1	41881200	41886399
chr1	41889200	41890399
chr1	41897200	41900399
chr1	41958800	41963199
chr1	42104000	42107599
chr1	42115600	42115999
chr1	42126800	42130799
chr1	42135600	42140399
chr1	42223600	42224399
chr1	42248400	42249999
chr1	42277200	42279599
chr1	42365600	42368399
chr1	42383600	42383999
chr1	42500800	42502399
chr1	42799600	42802799
chr1	42920800	42923199
chr1	43123200	43124799
chr1	43144000	43145199
chr1	43146800	43149599
chr1	43174800	43175199
chr1	43227200	43233599
chr1	43282000	43283199
chr1	43311600	43313199
chr1	43389200	43390799
chr1	43395200	43397999
chr1	43400800	43402799
chr1	43403600	43410799
chr1	43422800	43427199
chr1	43431600	43433999
chr1	43501600	43502399
chr1	43533600	43535599
chr1	43637200	43638399
chr1	43670800	43673599
chr1	43795200	43797199
chr1	43814400	43815599
chr1	43823200	43825199
chr1	43830400	43835999
chr1	43854400	43855999
chr1	43889600	43892399
chr1	43912400	43920799
chr1	43936800	43939599
chr1	43940400	43941599
chr1	43994400	43998399
chr1	44022400	44025999
chr1	44030400	44032399
chr1	44052800	44054799
chr1	44086400	44089199
chr1	44114800	44116799
chr1	44152800	44156799
chr1	44170400	44178399
chr1	44183200	44185999
chr1	44239600	44241199
chr1	44264800	44265999
chr1	44286800	44288399
chr1	44298800	44302399
chr1	44385600	44388399
chr1	44394800	44397999
chr1	44411200	44415999
chr1	44435200	44438399
chr1	44440000	44442799
chr1	44443600	44452799
chr1	44456000	44458399
chr1	44481200	44483599
chr1	44486800	44487199
chr1	44488800	44490799
chr1	44494400	44497999
chr1	44498800	44503199
chr1	44506800	44507999
chr1	44512000	44517599
chr1	44536800	44538399
chr1	44678400	44680799
chr1	44792800	44795199
chr1	44820400	44821199
chr1	45082400	45085999
chr1	45087200	45089999
chr1	45093200	45104399
chr1	45107200	45112799
chr1	45138000	45142799
chr1	45170000	45174799
chr1	45189600	45191199
chr1	45195600	45199999
chr1	45240000	45243599
chr1	45249600	45253599
chr1	45264000	45281999
chr1	45283600	45289199
chr1	45308400	45309599
chr1	45389600	45393599
chr1	45433200	45434799
chr1	45451200	45452799
chr1	45474400	45480799
chr1	45491600	45493599
chr1	45671200	45672399
chr1	45712000	45713999
chr1	45768400	45770799
chr1	45792000	45793999
chr1	45804400	45809199
chr1	45956000	45957199
chr1	45964400	45966799
chr1	45985600	45989199
chr1	46015600	46017999
chr1	46048800	46050799
chr1	46051600	46053199
chr1	46067200	46068399
chr1	46151600	46155199
chr1	46215200	46217599
chr1	46266800	46269999
chr1	46311200	46313999
chr1	46387200	46389199
chr1	46597200	46599599
chr1	46647600	46651199
chr1	46652800	46655599
chr1	46658800	46664799
chr1	46668000	46670399
chr1	46712400	46713999
chr1	46764800	46771599
chr1	46804000	46809599
chr1	46870800	46873199
chr1	46932000	46933199
chr1	46985600	46989999
chr1	46997200	46999599
chr1	47069200	47070399
chr1	47076800	47083599
chr1	47133200	47134399
chr1	47183600	47185199
chr1	47690800	47691999
chr1	47777600	47780799
chr1	47798400	47802399
chr1	47881600	47883199
chr1	47897200	47901199
chr1	47902000	47906399
chr1	48462000	48463599
chr1	48936000	48938799
chr1	50730800	50732399
chr1	50798400	50799599
chr1	51425200	51427199
chr1	51430400	51440799
chr1	51441600	51448799
chr1	51536400	51538399
chr1	51700400	51703999
chr1	51726800	51727999
chr1	51729600	51736399
chr1	51761600	51766399
chr1	51778400	51781999
chr1	51794800	51797599
chr1	51983600	51985599
chr1	52023200	52025199
chr1	52081600	52083999
chr1	52108800	52111199
chr1	52126800	52127599
chr1	52194800	52195999
chr1	52342400	52345999
chr1	52361600	52366799
chr1	52384800	52394399
chr1	52432400	52437599
chr1	52454800	52456799
chr1	52470400	52471999
chr1	52498000	52499999
chr1	52520000	52522799
chr1	52606800	52609199
chr1	52830000	52832399
chr1	52869600	52870799
chr1	53018000	53019999
chr1	53067600	53069199
chr1	53098400	53099599
chr1	53162800	53164399
chr1	53173200	53174799
chr1	53191200	53193199
chr1	53308000	53309999
chr1	53386400	53387599
chr1	53392400	53394399
chr1	53526000	53531199
chr1	53565600	53594399
chr1	53595600	53603199
chr1	53604000	53614399
chr1	53637600	53640399
chr1	53641200	53643999
chr1	53661600	53665199
chr1	53684400	53687199
chr1	53702800	53704799
chr1	53742400	53742799
chr1	53791200	53795199
chr1	53904000	53905999
chr1	53936000	53936399
chr1	53961200	53962399
chr1	54002800	54012399
chr1	54048000	54049999
chr1	54054800	54062399
chr1	54121600	54125199
chr1	54134800	54136799
chr1	54158800	54164799
chr1	54194800	54207599
chr1	54302800	54304399
chr1	54354800	54356399
chr1	54410000	54413199
chr1	54517600	54521199
chr1	54582400	54591999
chr1	54597200	54605999
chr1	54618400	54620799
chr1	54625600	54627199
chr1	54664800	54666799
chr1	54667600	54668399
chr1	54691600	54695999
chr1	54711200	54721599
chr1	54734800	54748399
chr1	54752000	54754399
chr1	54755200	54756399
chr1	54775600	54779599
chr1	54792000	54804399
chr1	54869200	54880799
chr1	54885600	54887199
chr1	54953200	54957199
chr1	54964400	54965999
chr1	55005600	55015999
chr1	55180400	55183199
chr1	55229600	55230399
chr1	55314400	55325599
chr1	55351600	55353999
chr1	55416000	55416799
chr1	55472800	55474399
chr1	55504800	55506799
chr1	55679200	55681999
chr1	55775600	55777999
chr1	55892800	55897199
chr1	55907200	55912799
chr1	55931600	55934399
chr1	56008000	56009199
chr1	56054000	56056399
chr1	56096400	56102399
chr1	56106000	56107199
chr1	56159600	56163999
chr1	56164800	56171999
chr1	56180800	56187999
chr1	56292400	56294399
chr1	56439200	56441999
chr1	56538400	56540399
chr1	56544000	56547999
chr1	56558800	56567599
chr1	56876400	56877999
chr1	56942800	56944799
chr1	57026400	57027999
chr1	57030800	57031599
chr1	57037600	57038399
chr1	57039600	57040399
chr1	57042000	57047999
chr1	57110000	57111599
chr1	57296000	57300799
chr1	57332000	57335199
chr1	57373200	57378399
chr1	57413600	57414399
chr1	57438000	57440799
chr1	57590400	57591199
chr1	57608000	57608799
chr1	57611600	57613199
chr1	57887600	57890799
chr1	57933600	57937199
chr1	58124000	58125199
chr1	58860400	58863999
chr1	58866800	58868799
chr1	58896000	58899599
chr1	59010000	59013199
chr1	59041600	59043599
chr1	59048800	59052799
chr1	59056800	59060399
chr1	59061200	59064399
chr1	59084000	59085999
chr1	59164800	59166399
chr1	59186800	59187999
chr1	59193600	59194399
chr1	59216800	59223599
chr1	59226000	59232799
chr1	59246000	59253599
chr1	59279600	59283599
chr1	59302000	59308399
chr1	59311600	59320799
chr1	59340400	59341199
chr1	59346800	59353599
chr1	59367600	59370799
chr1	59434000	59434799
chr1	59448000	59448799
chr1	59478800	59483199
chr1	59484400	59487599
chr1	59488400	59497599
chr1	59506400	59513199
chr1	59522000	59524799
chr1	59587200	59596799
chr1	59601200	59613999
chr1	59615200	59623599
chr1	59627200	59630799
chr1	59761600	59765599
chr1	59832000	59833599
chr1	59840800	59841999
chr1	59858800	59859999
chr1	59898800	59901999
chr1	59970800	59973599
chr1	59989600	59991199
chr1	60030800	60032399
chr1	60060800	60062799
chr1	60135200	60135599
chr1	60136800	60141199
chr1	60143600	60144399
chr1	60164800	60174399
chr1	60195200	60200799
chr1	60201600	60205199
chr1	60216000	60217199
chr1	60224400	60225999
chr1	60242800	60243599
chr1	60510000	60510799
chr1	60598400	60599599
chr1	61368800	61370799
chr1	61455200	61457599
chr1	61508400	61509599
chr1	61515600	61516799
chr1	61522400	61523599
chr1	61542400	61544399
chr1	61547200	61549599
chr1	61604400	61605199
chr1	62071600	62073199
chr1	62189600	62193199
chr1	62206800	62209199
chr1	62790400	62791599
chr1	62900800	62903599
chr1	63140800	63143999
chr1	63152400	63157999
chr1	63189200	63191199
chr1	63192400	63193199
chr1	63248400	63250399
chr1	63584800	63585199
chr1	63787600	63790399
chr1	63832800	63833999
chr1	63988400	63989599
chr1	64058400	64060399
chr1	64127600	64129199
chr1	64239200	64241199
chr1	64279200	64280799
chr1	64602000	64602799
chr1	64935200	64937599
chr1	64970800	64971599
chr1	65210000	65211599
chr1	65348800	65349199
chr1	65362400	65365199
chr1	65378400	65389599
chr1	65396800	65401999
chr1	65430800	65434399
chr1	65465600	65471199
chr1	65531200	65534799
chr1	65612800	65615199
chr1	65660000	65662399
chr1	65672800	65673199
chr1	65712800	65715199
chr1	65718800	65721599
chr1	65731200	65731999
chr1	65885200	65891999
chr1	65960400	65961199
chr1	65990800	65991999
chr1	66257600	66259599
chr1	66277200	66278799
chr1	66279600	66279999
chr1	66284800	66287599
chr1	66346800	66347199
chr1	66736000	66739599
chr1	66797200	66798399
chr1	66816400	66819199
chr1	66835600	66841599
chr1	66899200	66901199
chr1	66902000	66905599
chr1	66929200	66935599
chr1	66941200	66946799
chr1	66952800	66962799
chr1	66998400	67000399
chr1	67027600	67031199
chr1	67036400	67039199
chr1	67064000	67065599
chr1	67141200	67143599
chr1	67217600	67218799
chr1	67389600	67392399
chr1	67394800	67397199
chr1	67409200	67411599
chr1	67517600	67520399
chr1	67772800	67773999
chr1	67894800	67897999
chr1	68023600	68028399
chr1	68029600	68030399
chr1	68034800	68036799
chr1	68048800	68049199
chr1	68145600	68154399
chr1	68185600	68192799
chr1	68199600	68202799
chr1	68210800	68217199
chr1	68230800	68233199
chr1	68235200	68237599
chr1	68295600	68300399
chr1	68303600	68304399
chr1	68344400	68350799
chr1	68411600	68417199
chr1	68444000	68445599
chr1	68452000	68454399
chr1	68516000	68517599
chr1	68583200	68583599
chr1	68639600	68640799
chr1	68696400	68698799
chr1	68758800	68759999
chr1	68838800	68839199
chr1	68841200	68841599
chr1	68962000	68963199
chr1	70379200	70379599
chr1	70537600	70538399
chr1	70598800	70599599
chr1	70670800	70674399
chr1	70686400	70688399
chr1	70785200	70786399
chr1	70819200	70822399
chr1	70876400	70878399
chr1	70952400	70953999
chr1	71172000	71172799
chr1	71243200	71246399
chr1	71511200	71513999
chr1	71545600	71547599
chr1	71554800	71556399
chr1	72747600	72751599
chr1	74663200	74664799
chr1	75198000	75199599
chr1	75602000	75603199
chr1	76189600	76191999
chr1	76230800	76232799
chr1	76250400	76254399
chr1	76540000	76541199
chr1	77192000	77192799
chr1	77332800	77335199
chr1	77504800	77506399
chr1	77636000	77637199
chr1	77684400	77685999
chr1	77747200	77749199
chr1	77835600	77837599
chr1	77979200	77981599
chr1	78000400	78008799
chr1	78147200	78149599
chr1	78152400	78153599
chr1	78223200	78225999
chr1	78244400	78246799
chr1	78289600	78290399
chr1	78322800	78324399
chr1	78352400	78357999
chr1	78442800	78447599
chr1	78511600	78512399
chr1	78564800	78573199
chr1	78610400	78613199
chr1	78636800	78638799
chr1	78760000	78760399
chr1	78804400	78807999
chr1	78872800	78876399
chr1	78905600	78908799
chr1	78949200	78950399
chr1	78956400	78963599
chr1	79085200	79087199
chr1	79115600	79118399
chr1	79296000	79301999
chr1	79306400	79307199
chr1	79472000	79472799
chr1	79518400	79519199
chr1	79787200	79790799
chr1	80324000	80326399
chr1	80519200	80519999
chr1	82154800	82157599
chr1	82168400	82173999
chr1	82183600	82183999
chr1	82265200	82269599
chr1	84107200	84107999
chr1	84326400	84327199
chr1	84464000	84465599
chr1	84542800	84545199
chr1	84764000	84765999
chr1	84831600	84834399
chr1	84878000	84878799
chr1	84944800	84945599
chr1	84969600	84972799
chr1	85038000	85040799
chr1	85063600	85067599
chr1	85068400	85070799
chr1	85084400	85087599
chr1	85155200	85156799
chr1	85163200	85164799
chr1	85462400	85463599
chr1	85512800	85514799
chr1	85526800	85528399
chr1	85666000	85667999
chr1	85723200	85726399
chr1	85740400	85747599
chr1	85756000	85756799
chr1	85761200	85765199
chr1	85776000	85799199
chr1	85806400	85811599
chr1	85866000	85866399
chr1	85906400	85907599
chr1	85911200	85915599
chr1	85927600	85932399
chr1	85983600	85993199
chr1	86021600	86021999
chr1	86040000	86051199
chr1	86071200	86080799
chr1	86081600	86084399
chr1	86093200	86097199
chr1	86173200	86174799
chr1	86331200	86331999
chr1	86620400	86623199
chr1	86859600	86862399
chr1	86894400	86896799
chr1	86942800	86944399
chr1	86951600	86955599
chr1	87169600	87171599
chr1	87243600	87244399
chr1	87246800	87247199
chr1	87252400	87256399
chr1	87258400	87258799
chr1	87379200	87381599
chr1	87595200	87601599
chr1	87614000	87615199
chr1	87678800	87679599
chr1	87688800	87695199
chr1	87716000	87719199
chr1	87742800	87747999
chr1	87793200	87798399
chr1	87799600	87801599
chr1	88150000	88150399
chr1	88229600	88233199
chr1	88433200	88434799
chr1	88928000	88929199
chr1	89148800	89151199
chr1	89355200	89357999
chr1	89457200	89459599
chr1	89463200	89463599
chr1	89487200	89489999
chr1	89738000	89739999
chr1	89989600	89991199
chr1	90098000	90099999
chr1	90102000	90102799
chr1	90190400	90191599
chr1	90204000	90205599
chr1	90286000	90287999
chr1	90307600	90309999
chr1	90460000	90462399
chr1	91300800	91301999
chr1	91316000	91317599
chr1	91486400	91488399
chr1	91869600	91870799
chr1	91965600	91968799
chr1	91984400	91997999
chr1	92000800	92004399
chr1	92011600	92012799
chr1	92017200	92023199
chr1	92029200	92038399
chr1	92046400	92051999
chr1	92057600	92058399
chr1	92067200	92068799
chr1	92070000	92072399
chr1	92074400	92081999
chr1	92082800	92087999
chr1	92099200	92105599
chr1	92110400	92119599
chr1	92148800	92153199
chr1	92154000	92171199
chr1	92178000	92179199
chr1	92204400	92204799
chr1	92206800	92208799
chr1	92230000	92230399
chr1	92242400	92243599
chr1	92244400	92250399
chr1	92332800	92333199
chr1	92347200	92353199
chr1	92355200	92357999
chr1	92373200	92375199
chr1	92495200	92495999
chr1	92545200	92547199
chr1	92763600	92765199
chr1	92946000	92946799
chr1	92947600	92952799
chr1	93248400	93251599
chr1	93296800	93298799
chr1	93425200	93428399
chr1	93544000	93545599
chr1	93644400	93647599
chr1	93810000	93812799
chr1	93913200	93915199
chr1	94030400	94033999
chr1	94052800	94055599
chr1	94057200	94061599
chr1	94067600	94067999
chr1	94070400	94076399
chr1	94077600	94088399
chr1	94093600	94095199
chr1	94123200	94131599
chr1	94140000	94148799
chr1	94156400	94170399
chr1	94187600	94189199
chr1	94200000	94206399
chr1	94219200	94220799
chr1	94267200	94280799
chr1	94282000	94285199
chr1	94291200	94294799
chr1	94304000	94314799
chr1	94343200	94345999
chr1	94374000	94375599
chr1	94511200	94511999
chr1	94701200	94703999
chr1	94712000	94713599
chr1	94751200	94752399
chr1	94781200	94781599
chr1	94787600	94793999
chr1	94883200	94884799
chr1	95002800	95011999
chr1	95038800	95040799
chr1	95044000	95046399
chr1	95062000	95063999
chr1	95069600	95074799
chr1	95082400	95084399
chr1	95086400	95091999
chr1	95110800	95115599
chr1	95120400	95124799
chr1	95137200	95139599
chr1	95148800	95149999
chr1	95153200	95160799
chr1	95161600	95171999
chr1	95172800	95181999
chr1	95190800	95196399
chr1	95200400	95202399
chr1	95204400	95205999
chr1	95212400	95213199
chr1	95219200	95219599
chr1	95220800	95222399
chr1	95238800	95239999
chr1	95248400	95251599
chr1	95265600	95272399
chr1	95285200	95286399
chr1	95320000	95320799
chr1	95327600	95331999
chr1	95348400	95350799
chr1	95388000	95395199
chr1	95436000	95442399
chr1	95478400	95479199
chr1	95488400	95489999
chr1	95536800	95539199
chr1	95582400	95583599
chr1	95698800	95700799
chr1	96828400	96830799
chr1	96835600	96837199
chr1	96880000	96882399
chr1	97003200	97004399
chr1	97186800	97188799
chr1	97330400	97332799
chr1	97610000	97610799
chr1	97742000	97745599
chr1	97796800	97799599
chr1	98371600	98373999
chr1	98384800	98387199
chr1	98402800	98405199
chr1	98408400	98409999
chr1	98509600	98511999
chr1	98518800	98519999
chr1	99126400	99129199
chr1	99469600	99471199
chr1	99729600	99730799
chr1	99909200	99911599
chr1	99929600	99931999
chr1	100022800	100024399
chr1	100035600	100035999
chr1	100111600	100111999
chr1	100315200	100316399
chr1	100421200	100423599
chr1	100434800	100436399
chr1	100501600	100506399
chr1	100598000	100599599
chr1	100714400	100716799
chr1	100731200	100732799
chr1	100816400	100819199
chr1	101004400	101005999
chr1	101050000	101053199
chr1	101360000	101362799
chr1	101490400	101492399
chr1	101701200	101702799
chr1	101703600	101705599
chr1	103318400	103319999
chr1	104068000	104069599
chr1	107241200	107243999
chr1	107260000	107260799
chr1	107598400	107600799
chr1	107681200	107684799
chr1	107898800	107901599
chr1	108742000	108743599
chr1	109101600	109104799
chr1	109189200	109190399
chr1	109203600	109205199
chr1	109228800	109230399
chr1	109234000	109236399
chr1	109246000	109246399
chr1	109262000	109264399
chr1	109288800	109291199
chr1	109356000	109362399
chr1	109370000	109375999
chr1	109377200	109377999
chr1	109396000	109398399
chr1	109418800	109420399
chr1	109505200	109506799
chr1	109583600	109585199
chr1	109615200	109619999
chr1	109621600	109624799
chr1	109632400	109637199
chr1	109642000	109644399
chr1	109703600	109707599
chr1	109739200	109741599
chr1	109756000	109759599
chr1	109790400	109793999
chr1	109801200	109801999
chr1	109820000	109826799
chr1	109911600	109912399
chr1	109935600	109935999
chr1	109940000	109941199
chr1	109966800	109971199
chr1	109979200	109985199
chr1	109988000	109990399
chr1	110008400	110010399
chr1	110025600	110034399
chr1	110035600	110037599
chr1	110040000	110041599
chr1	110051200	110052799
chr1	110089200	110091999
chr1	110159200	110175999
chr1	110181200	110186799
chr1	110197200	110199599
chr1	110210400	110211599
chr1	110230000	110231199
chr1	110260400	110261999
chr1	110282400	110283599
chr1	110305600	110307999
chr1	110324800	110326799
chr1	110333200	110336399
chr1	110337200	110338399
chr1	110358800	110373199
chr1	110413200	110426799
chr1	110438000	110440399
chr1	110452400	110462399
chr1	110463200	110478399
chr1	110511200	110512799
chr1	110517200	110524799
chr1	110525600	110528399
chr1	110576800	110579199
chr1	110594400	110605999
chr1	110606800	110613599
chr1	110625600	110627599
chr1	110752000	110755199
chr1	110777600	110779999
chr1	110880000	110883599
chr1	110949600	110951599
chr1	111505600	111507199
chr1	111681200	111684399
chr1	111732400	111738399
chr1	111746000	111747599
chr1	111813200	111814399
chr1	111888800	111889599
chr1	111991200	111992799
chr1	112049200	112051999
chr1	112058000	112059199
chr1	112105600	112108799
chr1	112161600	112163599
chr1	112275600	112277199
chr1	112280400	112283199
chr1	112297200	112299199
chr1	112531600	112533599
chr1	112901600	112903199
chr1	112932800	112934799
chr1	112935600	112939599
chr1	112988800	112989599
chr1	113007200	113009599
chr1	113044400	113045599
chr1	113049600	113052399
chr1	113082400	113089199
chr1	113160000	113163199
chr1	113216400	113218399
chr1	113240400	113250799
chr1	113253200	113260399
chr1	113261200	113262799
chr1	113264800	113266799
chr1	113277600	113279599
chr1	113284800	113287599
chr1	113377600	113379199
chr1	113392000	113395199
chr1	113423600	113425999
chr1	113457600	113458399
chr1	113476000	113480399
chr1	113497200	113501199
chr1	113615200	113616799
chr1	113651200	113655199
chr1	113683200	113685999
chr1	113931600	113934399
chr1	114061600	114065199
chr1	114083600	114086799
chr1	114300400	114303199
chr1	114354000	114356399
chr1	114401200	114404799
chr1	114411200	114412399
chr1	114446800	114448799
chr1	114471200	114473599
chr1	114519200	114527999
chr1	114664800	114666399
chr1	114694800	114697599
chr1	114888400	114889599
chr1	115052400	115055599
chr1	115123600	115125199
chr1	115212000	115213599
chr1	115257600	115259999
chr1	115299200	115301199
chr1	115322800	115323999
chr1	115631200	115633599
chr1	115655200	115658799
chr1	115676000	115683599
chr1	115705600	115735599
chr1	115768400	115772799
chr1	115773600	115774399
chr1	115778800	115785599
chr1	115792000	115796399
chr1	115825200	115829999
chr1	115842800	115847599
chr1	115870800	115881999
chr1	115902400	115903199
chr1	115906000	115907599
chr1	115966000	115975199
chr1	116021600	116022399
chr1	116034800	116041599
chr1	116071200	116073999
chr1	116086800	116090399
chr1	116136400	116139199
chr1	116184000	116185999
chr1	116220800	116222799
chr1	116323600	116325999
chr1	116370800	116373199
chr1	116518400	116520799
chr1	116657600	116659199
chr1	116665200	116667199
chr1	116681200	116681999
chr1	116694400	116695199
chr1	116706800	116707599
chr1	116710400	116711599
chr1	116914800	116922399
chr1	116960800	116961999
chr1	117035600	117041999
chr1	117046400	117047999
chr1	117076800	117078399
chr1	117098400	117100799
chr1	117111600	117114799
chr1	117209600	117210799
chr1	117390000	117391199
chr1	117451600	117453599
chr1	117508800	117509999
chr1	117602000	117603599
chr1	117663600	117665199
chr1	117688800	117689999
chr1	117908800	117910799
chr1	118106800	118108799
chr1	118148000	118149999
chr1	118237600	118239599
chr1	118294800	118297199
chr1	118300000	118301999
chr1	118360800	118361999
chr1	118363200	118364399
chr1	118366800	118371999
chr1	118380000	118382799
chr1	118388000	118388799
chr1	118471600	118473199
chr1	118677600	118680799
chr1	118727600	118728399
chr1	119520800	119533599
chr1	119542000	119545599
chr1	119549200	119551999
chr1	119682400	119683999
chr1	119699600	119704399
chr1	119821600	119823999
chr1	119845600	119848399
chr1	120165200	120168799
chr1	120173200	120175199
chr1	120188400	120192799
chr1	120254400	120257599
chr1	120532800	120533599
chr1	120611200	120612399
chr1	120904800	120905199
chr1	121137600	121138799
chr1	121260800	121261999
chr1	121328800	121329999
chr1	144520000	144521199
chr1	144594000	144594399
chr1	144890000	144893199
chr1	144926800	144933999
chr1	145035600	145040799
chr1	145074400	145077599
chr1	145083200	145094799
chr1	145095600	145101999
chr1	145139200	145139999
chr1	145209200	145209999
chr1	145382000	145383999
chr1	145394800	145400399
chr1	145448000	145450799
chr1	145453200	145457599
chr1	145470000	145475199
chr1	145476800	145479199
chr1	145505200	145508799
chr1	145514800	145518399
chr1	145541200	145544799
chr1	145561600	145564399
chr1	145574400	145581199
chr1	145584000	145585999
chr1	145588400	145590399
chr1	145609600	145611599
chr1	145651600	145653599
chr1	145681200	145685199
chr1	145713200	145716799
chr1	145726400	145727999
chr1	145740800	145745999
chr1	146556000	146557199
chr1	146636400	146645599
chr1	146649600	146649999
chr1	146714000	146715599
chr1	146743200	146745999
chr1	146761600	146765599
chr1	147012800	147014399
chr1	147070800	147072399
chr1	147141600	147143199
chr1	147806800	147807599
chr1	147994000	147994399
chr1	148176400	148176799
chr1	148241200	148241599
chr1	148556000	148556799
chr1	148854800	148855599
chr1	148927600	148928799
chr1	148929600	148931199
chr1	149222400	149225199
chr1	149814800	149816799
chr1	149821600	149821999
chr1	149857200	149861199
chr1	149870800	149871999
chr1	149898800	149901999
chr1	149902800	149912399
chr1	149978000	149983199
chr1	150036400	150040399
chr1	150121200	150129999
chr1	150130800	150136799
chr1	150158400	150159599
chr1	150206400	150209199
chr1	150238400	150242399
chr1	150252400	150255999
chr1	150265600	150267599
chr1	150293200	150294799
chr1	150335200	150339599
chr1	150458000	150461199
chr1	150478800	150489199
chr1	150498800	150511199
chr1	150520000	150545199
chr1	150550000	150554399
chr1	150574000	150593999
chr1	150601200	150603199
chr1	150737600	150738799
chr1	150778800	150783199
chr1	150846800	150850399
chr1	150851200	150855599
chr1	150895200	150899999
chr1	150940000	150952799
chr1	150976800	150981999
chr1	151019200	151021599
chr1	151029600	151033999
chr1	151034800	151036399
chr1	151042000	151044799
chr1	151115200	151120399
chr1	151136000	151139999
chr1	151160400	151176399
chr1	151182000	151183199
chr1	151209200	151213999
chr1	151226400	151228399
chr1	151252000	151257599
chr1	151278400	151289999
chr1	151295200	151301199
chr1	151318400	151320399
chr1	151370000	151373999
chr1	151406800	151407599
chr1	151430000	151432799
chr1	151445600	151446399
chr1	151483600	151484399
chr1	151507600	151510799
chr1	151511600	151515999
chr1	151519200	151521999
chr1	151546400	151547599
chr1	151580000	151581999
chr1	151583200	151585999
chr1	151693600	151694399
chr1	151735200	151736799
chr1	151762400	151763999
chr1	151810000	151812799
chr1	151881200	151882799
chr1	151959600	151967999
chr1	152006800	152010399
chr1	152018800	152021999
chr1	152154000	152156799
chr1	152160800	152162399
chr1	152432400	152432799
chr1	152716000	152717599
chr1	152740800	152742399
chr1	152856800	152857999
chr1	152876400	152881199
chr1	153462400	153463999
chr1	153478800	153484399
chr1	153497200	153498399
chr1	153504000	153529999
chr1	153533200	153547999
chr1	153548800	153553599
chr1	153568800	153575199
chr1	153578400	153592799
chr1	153597200	153603199
chr1	153605200	153608799
chr1	153630000	153631999
chr1	153642400	153645599
chr1	153650800	153652399
chr1	153669600	153672799
chr1	153699600	153702399
chr1	153714400	153716399
chr1	153743200	153749199
chr1	153755200	153757199
chr1	153762000	153768799
chr1	153894000	153897599
chr1	153916400	153920799
chr1	153923600	153924799
chr1	153928400	153941599
chr1	153949200	153951999
chr1	153956400	153960399
chr1	153962400	153963999
chr1	154154000	154156399
chr1	154192400	154194799
chr1	154244000	154245999
chr1	154295600	154302799
chr1	154306000	154308799
chr1	154324400	154325999
chr1	154358400	154360399
chr1	154376800	154381599
chr1	154390400	154396799
chr1	154399600	154407599
chr1	154416400	154421199
chr1	154424000	154426399
chr1	154434800	154438399
[truncated: 31,390 more rows]

## Sheet: CS-B_H3k27ac_chipseq_+UV2
chr1	713200	715599
chr1	753200	754799
chr1	837600	844399
chr1	845200	867999
chr1	870400	884799
chr1	886000	904399
chr1	932400	937999
chr1	948000	951199
chr1	954400	957599
chr1	1014800	1022799
chr1	1049600	1053999
chr1	1080000	1081999
chr1	1092000	1102399
chr1	1132800	1137199
chr1	1138400	1148399
chr1	1160400	1173999
chr1	1186000	1186799
chr1	1188800	1203999
chr1	1204800	1211199
chr1	1226000	1285599
chr1	1286400	1298799
chr1	1305600	1313599
chr1	1332400	1338399
chr1	1340000	1344799
chr1	1354400	1356399
chr1	1369200	1371999
chr1	1406000	1409599
chr1	1445600	1449199
chr1	1473600	1484399
chr1	1508000	1511599
chr1	1549600	1564799
chr1	1565600	1567999
chr1	1590000	1590799
chr1	1596400	1598399
chr1	1624000	1625999
chr1	1655600	1656399
chr1	1660400	1661199
chr1	1677200	1677999
chr1	1705600	1715199
chr1	1820000	1825199
chr1	1837600	1841599
chr1	2063200	2065599
chr1	2119200	2132799
chr1	2133600	2148399
chr1	2157600	2175599
chr1	2177200	2181199
chr1	2182000	2192399
chr1	2197600	2211999
chr1	2214000	2216799
chr1	2218000	2227199
chr1	2228400	2239199
chr1	2240000	2259599
chr1	2260400	2265199
chr1	2320400	2329199
chr1	2330800	2331999
chr1	2342800	2351999
chr1	2455200	2459599
chr1	2474800	2480799
chr1	2485200	2490399
chr1	2516400	2521599
chr1	2537600	2538799
chr1	2559600	2561199
chr1	2572800	2576799
chr1	2984000	2988399
chr1	3227200	3232399
chr1	3406000	3428799
chr1	3430800	3450399
chr1	3451600	3468399
chr1	3469200	3470799
chr1	3496400	3498399
chr1	3501200	3503599
chr1	3518800	3521599
chr1	3525600	3528799
chr1	3539200	3542799
chr1	3566000	3569599
chr1	3662800	3664399
chr1	3712000	3713999
chr1	3772400	3775599
chr1	3816000	3821199
chr1	4712400	4736399
chr1	4746800	4756799
chr1	4757600	4764399
chr1	4765200	4767599
chr1	4770800	4772799
chr1	4776800	4779199
chr1	4800400	4803199
chr1	4814400	4815599
chr1	5950800	5953199
chr1	6049600	6053999
chr1	6066800	6069199
chr1	6156800	6161599
chr1	6257200	6260799
chr1	6268800	6270399
chr1	6293600	6296799
chr1	6301200	6303599
chr1	6320000	6325599
chr1	6408800	6411999
chr1	6451600	6454399
chr1	6548800	6552399
chr1	6612800	6615599
chr1	6638400	6642799
chr1	6655600	6667599
chr1	6672000	6676399
chr1	6684800	6691199
chr1	6760800	6762799
chr1	6803200	6805199
chr1	6842000	6846799
chr1	6859200	6864399
chr1	7278800	7286399
chr1	7288800	7291599
chr1	7324000	7328399
chr1	7350800	7351999
chr1	7352800	7362799
chr1	7445600	7450799
chr1	7515600	7521199
chr1	7526800	7541199
chr1	7702400	7703999
chr1	7705200	7707999
chr1	7739600	7741199
chr1	7830800	7833199
chr1	7842800	7845999
chr1	7980800	7983999
chr1	8013600	8014799
chr1	8020800	8023599
chr1	8064000	8066399
chr1	8085200	8088799
chr1	8103600	8109199
chr1	8149200	8152399
chr1	8192400	8199199
chr1	8254400	8264799
chr1	8268400	8273199
chr1	8276800	8277999
chr1	8297600	8299999
chr1	8377600	8378799
chr1	8401600	8404399
chr1	8431600	8435199
chr1	8454800	8458799
chr1	8466000	8474799
chr1	8481200	8485199
chr1	8514800	8517199
chr1	8522000	8524799
chr1	8568800	8571199
chr1	8585200	8586399
chr1	8719200	8724799
chr1	8761200	8763999
chr1	8770400	8771599
chr1	8876800	8879599
chr1	8882000	8883999
chr1	8885200	8886799
chr1	8928800	8941999
chr1	8949200	8951199
chr1	8959200	8967599
chr1	9045200	9048799
chr1	9125600	9127999
chr1	9186800	9189999
chr1	9220400	9227199
chr1	9240800	9243999
chr1	9255200	9262799
chr1	9266800	9271999
chr1	9292000	9297599
chr1	9334800	9336399
chr1	9338000	9345199
chr1	9347600	9357599
chr1	9359600	9366799
chr1	9404400	9406399
chr1	9472400	9475599
chr1	9488400	9489599
chr1	9598400	9602399
chr1	9647600	9653599
chr1	9686800	9687599
chr1	9711600	9713199
chr1	9746400	9752399
chr1	9758800	9763599
chr1	9764400	9765599
chr1	9775200	9785199
chr1	9822000	9829599
chr1	9882000	9885999
chr1	9926800	9928399
chr1	9948800	9953599
chr1	9969200	9972799
chr1	10002400	10004399
chr1	10056800	10057999
chr1	10092000	10094399
chr1	10106000	10106799
chr1	10115200	10119999
chr1	10133200	10137199
chr1	10224400	10229999
chr1	10238800	10239599
chr1	10240400	10242399
chr1	10267600	10272799
chr1	10458400	10461199
chr1	10489600	10493599
chr1	10509200	10513199
chr1	10531600	10533599
chr1	10534400	10535999
chr1	10570000	10573599
chr1	10718800	10721199
chr1	10727600	10730799
chr1	10926400	10928399
chr1	11040000	11041999
chr1	11071600	11073599
chr1	11116800	11124399
chr1	11159200	11160799
chr1	11217200	11219599
chr1	11322000	11323199
chr1	11332800	11335999
chr1	11713600	11715599
chr1	11723600	11725199
chr1	11740400	11742799
chr1	11795200	11800399
chr1	11846400	11857999
chr1	11859200	11867599
chr1	11967200	11969999
chr1	11978000	11979999
chr1	11986000	11987199
chr1	11989600	11997599
chr1	11998400	12000399
chr1	12037200	12041999
chr1	12070800	12076399
chr1	12078000	12083199
chr1	12088800	12090399
chr1	12097600	12102799
chr1	12126400	12130799
chr1	12189600	12196799
chr1	12198000	12209199
chr1	12210000	12215599
chr1	12220000	12229599
chr1	12233600	12235999
chr1	12236800	12243199
chr1	12244000	12247999
chr1	12289600	12291999
chr1	12376000	12377199
chr1	12514000	12515199
chr1	12537200	12542399
chr1	12587600	12588799
chr1	12599200	12602399
chr1	12605600	12618799
chr1	12650000	12665199
chr1	12674000	12681999
chr1	14026000	14027999
chr1	14074400	14077199
chr1	14119200	14119999
chr1	14692800	14694399
chr1	14811200	14815599
chr1	14842000	14851199
chr1	15067600	15071199
chr1	15136800	15138799
chr1	15151200	15153999
chr1	15249200	15252399
chr1	15266000	15277199
chr1	15290800	15292399
chr1	15293200	15299599
chr1	15320400	15329199
chr1	15352800	15358399
chr1	15362800	15363599
chr1	15478800	15481199
chr1	15663200	15665999
chr1	15733200	15734399
chr1	15735200	15741199
chr1	15742000	15744399
chr1	15850000	15853999
chr1	15928400	15931199
chr1	15941600	15946399
chr1	16004800	16013599
chr1	16028000	16034799
chr1	16082000	16089599
chr1	16090400	16095199
chr1	16118800	16131599
chr1	16151600	16154799
chr1	16157200	16164799
chr1	16172400	16180399
chr1	16209200	16215199
chr1	16241600	16251199
chr1	16259200	16266399
chr1	16267200	16286799
chr1	16288000	16296399
chr1	16299600	16303199
chr1	16308400	16311999
chr1	16338400	16347599
chr1	16398000	16411199
chr1	16436400	16439999
chr1	16463600	16483999
chr1	16493600	16494799
chr1	16499600	16505999
chr1	16506800	16511599
chr1	16530800	16537999
chr1	16562400	16564799
chr1	16678000	16679599
chr1	16689600	16695199
chr1	16766400	16769199
chr1	16824400	16826799
chr1	16840400	16841199
chr1	16938400	16942399
chr1	16970400	16971999
chr1	17215200	17216399
chr1	17229600	17232399
chr1	17240000	17241199
chr1	17285200	17288399
chr1	17292000	17300399
chr1	17301600	17319199
chr1	17326400	17332399
chr1	17336400	17338799
chr1	17379600	17382799
chr1	17452400	17456399
chr1	17492400	17497999
chr1	17515600	17517599
chr1	17558800	17560799
chr1	17761200	17767599
chr1	17768400	17771199
chr1	17864800	17873999
chr1	17875600	17883199
chr1	17884000	17907599
chr1	17911600	17922399
chr1	17928400	17930399
chr1	17956000	17962799
chr1	17982400	17983199
chr1	17985600	17998799
chr1	18009200	18011599
chr1	18088400	18097599
chr1	18114400	18115599
chr1	18189600	18197199
chr1	18198000	18208799
chr1	19227600	19229999
chr1	19239600	19240399
chr1	19241600	19259199
chr1	19262400	19278799
chr1	19280400	19284399
chr1	19336000	19339599
chr1	19406000	19409599
chr1	19534400	19537999
chr1	19577200	19589599
chr1	19637200	19644399
chr1	19667600	19672399
chr1	19691600	19703199
chr1	19710400	19735199
chr1	19739600	19783999
chr1	19794800	19797599
chr1	19800400	19815199
chr1	19832000	19832399
chr1	19889200	19890799
chr1	19922400	19925599
chr1	19947600	19948799
chr1	19969200	19975599
chr1	19976400	19986399
chr1	19991200	19992799
chr1	20006800	20009999
chr1	20060800	20064399
chr1	20076000	20099599
chr1	20124800	20127999
chr1	20207600	20210399
chr1	20474400	20476799
chr1	20735200	20740799
chr1	20752800	20757599
chr1	20801200	20804399
chr1	20810000	20813999
chr1	20817200	20823599
chr1	20832800	20835199
chr1	20878400	20880799
chr1	20912000	20917599
chr1	20926400	20931999
chr1	20938000	20943599
chr1	20959200	20961599
chr1	20986800	20989599
chr1	21021600	21025199
chr1	21043600	21045199
chr1	21052400	21061199
chr1	21062400	21067599
chr1	21108800	21115999
chr1	21361200	21362399
chr1	21451600	21452799
chr1	21501200	21505999
chr1	21580400	21593599
chr1	21603200	21608399
chr1	21615200	21623599
chr1	21628400	21632399
chr1	21638800	21654799
chr1	21659600	21667599
chr1	21670400	21672799
chr1	21766000	21767599
chr1	21835200	21836799
chr1	22107600	22111199
chr1	22216400	22234399
chr1	22235200	22243999
chr1	22245200	22269199
chr1	22344800	22347599
chr1	22349200	22353599
chr1	22378400	22381199
chr1	22468400	22470399
chr1	22705600	22707999
chr1	22714000	22718399
chr1	22777200	22779599
chr1	23036400	23039199
chr1	23065200	23068799
chr1	23076000	23078399
chr1	23079200	23081599
chr1	23133200	23139599
chr1	23344400	23347199
chr1	23428400	23431199
chr1	23493200	23498399
chr1	23503600	23506399
chr1	23514000	23517199
chr1	23519200	23527599
chr1	23543200	23544399
chr1	23613600	23613999
chr1	23654800	23655599
chr1	23668800	23673199
chr1	23694000	23699199
chr1	23702400	23705599
chr1	23718800	23723199
chr1	23726400	23731599
chr1	23748800	23752799
chr1	23762800	23764399
chr1	23767600	23773599
chr1	23777200	23779999
chr1	23796400	23797999
chr1	23808400	23811599
chr1	23856400	23858399
chr1	23877200	23895999
chr1	23900800	23920399
chr1	23960800	23966799
chr1	24017600	24022399
chr1	24069200	24071599
chr1	24104000	24107999
chr1	24116000	24121599
chr1	24122400	24128799
chr1	24150400	24152799
chr1	24363200	24365199
chr1	24371200	24374399
chr1	24431200	24439599
chr1	24476400	24477199
chr1	24513200	24514399
chr1	24648000	24649599
chr1	24735200	24735999
chr1	24736800	24747999
chr1	24762800	24765599
chr1	24828000	24830399
chr1	24965200	24970799
chr1	25008800	25013599
chr1	25030800	25035199
chr1	25039200	25049599
chr1	25050800	25056399
chr1	25061200	25063999
chr1	25068400	25076799
chr1	25090800	25101599
chr1	25174000	25176799
chr1	25237200	25246399
chr1	25253200	25260799
chr1	25276000	25277199
chr1	25558400	25560399
chr1	25572400	25575199
chr1	25644400	25648399
chr1	25664800	25666799
chr1	25667600	25673999
chr1	25675200	25688799
chr1	25695600	25696399
chr1	25697200	25699599
chr1	25755200	25758399
chr1	25794400	25797999
chr1	25869600	25872799
chr1	25888800	25897999
chr1	25941600	25944799
chr1	26019600	26023599
chr1	26024400	26028799
chr1	26069600	26071199
chr1	26125200	26143599
chr1	26144400	26148399
chr1	26185200	26187199
chr1	26200800	26203199
chr1	26216400	26223199
chr1	26231600	26233599
chr1	26249200	26249999
chr1	26322400	26326399
chr1	26345200	26349199
chr1	26357200	26363599
chr1	26437200	26439199
chr1	26490400	26491199
chr1	26495200	26497999
chr1	26560000	26561599
chr1	26600800	26617599
chr1	26626400	26631199
chr1	26632400	26634399
chr1	26644400	26645999
chr1	26704000	26705999
chr1	26757600	26759599
chr1	26798000	26800399
chr1	26826400	26829199
chr1	26867200	26869199
chr1	26907200	26910799
chr1	26945600	26948799
chr1	27018000	27024799
chr1	27048800	27051199
chr1	27069600	27072399
chr1	27093200	27102799
chr1	27110400	27115999
chr1	27125600	27127999
chr1	27130400	27132399
chr1	27152000	27156799
chr1	27188800	27193199
chr1	27214400	27217599
chr1	27225200	27227199
chr1	27247600	27251999
chr1	27316800	27333599
chr1	27357600	27359199
chr1	27387600	27389999
chr1	27424000	27449599
chr1	27462800	27474399
chr1	27478400	27482799
chr1	27560400	27562399
chr1	27622800	27629199
chr1	27648000	27650399
chr1	27660000	27660799
chr1	27675200	27676799
chr1	27686000	27693999
chr1	27708800	27710799
chr1	27717200	27722799
chr1	27728400	27736399
chr1	27815200	27819999
chr1	27829600	27832399
chr1	27861200	27885599
chr1	27886800	27907199
chr1	27912400	27932399
chr1	27960400	27961999
chr1	27975200	27988399
chr1	27998000	27999999
chr1	28050400	28053599
chr1	28098400	28100399
chr1	28156800	28157999
chr1	28187600	28191999
chr1	28240000	28241999
chr1	28284800	28289199
chr1	28292000	28299599
chr1	28307200	28308399
chr1	28391600	28392799
chr1	28414000	28415999
chr1	28557200	28560399
chr1	28561600	28563599
chr1	28577600	28578799
chr1	28584400	28588799
chr1	28654800	28656799
chr1	28680800	28681599
chr1	28694800	28697599
chr1	28750800	28753199
chr1	28763600	28764799
chr1	28809600	28810799
chr1	28831600	28838799
chr1	28843200	28845999
chr1	28878800	28883199
chr1	28906800	28909999
chr1	28916400	28920399
chr1	28968000	28975999
chr1	28993200	28998399
chr1	29062800	29066399
chr1	29077200	29077999
chr1	29213200	29215199
chr1	29219200	29220399
chr1	29239600	29241999
chr1	29298000	29301999
chr1	29446000	29452399
chr1	29471200	29476799
chr1	29503600	29509599
chr1	29556800	29557999
chr1	29562400	29565999
chr1	31140400	31146399
chr1	31169600	31175599
chr1	31176400	31178399
chr1	31188000	31198799
chr1	31228400	31230799
chr1	31295200	31298799
chr1	31328400	31332799
chr1	31342000	31355199
chr1	31358400	31362399
chr1	31374800	31386799
chr1	31536800	31539199
chr1	31566400	31569599
chr1	31624800	31629599
chr1	31642400	31644399
chr1	31654400	31655599
chr1	31768800	31771599
chr1	31844000	31853599
chr1	31885600	31887199
chr1	32033200	32043599
chr1	32049200	32057599
chr1	32079200	32085599
chr1	32089200	32094799
chr1	32109200	32111599
chr1	32154000	32182799
chr1	32228000	32230399
chr1	32252800	32269199
chr1	32308400	32310399
chr1	32395600	32406799
chr1	32407600	32411999
chr1	32418400	32424799
chr1	32442400	32443999
chr1	32478000	32481999
chr1	32527600	32529199
chr1	32537200	32541199
chr1	32572400	32575599
chr1	32580400	32582399
chr1	32597600	32599999
chr1	32644400	32648799
chr1	32662400	32667999
chr1	32668800	32673599
chr1	32679600	32691999
chr1	32695600	32714799
chr1	32756400	32759999
chr1	32800400	32805199
chr1	32816400	32819999
chr1	32857200	32862399
chr1	32865600	32867999
chr1	32964400	32967199
chr1	33004400	33006399
chr1	33077600	33078799
chr1	33114800	33118399
chr1	33159600	33173599
chr1	33189200	33191999
chr1	33194400	33197199
chr1	33205600	33210399
chr1	33219200	33223199
chr1	33230400	33248799
chr1	33249600	33264799
chr1	33280000	33285199
chr1	33358400	33360399
chr1	33362800	33368399
chr1	33404800	33406399
chr1	33428800	33431199
chr1	33438400	33439199
chr1	33461200	33465199
chr1	33472000	33473199
chr1	33476400	33477199
chr1	33501200	33502799
chr1	33546400	33548399
chr1	33560000	33567199
chr1	33592000	33593999
chr1	33646000	33648399
chr1	33720800	33725199
chr1	33741200	33742799
chr1	33801600	33816799
chr1	33820400	33821199
chr1	33829200	33831599
chr1	33852400	33855999
chr1	33860000	33860799
chr1	33894400	33901599
chr1	33908800	33909999
chr1	33919600	33928399
chr1	33933200	33939999
chr1	34149600	34150399
chr1	34340000	34345199
chr1	34358000	34365999
chr1	34366800	34371599
chr1	34450400	34452399
chr1	34628000	34632799
chr1	35246800	35247599
chr1	35324000	35325599
chr1	35330800	35332799
chr1	35447600	35451999
chr1	35496400	35497999
chr1	35544400	35547199
chr1	35586000	35587199
chr1	35657200	35659599
chr1	35686800	35689999
chr1	35734000	35736399
chr1	35744000	35746799
chr1	35912000	35916399
chr1	36022000	36027199
chr1	36030800	36032399
chr1	36106000	36108399
chr1	36173200	36175199
chr1	36181200	36185599
chr1	36234000	36235999
chr1	36272800	36274799
chr1	36348000	36349999
chr1	36395600	36397599
chr1	36552800	36565999
chr1	36578400	36585599
chr1	36588000	36594399
chr1	36598000	36607599
chr1	36612400	36628799
chr1	36631200	36634399
chr1	36651200	36654399
chr1	36668800	36670399
chr1	36687600	36691999
chr1	36712800	36716799
chr1	36745200	36745999
chr1	36771600	36773999
chr1	36784800	36790399
chr1	36804800	36821999
chr1	36830800	36841999
chr1	36842800	36845199
chr1	36846000	36864399
chr1	36866000	36867999
chr1	36872000	36875199
chr1	36885600	36887199
chr1	36914800	36917199
chr1	36928800	36933999
chr1	37919200	37922799
chr1	37930400	37932399
chr1	37936000	37953599
chr1	37978000	37981199
chr1	37998400	38001999
chr1	38018400	38020399
chr1	38029600	38031199
chr1	38037200	38045999
chr1	38059600	38061999
chr1	38153200	38159999
chr1	38170400	38172799
chr1	38218400	38219999
chr1	38258800	38261599
chr1	38270800	38275199
chr1	38324400	38327199
chr1	38396000	38398799
chr1	38408800	38413599
chr1	38422000	38426399
chr1	38454400	38456799
chr1	38458800	38473599
chr1	38477600	38480799
chr1	39283600	39284799
chr1	39323200	39327199
chr1	39338400	39340399
chr1	39406000	39407999
chr1	39426400	39429199
chr1	39454800	39458399
chr1	39490800	39494399
chr1	39512400	39514399
chr1	39546400	39547999
chr1	39552000	39553599
chr1	39568400	39578799
chr1	39595600	39599199
chr1	39619200	39623599
chr1	39655200	39661199
chr1	39666800	39671599
chr1	39856400	39866399
chr1	39871200	39879999
chr1	39956800	39957599
chr1	40024800	40025599
chr1	40039600	40042799
chr1	40204000	40206399
chr1	40348000	40349999
chr1	40399200	40401199
chr1	40420000	40423199
chr1	40480000	40481199
chr1	40501200	40507999
chr1	40541200	40544399
chr1	40562400	40563199
chr1	40626400	40628399
chr1	40650400	40653199
chr1	40706400	40709199
chr1	40722000	40726399
chr1	40778800	40783199
chr1	40839200	40840799
chr1	40848800	40849999
chr1	40914400	40917599
chr1	40942400	40943999
chr1	40974000	40975199
chr1	40996400	40997999
chr1	41130800	41131599
chr1	41156800	41158799
chr1	41192800	41194399
chr1	41266800	41268399
chr1	41326400	41328799
chr1	41338800	41344799
chr1	41349600	41350799
chr1	41430800	41436399
chr1	41443200	41446799
chr1	41617600	41618399
chr1	41705200	41709199
chr1	41826800	41828399
chr1	41831600	41833199
chr1	41846400	41850399
chr1	41883600	41886399
chr1	41957600	41963199
chr1	42104000	42107199
chr1	42126800	42130799
chr1	42276400	42279999
chr1	42365600	42367999
chr1	42383200	42384399
chr1	42423600	42424399
chr1	42500800	42502399
chr1	42799600	42802399
chr1	42921200	42923199
chr1	43123200	43124799
chr1	43144400	43145599
chr1	43146800	43149599
chr1	43227200	43233599
chr1	43250400	43251199
chr1	43281600	43283199
chr1	43311600	43313199
chr1	43389200	43391199
chr1	43400400	43410799
chr1	43422800	43425999
chr1	43431600	43435999
chr1	43636800	43638399
chr1	43670800	43673599
chr1	43794800	43796799
chr1	43814400	43815199
chr1	43823200	43825199
chr1	43829200	43836399
chr1	43854800	43856799
chr1	43918400	43920799
chr1	43936400	43939599
chr1	43940400	43941599
chr1	43996000	43998399
chr1	44022000	44025999
chr1	44052800	44054799
chr1	44114800	44117599
chr1	44152800	44156799
chr1	44170400	44178399
chr1	44182400	44186799
chr1	44239600	44241199
chr1	44298000	44302799
chr1	44385600	44388399
chr1	44411200	44415999
chr1	44435200	44438399
chr1	44439600	44452799
chr1	44456000	44457999
chr1	44486800	44502399
chr1	44504800	44505999
chr1	44512000	44517199
chr1	44536800	44538399
chr1	44678000	44680799
chr1	44790800	44796799
chr1	44820000	44821999
chr1	45082400	45089999
chr1	45093200	45103999
chr1	45106000	45113599
chr1	45136800	45143999
chr1	45170800	45175199
chr1	45195200	45200399
chr1	45204000	45205999
chr1	45240000	45243599
chr1	45249600	45250399
chr1	45251200	45252799
chr1	45264000	45281999
chr1	45284000	45287199
chr1	45307600	45310399
chr1	45389600	45393999
chr1	45451200	45453199
chr1	45474000	45480799
chr1	45491600	45492399
chr1	45671600	45672399
chr1	45768400	45770799
chr1	45791600	45793599
chr1	45804400	45807199
chr1	45955600	45957999
chr1	45965200	45967199
chr1	45985200	45989199
chr1	46015600	46020799
chr1	46048800	46050799
chr1	46086800	46089199
chr1	46151200	46155999
chr1	46214000	46217599
chr1	46266800	46271199
chr1	46312000	46313599
chr1	46378000	46381199
chr1	46597200	46599599
chr1	46644800	46657199
chr1	46659600	46665199
chr1	46668000	46670399
chr1	46712000	46713999
chr1	46765600	46770799
chr1	46804800	46809999
chr1	46932000	46933199
chr1	46984800	46992399
chr1	46998400	46999999
chr1	47069200	47071199
chr1	47077200	47083599
chr1	47133200	47134399
chr1	47183600	47185199
chr1	47778800	47780799
chr1	47798400	47801599
chr1	47897200	47900799
chr1	47902000	47905599
chr1	48174400	48175999
chr1	48462400	48463599
chr1	48936000	48938399
chr1	50730800	50732399
chr1	50798400	50799199
chr1	51248800	51249599
chr1	51424800	51427199
chr1	51433200	51448799
chr1	51700400	51705599
chr1	51727200	51728399
chr1	51729200	51736399
chr1	51777600	51781999
chr1	51810400	51811199
chr1	51983600	51985599
chr1	52023600	52026399
chr1	52048400	52049999
chr1	52082400	52083999
chr1	52108800	52110799
chr1	52155200	52155999
chr1	52194800	52195999
chr1	52342400	52345599
chr1	52361600	52366799
chr1	52380400	52395599
chr1	52427600	52430399
chr1	52432400	52438399
chr1	52454400	52457199
chr1	52470800	52471999
chr1	52498000	52499599
chr1	52520000	52522799
chr1	52606400	52609999
chr1	52829600	52832399
chr1	52869600	52870799
chr1	53017600	53019999
chr1	53067200	53069199
chr1	53098400	53099599
chr1	53162800	53164399
chr1	53173200	53174799
chr1	53191200	53193199
chr1	53308000	53309199
chr1	53386400	53388799
chr1	53392400	53394399
chr1	53480400	53481599
chr1	53525600	53529999
chr1	53565600	53594399
chr1	53596000	53615599
chr1	53661600	53665199
chr1	53683600	53687199
chr1	53702800	53705599
chr1	53791200	53794799
chr1	53904000	53905599
chr1	53961200	53962399
chr1	54003600	54010799
chr1	54054000	54060799
chr1	54134800	54135999
chr1	54162800	54164799
chr1	54194400	54207599
chr1	54301600	54304399
chr1	54354800	54356399
chr1	54409200	54413599
chr1	54517600	54520399
chr1	54581600	54591999
chr1	54596800	54605999
chr1	54618400	54619999
chr1	54664800	54669999
chr1	54684400	54686799
chr1	54692800	54696399
chr1	54703600	54705599
chr1	54708800	54724399
chr1	54732800	54745599
chr1	54752000	54757599
chr1	54775600	54780399
chr1	54791600	54804399
chr1	54868400	54876399
chr1	54877600	54881199
chr1	54885200	54887199
chr1	54952000	54957599
chr1	54964400	54965999
chr1	55005600	55015599
chr1	55180400	55182399
chr1	55228000	55230399
chr1	55314400	55327999
chr1	55350400	55353999
chr1	55504000	55506799
chr1	55679200	55681999
chr1	55775600	55777999
chr1	55828400	55829199
chr1	55892000	55897199
chr1	55907200	55912799
chr1	55931600	55934399
chr1	56053600	56056399
chr1	56097200	56104399
chr1	56106000	56107199
chr1	56159600	56164799
chr1	56165600	56172399
chr1	56180800	56187999
chr1	56292400	56294399
chr1	56439600	56441599
chr1	56545200	56547999
chr1	56558400	56566399
chr1	56720800	56722799
chr1	56865600	56866399
chr1	56876000	56879999
chr1	56942400	56945199
chr1	56957600	56958799
chr1	57042000	57046799
chr1	57110400	57111999
chr1	57297200	57299599
chr1	57342800	57343999
chr1	57373200	57378399
chr1	57385600	57387999
chr1	57599600	57600399
chr1	57608000	57608799
chr1	57653200	57653999
chr1	57888000	57890799
chr1	57934800	57936799
chr1	58123600	58125599
chr1	58866800	58868799
chr1	58896000	58899599
chr1	59010000	59013199
chr1	59048800	59052799
chr1	59056400	59060399
chr1	59164800	59166399
chr1	59192800	59193999
chr1	59217600	59223199
chr1	59227600	59231199
chr1	59245200	59253199
chr1	59278800	59283199
chr1	59304800	59309999
chr1	59311600	59318799
chr1	59346800	59353999
chr1	59367600	59371199
chr1	59478000	59483199
chr1	59484000	59499599
chr1	59505200	59512799
chr1	59522000	59524799
chr1	59526400	59529599
chr1	59547200	59550399
chr1	59588000	59588799
chr1	59589600	59592399
chr1	59593200	59595999
chr1	59601600	59623599
chr1	59627600	59630799
chr1	59652000	59652799
chr1	59761600	59765199
chr1	59840800	59841999
chr1	59897600	59901599
chr1	60030000	60032399
chr1	60060000	60063599
chr1	60135200	60135999
chr1	60136800	60140799
chr1	60166400	60175599
chr1	60195200	60200799
chr1	60202400	60205199
chr1	60224400	60225599
chr1	60242400	60243599
chr1	60509600	60510399
chr1	60598400	60599999
chr1	61340400	61341999
chr1	61369200	61370799
chr1	61454400	61457599
chr1	61508800	61509599
chr1	61514800	61517199
chr1	61542400	61543599
chr1	61547200	61549599
chr1	62072000	62073199
chr1	62154000	62154799
chr1	62189600	62192399
chr1	62207600	62209199
chr1	62790400	62791599
chr1	62900400	62903999
chr1	63142000	63144399
chr1	63149200	63149999
chr1	63152400	63157599
chr1	63188800	63191599
chr1	63248400	63250399
chr1	63584800	63585199
chr1	63787600	63789199
chr1	63832800	63833999
chr1	63988400	63989599
chr1	64058000	64060399
chr1	64127200	64129199
chr1	64239200	64241199
chr1	64602000	64603199
chr1	64868000	64869199
chr1	64934400	64937599
chr1	64983200	64983599
chr1	65210000	65211599
chr1	65361600	65365199
chr1	65374800	65376799
chr1	65378800	65389999
chr1	65396800	65401999
chr1	65430800	65433599
chr1	65466000	65469999
chr1	65531200	65534799
chr1	65612000	65615199
chr1	65660000	65665199
chr1	65672800	65673599
chr1	65712800	65715199
chr1	65718800	65721599
chr1	65731200	65731999
chr1	65885200	65889599
chr1	65990000	65991999
chr1	66257600	66259599
chr1	66284800	66287599
chr1	66696400	66697999
chr1	66726400	66733199
chr1	66736000	66738799
chr1	66835600	66841999
chr1	66867600	66868399
chr1	66900000	66901199
chr1	66902000	66905599
chr1	66928000	66935199
chr1	66940800	66946399
chr1	66953600	66963199
chr1	66970000	66972399
chr1	66998400	66999999
chr1	67028000	67031599
chr1	67141200	67143999
chr1	67217600	67218799
chr1	67389600	67391999
chr1	67395200	67397199
chr1	67409200	67411599
chr1	67517600	67521199
chr1	67894800	67897999
chr1	68023200	68027999
chr1	68029600	68031199
chr1	68148800	68154799
chr1	68186800	68193199
chr1	68198400	68202799
chr1	68212000	68218399
chr1	68227200	68227999
chr1	68230800	68233199
chr1	68235200	68238799
chr1	68295600	68300399
chr1	68304000	68304399
chr1	68345200	68348399
chr1	68349200	68351999
chr1	68354400	68357599
chr1	68411600	68416399
chr1	68434400	68437199
chr1	68444000	68446399
chr1	68451200	68454399
chr1	68516800	68517599
chr1	68664800	68665199
chr1	68696000	68699199
chr1	68788000	68789599
chr1	68796000	68796799
chr1	68962000	68963199
chr1	70670800	70672799
chr1	70686400	70688399
chr1	70819200	70821199
chr1	70925200	70925999
chr1	71172000	71172799
chr1	71512000	71513999
chr1	71545600	71547599
chr1	71554800	71556399
chr1	72747600	72752799
chr1	73115200	73115599
chr1	74663200	74664799
chr1	75198000	75200399
chr1	75602000	75603199
chr1	76189600	76191999
chr1	76229600	76232799
chr1	76250400	76254799
chr1	76540000	76540799
chr1	77332800	77335199
chr1	77504000	77506399
chr1	77636000	77637199
chr1	77684400	77685599
chr1	77747200	77748799
chr1	77835200	77837599
chr1	77997200	78009599
chr1	78011200	78012799
chr1	78147200	78150799
chr1	78223200	78225999
chr1	78244400	78245999
chr1	78288400	78290399
chr1	78352000	78359199
chr1	78442400	78447599
chr1	78511200	78512399
chr1	78565200	78569999
chr1	78610800	78613199
chr1	78636800	78638799
chr1	78756800	78759199
chr1	78804400	78807999
chr1	78872800	78876399
chr1	78905600	78908799
chr1	78949200	78950399
chr1	78956000	78958799
chr1	79295600	79301599
chr1	79306400	79307199
chr1	79472000	79472799
chr1	79788400	79790799
chr1	80519200	80519999
chr1	82154400	82157599
chr1	82168400	82173999
chr1	82265600	82270399
chr1	84326000	84326799
chr1	84464000	84465599
chr1	84542800	84544799
chr1	84764000	84765199
chr1	84818000	84819199
chr1	84831600	84833599
chr1	84878000	84878799
chr1	84943600	84946399
chr1	84969600	84973199
chr1	85038000	85040799
chr1	85063600	85071199
chr1	85084400	85087599
chr1	85155600	85156799
chr1	85162800	85164799
chr1	85462400	85463599
chr1	85513200	85514799
chr1	85526800	85528399
chr1	85666000	85667999
chr1	85710000	85711599
chr1	85723600	85726799
chr1	85740400	85747599
chr1	85760000	85765999
chr1	85776000	85811599
chr1	85822800	85833599
chr1	85906000	85907199
chr1	85910000	85915599
chr1	85926400	85932399
chr1	85983200	85993199
chr1	86029600	86038799
chr1	86039600	86050799
chr1	86070800	86080799
chr1	86081600	86084399
chr1	86093600	86096399
chr1	86157200	86157999
chr1	86172800	86174799
chr1	86859600	86862399
chr1	86951200	86955199
chr1	87169600	87171599
chr1	87244000	87244399
chr1	87253600	87255999
chr1	87258400	87258799
chr1	87259600	87260399
chr1	87379200	87381599
chr1	87592800	87601599
chr1	87688000	87693599
chr1	87716000	87719199
chr1	87744000	87747599
chr1	87793200	87798399
chr1	87799600	87801599
chr1	88319600	88320399
chr1	88433200	88434799
chr1	88928000	88928799
chr1	89149200	89151199
chr1	89343200	89343999
chr1	89356000	89357999
chr1	89457200	89459599
chr1	89463200	89463599
chr1	89738000	89739999
chr1	89989600	89991199
chr1	90097600	90099999
chr1	90102000	90102399
chr1	90188800	90191599
chr1	90204000	90205599
chr1	90286000	90287999
chr1	90308400	90310399
chr1	90332000	90332799
chr1	90372000	90373199
chr1	90459200	90463199
chr1	91316000	91317999
chr1	91486400	91488399
chr1	91869600	91870799
chr1	91965200	91967999
chr1	91990400	91997999
chr1	92000400	92005199
chr1	92017200	92023199
chr1	92029600	92038399
chr1	92046400	92053199
chr1	92074400	92081999
chr1	92083200	92087199
chr1	92099200	92104399
chr1	92110400	92120799
chr1	92148400	92171599
chr1	92177600	92179199
chr1	92190000	92205999
chr1	92212800	92216799
chr1	92237200	92249199
chr1	92329600	92330799
chr1	92338000	92339199
chr1	92346000	92353199
chr1	92354400	92357999
chr1	92358800	92361199
chr1	92389200	92391199
chr1	92495200	92495999
chr1	92545600	92546799
chr1	92763600	92765199
chr1	93248400	93251599
chr1	93270400	93271199
chr1	93296800	93299599
chr1	93424800	93429199
chr1	93544000	93545999
chr1	93644000	93647599
chr1	93809200	93812799
chr1	93816800	93819999
chr1	93913200	93915199
chr1	94030400	94035999
chr1	94052800	94055599
chr1	94070400	94076799
chr1	94077600	94091599
chr1	94123600	94137199
chr1	94144800	94148399
chr1	94156400	94172799
chr1	94200000	94205199
chr1	94218800	94220799
chr1	94266800	94280799
chr1	94282400	94283599
chr1	94303200	94313999
chr1	94343600	94345599
chr1	94374000	94375599
chr1	94511200	94511599
chr1	94701200	94703999
chr1	94712000	94713599
chr1	94750000	94752399
chr1	94788000	94793999
chr1	94882800	94884799
chr1	95002800	95011999
chr1	95044800	95046399
chr1	95070400	95074399
chr1	95082400	95084399
chr1	95086400	95089999
chr1	95108400	95115999
chr1	95120400	95124799
chr1	95135600	95139599
chr1	95151600	95160399
chr1	95161600	95169199
chr1	95172800	95181599
chr1	95190800	95196399
chr1	95200000	95201999
chr1	95204800	95205999
chr1	95220800	95222399
chr1	95248000	95251599
chr1	95266800	95273599
chr1	95284800	95286399
chr1	95320000	95321199
chr1	95327600	95333199
chr1	95373200	95374399
chr1	95382800	95394799
chr1	95436000	95442399
chr1	95488400	95489999
chr1	95506800	95509599
chr1	95536400	95539199
chr1	95553200	95553999
chr1	95582400	95583599
chr1	95698800	95700799
chr1	96880400	96882799
chr1	97186000	97190399
chr1	97330400	97332399
chr1	97798400	97799199
chr1	97898400	97899199
chr1	98372400	98373999
chr1	98384800	98387199
chr1	98408800	98409999
chr1	98509600	98512399
chr1	98518800	98520399
chr1	99125600	99129199
chr1	99469600	99470799
chr1	99729600	99730799
chr1	99921200	99924399
chr1	99929600	99931999
chr1	100055600	100056399
chr1	100111200	100111999
chr1	100315200	100316399
chr1	100421200	100422399
chr1	100434800	100436399
chr1	100501600	100505999
chr1	100598000	100599599
chr1	100714400	100715999
chr1	100731200	100732799
chr1	100816400	100819199
chr1	101004400	101005999
chr1	101050000	101052799
chr1	101062400	101063199
chr1	101359600	101362799
chr1	101489600	101492399
chr1	101701200	101705599
chr1	101724800	101725999
chr1	103319200	103319999
chr1	104067600	104069199
chr1	107567600	107567999
chr1	107598800	107600799
chr1	107680800	107685599
chr1	108741600	108743599
chr1	109102000	109104799
chr1	109132400	109134399
chr1	109203200	109205199
chr1	109234000	109236399
chr1	109262000	109263999
chr1	109288800	109291199
chr1	109356000	109362799
chr1	109370000	109377999
chr1	109418400	109420399
chr1	109505200	109506799
chr1	109583600	109585199
chr1	109615600	109620399
chr1	109622000	109624399
chr1	109631600	109635999
chr1	109642000	109644399
chr1	109704000	109707599
chr1	109739200	109741599
chr1	109755600	109759599
chr1	109781600	109783599
chr1	109791200	109793199
chr1	109822000	109826799
chr1	109935600	109935999
chr1	109940000	109941199
chr1	109966800	109971199
chr1	109988000	109990399
chr1	110008000	110009999
chr1	110025600	110032799
chr1	110033600	110034799
chr1	110035600	110038799
chr1	110051200	110053199
chr1	110074000	110075599
chr1	110089200	110091999
chr1	110158400	110175599
chr1	110198000	110199199
chr1	110210400	110211199
chr1	110230000	110230799
chr1	110282000	110283599
chr1	110324800	110326799
chr1	110349200	110351999
chr1	110358000	110373199
chr1	110414000	110426799
chr1	110438000	110439999
chr1	110452400	110478799
chr1	110511200	110512799
chr1	110516800	110529199
chr1	110576800	110579599
chr1	110590800	110604799
chr1	110625200	110628799
chr1	110752000	110756399
chr1	110775200	110780799
chr1	110849600	110853599
chr1	110880000	110884799
chr1	110949600	110951199
chr1	111505600	111507199
chr1	111681200	111683599
chr1	111732400	111737199
chr1	111746400	111747199
chr1	111770800	111771599
chr1	111888800	111889599
chr1	111991200	111993199
chr1	112049200	112051999
chr1	112058000	112059599
chr1	112105600	112109199
chr1	112161600	112163599
chr1	112275600	112276799
chr1	112280400	112283999
chr1	112297200	112299199
chr1	112531600	112534399
chr1	112933200	112939599
chr1	112946800	112948399
chr1	112987200	112989999
chr1	113007200	113009999
chr1	113044400	113045199
chr1	113050400	113052799
chr1	113082800	113083999
chr1	113085200	113087599
chr1	113160800	113163199
chr1	113180000	113180399
chr1	113216000	113218799
chr1	113240400	113250399
chr1	113264800	113266799
chr1	113277600	113280399
chr1	113284800	113287599
chr1	113378000	113379199
chr1	113392000	113395199
chr1	113423600	113425999
chr1	113457600	113458399
chr1	113476800	113479599
chr1	113497600	113501199
chr1	113615200	113616799
chr1	113651200	113655199
chr1	113683200	113685599
chr1	113931200	113934399
chr1	114079600	114080399
chr1	114084000	114086799
chr1	114300400	114303199
chr1	114352800	114355999
chr1	114402000	114404799
chr1	114445600	114448799
chr1	114471600	114473599
chr1	114520800	114527999
chr1	114574800	114575999
chr1	114664800	114666399
chr1	114694800	114696399
chr1	114853200	114854399
chr1	114888400	114889599
chr1	115052400	115055599
chr1	115123600	115125199
chr1	115212000	115213599
chr1	115257600	115259999
chr1	115299200	115301199
chr1	115322800	115323999
chr1	115630800	115633599
chr1	115655200	115659199
chr1	115676000	115683999
chr1	115699600	115699999
chr1	115700800	115735199
chr1	115751200	115753999
chr1	115767600	115771199
chr1	115778400	115789999
chr1	115791600	115801999
chr1	115825600	115830399
chr1	115842400	115847999
chr1	115852800	115881599
chr1	115966000	115975599
chr1	116034000	116041599
chr1	116070400	116073999
chr1	116086000	116092799
chr1	116136800	116139199
chr1	116184000	116185999
chr1	116220800	116222399
chr1	116323200	116325999
chr1	116370800	116373199
chr1	116380400	116382399
chr1	116518400	116521599
chr1	116657200	116659199
chr1	116694400	116695199
chr1	116710400	116711599
chr1	116914800	116923199
chr1	116960000	116961599
chr1	117036000	117041999
chr1	117045600	117048399
chr1	117050800	117052399
chr1	117097600	117100799
chr1	117111600	117114799
chr1	117452000	117453999
chr1	117532400	117533999
chr1	117602000	117603999
chr1	117663200	117665599
chr1	117688000	117690399
chr1	117908800	117911199
chr1	118147600	118149999
chr1	118237600	118239999
chr1	118301200	118301999
chr1	118366800	118371599
chr1	118380000	118382399
chr1	118384800	118385599
chr1	118471600	118473999
chr1	118677200	118679999
chr1	118881600	118882799
chr1	119521200	119533599
chr1	119541600	119545199
chr1	119548400	119552399
chr1	119618800	119619999
chr1	119682400	119683999
chr1	119700000	119703999
chr1	119821600	119823999
chr1	120169600	120170399
chr1	120173200	120175599
chr1	120188000	120192799
chr1	120196000	120197599
chr1	120254400	120257599
chr1	120468000	120468799
chr1	120532800	120533599
chr1	120611200	120612399
chr1	121137600	121138799
chr1	121260800	121261999
chr1	144594000	144594399
chr1	144890000	144894399
chr1	144925200	144933999
chr1	145074800	145078799
chr1	145087600	145118399
chr1	145139200	145139999
chr1	145209200	145209999
chr1	145382000	145383599
chr1	145394000	145400399
chr1	145448000	145449999
chr1	145453200	145457599
chr1	145470000	145475199
chr1	145476800	145479199
chr1	145504800	145509199
chr1	145514800	145517999
chr1	145541200	145543999
chr1	145561600	145563599
chr1	145574800	145578799
chr1	145582000	145586799
chr1	145588400	145589599
chr1	145609600	145611599
chr1	145651600	145653199
chr1	145676000	145676799
chr1	145680000	145686399
chr1	145713200	145716399
chr1	145740800	145745999
chr1	146555600	146557199
chr1	146636800	146645599
chr1	146649200	146649999
chr1	146713600	146715599
chr1	146743200	146745999
chr1	146761600	146765599
chr1	147012400	147014399
chr1	147070400	147072799
chr1	147141600	147143199
chr1	147994000	147994399
chr1	148241200	148241999
chr1	148556000	148556799
chr1	148854400	148855599
chr1	148928000	148928799
chr1	148929600	148931199
chr1	149222400	149225199
chr1	149814800	149816399
chr1	149821600	149821999
chr1	149856800	149861199
chr1	149870800	149872399
chr1	149898000	149901999
chr1	149906800	149912799
chr1	149956800	149959999
chr1	149977600	149983199
chr1	150030400	150031999
chr1	150036400	150041599
chr1	150119200	150137599
chr1	150205200	150209199
chr1	150238000	150242399
chr1	150252000	150256399
chr1	150265600	150267199
chr1	150292800	150296399
chr1	150335200	150338799
chr1	150459200	150460799
chr1	150476800	150489199
chr1	150499600	150503599
chr1	150504400	150511999
chr1	150520800	150527199
chr1	150528000	150538799
chr1	150539600	150545199
chr1	150546000	150554799
chr1	150574000	150593999
chr1	150600000	150603199
chr1	150777200	150786799
chr1	150846000	150850399
chr1	150851200	150853999
chr1	150854800	150855999
chr1	150894400	150899999
chr1	150940000	150951999
chr1	150976800	150982799
chr1	151019200	151022399
chr1	151028000	151033999
chr1	151034800	151036399
chr1	151041200	151044399
chr1	151117600	151120399
chr1	151137200	151139999
chr1	151160400	151175599
chr1	151209200	151214399
chr1	151224800	151229199
chr1	151253200	151257599
chr1	151278400	151290399
chr1	151296800	151301199
chr1	151318400	151320799
chr1	151371200	151373999
chr1	151429600	151432799
chr1	151445600	151446399
chr1	151506400	151510799
chr1	151512000	151516399
chr1	151519200	151521599
chr1	151545600	151547599
chr1	151580000	151581999
chr1	151584000	151586399
chr1	151693600	151694399
chr1	151734800	151736799
chr1	151810400	151812799
chr1	151880800	151882799
chr1	151913600	151913999
chr1	151959600	151967999
chr1	151973200	151975199
chr1	152006800	152010399
chr1	152018400	152021999
chr1	152161200	152162399
chr1	152740800	152743199
chr1	152856800	152857599
chr1	152871600	152883999
chr1	153233200	153234399
chr1	153461200	153464399
chr1	153478000	153484399
chr1	153496800	153498399
chr1	153504000	153527999
chr1	153533200	153547999
chr1	153548800	153553999
chr1	153568800	153576399
chr1	153577600	153591999
chr1	153592800	153603199
chr1	153604000	153608799
chr1	153630000	153633599
chr1	153641200	153645599
chr1	153650800	153652399
chr1	153669600	153672799
chr1	153699600	153702399
chr1	153713600	153716799
chr1	153742800	153751599
chr1	153754400	153757199
chr1	153761600	153768799
chr1	153853200	153854799
chr1	153894000	153898399
chr1	153911600	153922799
chr1	153926000	153941199
chr1	153948000	153951599
chr1	153955200	153959999
chr1	153960800	153965199
chr1	154148400	154149599
chr1	154151200	154156799
chr1	154192000	154194799
chr1	154244000	154246799
chr1	154278000	154278799
chr1	154296400	154305199
chr1	154306400	154307999
chr1	154324400	154325999
chr1	154358800	154359999
chr1	154376000	154381599
chr1	154390400	154398399
chr1	154399600	154408799
chr1	154416800	154419599
chr1	154434800	154438399
chr1	154527600	154533199
chr1	154579600	154582399
chr1	154598000	154601199
chr1	154714000	154714799
chr1	154908000	154913199
chr1	154933200	154949999
chr1	154954400	154957599
chr1	154969600	154992399
chr1	155022000	155025999
chr1	155032400	155036799
chr1	155040400	155044799
chr1	155056800	155059599
chr1	155106000	155113199
chr1	155142800	155152399
chr1	155160800	155167999
chr1	155175600	155179599
chr1	155188800	155189599
chr1	155190800	155199199
chr1	155209600	155215599
chr1	155217600	155222399
chr1	155223200	155227599
chr1	155229200	155233999
chr1	155240800	155243999
chr1	155246800	155249199
chr1	155274800	155281599
chr1	155288800	155296799
chr1	155482000	155483599
chr1	155531600	155535199
chr1	155578400	155579999
chr1	155657600	155660399
chr1	155714400	155715599
chr1	155733200	155734399
chr1	155825200	155827599
chr1	155828400	155831599
chr1	155862000	155866799
chr1	155879600	155882399
chr1	155902800	155905199
chr1	155928400	155933199
chr1	155934000	155942799
chr1	155943600	155955599
chr1	155989200	155991199
chr1	156020400	156025999
chr1	156050800	156055199
chr1	156064400	156068799
chr1	156069600	156077999
chr1	156078800	156115199
chr1	156130400	156132799
chr1	156162800	156165599
chr1	156180800	156186399
chr1	156202000	156204799
chr1	156250000	156255999
chr1	156260000	156265599
chr1	156306800	156309199
chr1	156315600	156317999
chr1	156338800	156339599
chr1	156389600	156391999
chr1	156426000	156428399
chr1	156456800	156475999
chr1	156541600	156542799
chr1	156560800	156563599
chr1	156570000	156572399
chr1	156626800	156634799
chr1	156666400	156684399
chr1	156693600	156699599
chr1	156709200	156723599
chr1	156735600	156741199
chr1	156770000	156774799
chr1	156782800	156786799
chr1	156838000	156841999
chr1	156862000	156868799
chr1	156869600	156880399
chr1	156890000	156890799
chr1	157013600	157016799
chr1	157059600	157063199
chr1	157073200	157077999
chr1	157078800	157081599
chr1	157105200	157109199
chr1	157110400	157110799
chr1	157123200	157127999
chr1	157938000	157939999
chr1	157961600	157969199
chr1	157970800	157993199
chr1	157994400	157996799
chr1	158006400	158009599
chr1	158036400	158039599
chr1	158047600	158048799
chr1	158083200	158083999
chr1	158969600	158970799
chr1	158978400	158983599
chr1	158984800	158987999
chr1	159057200	159059199
chr1	159060800	159062799
chr1	159750000	159751599
chr1	159816000	159820799
chr1	159823600	159826799
chr1	159829600	159831199
chr1	159850400	159853199
chr1	159857600	159861599
chr1	159881600	159882799
chr1	159886000	159899999
chr1	159929200	159931999
chr1	160000800	160002799
chr1	160054000	160054799
chr1	160066400	160071599
chr1	160163200	160163599
chr1	160174000	160181599
chr1	160188400	160190399
chr1	160230000	160233199
chr1	160252800	160255599
chr1	160312000	160313999
chr1	161014400	161016399
chr1	161048800	161057599
chr1	161066800	161068799
chr1	161084800	161091599
chr1	161101200	161104799
chr1	161122000	161124799
chr1	161128400	161133199
chr1	161134800	161137999
chr1	161138800	161143999
chr1	161145200	161147999
chr1	161151600	161152799
chr1	161160000	161173599
chr1	161184000	161188799
chr1	161192400	161197599
chr1	161275200	161277199
chr1	161283200	161285199
chr1	161357200	161360799
chr1	161368400	161370799
chr1	161409600	161410799
chr1	161493600	161495199
chr1	161500400	161500799
chr1	161582000	161583199
chr1	161674000	161679199
chr1	161690800	161693599
chr1	161694800	161704799
chr1	161719200	161721199
chr1	161736000	161736799
chr1	161930800	161933199
chr1	161972000	161975599
chr1	161992800	161995199
chr1	162039200	162040399
chr1	162466800	162469199
chr1	162507200	162512799
chr1	162530400	162535199
chr1	162580400	162585199
chr1	162594800	162606399
chr1	162630400	162652799
chr1	162654000	162669199
chr1	162677600	162682799
chr1	162702400	162703199
chr1	162722800	162728399
chr1	162760400	162760799
chr1	162792000	162792799
chr1	162872400	162876799
chr1	162877600	162879999
chr1	162886800	162887999
chr1	162948000	162949199
chr1	163004800	163007199
chr1	163054000	163056799
chr1	163290400	163291999
chr1	163842400	163847199
chr1	164527200	164532799
chr1	164556800	164558799
chr1	164571200	164572399
chr1	164576800	164579999
chr1	164604000	164607999
chr1	164610000	164610799
chr1	164613600	164615199
chr1	164664800	164665999
chr1	164685600	164689199
chr1	164694000	164697599
chr1	164715600	164721199
chr1	164722800	164725199
chr1	164734400	164745599
chr1	164747600	164753599
chr1	164754800	164756799
chr1	165345200	165346399
chr1	165567200	165568399
chr1	165599200	165604399
chr1	165664400	165668799
chr1	165736800	165739599
chr1	165796000	165801199
chr1	165826400	165829199
chr1	165863600	165873599
chr1	166134400	166136799
chr1	166807600	166810399
chr1	166844800	166845999
chr1	166944400	166945199
chr1	167188800	167191999
chr1	167424000	167425599
chr1	167522400	167523199
chr1	167682800	167686399
chr1	167688800	167693599
chr1	167763600	167768799
chr1	167787600	167790799
chr1	167865200	167869599
chr1	167903600	167909199
chr1	167980000	167981199
chr1	168048000	168054799
chr1	168104000	168107199
chr1	168146800	168150399
chr1	168194400	168197599
chr1	168311600	168313199
chr1	168422000	168427199
chr1	168449600	168455199
chr1	168457200	168459199
chr1	168471600	168477599
chr1	168592000	168593999
chr1	168622800	168623999
chr1	168674800	168683599
chr1	168694400	168699599
chr1	168849200	168849999
chr1	168862000	168863199
chr1	169074800	169077199
chr1	169081600	169084399
chr1	169129200	169132399
chr1	169170000	169170399
chr1	169336400	169338399
chr1	169452800	169457199
chr1	169763600	169764799
chr1	169862000	169863999
chr1	170042800	170044399
chr1	170132800	170133599
chr1	170182800	170185599
chr1	170242400	170243599
chr1	170274400	170280799
chr1	170371200	170373199
chr1	170430000	170432399
chr1	170500000	170503199
chr1	170512400	170516399
chr1	170525200	170535999
chr1	170554400	170563999
chr1	170587200	170595199
chr1	170628000	170639199
chr1	170640000	170686399
chr1	170897200	170901599
chr1	171109600	171111999
chr1	171403200	171413199
chr1	171436400	171439199
chr1	171452800	171456399
chr1	171623600	171625599
chr1	171710400	171713199
chr1	171722800	171724799
chr1	171748800	171751999
chr1	171809600	171811999
chr1	172107600	172117599
chr1	172150000	172150799
chr1	172254400	172257999
chr1	172289600	172293199
chr1	172311600	172315199
chr1	172325200	172328799
chr1	172359200	172361199
chr1	172366800	172370399
chr1	172412400	172413599
chr1	172500800	172503199
chr1	172606400	172610399
chr1	172628000	172628799
chr1	172852000	172853199
chr1	172902400	172904799
chr1	172908000	172909199
chr1	172923600	172925999
chr1	173091600	173093199
chr1	173361600	173363599
chr1	173397600	173400799
chr1	173444400	173447999
chr1	173683600	173685999
chr1	173790800	173795199
chr1	173835600	173838399
chr1	173989600	173992399
chr1	174128000	174129599
chr1	174757600	174759999
chr1	174768400	174769999
chr1	174967600	174969999
chr1	174992000	174993599
chr1	176174800	176177599
chr1	176307200	176308799
chr1	176528800	176529999
chr1	176534400	176535999
chr1	176625600	176626799
chr1	176760800	176761199
chr1	176770400	176771199
chr1	177895200	177896799
chr1	178006400	178007999
chr1	178021600	178030799
chr1	178061200	178065999
chr1	178078400	178079999
chr1	178090400	178107199
chr1	178130800	178132399
chr1	178455200	178456799
chr1	178481600	178483599
chr1	178498400	178516399
chr1	178575600	178584799
chr1	178601600	178604799
chr1	178693600	178695599
chr1	178905600	178912799
chr1	178972000	178972799
chr1	178993200	178997599
chr1	179001200	179004799
chr1	179006000	179007599
chr1	179009200	179009599
chr1	179016400	179016799
chr1	179026000	179029199
chr1	179050400	179052799
chr1	179090800	179100799
chr1	179106800	179116399
chr1	179138400	179141199
chr1	179143200	179149199
chr1	179154800	179156399
chr1	179186400	179188399
chr1	179197600	179199599
chr1	179261600	179265599
chr1	179277200	179281999
[truncated: 25,324 more rows]
