# Supplementary material for: Cockayne syndrome B protein is implicated in transcription and associated chromatin dynamics in homeostatic and genotoxic conditions
Source: Aging Cell. 2024 Oct 6;24(1):e14341. doi: 10.1111/acel.14341 (PMC11874911; doi:10.1111/acel.14341)
Supplement: Supplementary file 6 — Table S7. [file ACEL-24-e14341-s001.xlsx]

## Sheet: VH10_CSB_ChipSeqs_noUV
chr1	859013	859482
chr1	861446	861727
chr1	875652	876112
chr1	876727	877006
chr1	877037	877606
chr1	894698	894964
chr1	896261	896583
chr1	932357	932686
chr1	935792	936065
chr1	955109	955929
chr1	960865	961165
chr1	984918	985213
chr1	985604	985874
chr1	994677	995110
chr1	1004142	1004403
chr1	1051907	1052236
chr1	1064179	1064488
chr1	1092700	1093177
chr1	1135977	1136497
chr1	1167189	1167466
chr1	1167655	1167996
chr1	1179487	1179748
chr1	1208759	1209229
chr1	1234296	1234613
chr1	1243397	1243747
chr1	1284953	1285214
chr1	1288852	1289232
chr1	1290939	1291333
chr1	1293940	1294293
chr1	1294328	1294606
chr1	1310227	1310766
chr1	1362497	1362839
chr1	1446901	1447213
chr1	1475763	1476305
chr1	1510329	1510631
chr1	1550753	1551094
chr1	1558596	1558857
chr1	1821629	1821929
chr1	1821941	1822325
chr1	1822635	1822918
chr1	2120922	2121222
chr1	2136781	2137149
chr1	2138948	2139431
chr1	2161614	2161913
chr1	2244074	2244403
chr1	2245861	2247188
chr1	2313134	2313536
chr1	2344410	2344686
chr1	2457499	2457787
chr1	2477192	2477693
chr1	2478115	2478449
chr1	2479344	2479676
chr1	3331681	3331943
chr1	3388081	3388396
chr1	3389997	3390414
chr1	3407817	3408146
chr1	3439344	3439739
chr1	3447889	3448205
chr1	3459635	3460255
chr1	3464639	3464924
chr1	3470494	3470818
chr1	3540989	3541337
chr1	3568850	3569143
chr1	3712256	3712549
chr1	3773185	3773790
chr1	4011438	4012207
chr1	6051608	6051869
chr1	6259411	6259730
chr1	6320460	6320864
chr1	6453370	6453861
chr1	6454033	6454332
chr1	6550112	6550373
chr1	6550598	6550931
chr1	6551980	6552257
chr1	6552845	6553197
chr1	6557020	6557293
chr1	6557488	6557815
chr1	6614175	6614659
chr1	6653465	6653758
chr1	6662079	6662389
chr1	6674173	6675067
chr1	6685112	6685587
chr1	6685610	6685871
chr1	6761742	6762305
chr1	6844364	6844815
chr1	6845742	6846515
chr1	7020216	7020496
chr1	7428985	7429251
chr1	7610789	7611057
chr1	7700308	7700614
chr1	7844265	7844604
chr1	7905184	7905897
chr1	8021341	8021921
chr1	8065258	8065544
chr1	8085870	8086593
chr1	8150320	8150589
chr1	8229854	8230117
chr1	8271999	8272349
chr1	8298840	8299115
chr1	8456647	8457155
chr1	8483834	8484095
chr1	8763014	8763275
chr1	8938270	8938663
chr1	8939104	8939425
chr1	9030997	9031271
chr1	9045973	9046270
chr1	9242340	9242761
chr1	9242955	9243348
chr1	9294760	9295339
chr1	9332938	9333221
chr1	9352800	9353112
chr1	9354479	9354961
chr1	9418476	9418765
chr1	9648741	9649078
chr1	9687108	9687562
chr1	9711455	9711772
chr1	9711990	9712535
chr1	9749735	9750023
chr1	9884280	9884618
chr1	10003311	10003643
chr1	10270247	10270508
chr1	10271096	10271395
chr1	10458932	10459446
chr1	10534827	10535262
chr1	10535270	10535531
chr1	10753849	10754206
chr1	10856602	10857105
chr1	11072199	11072482
chr1	11118850	11119136
chr1	11119508	11119975
chr1	11120256	11120541
chr1	11159498	11159766
chr1	11236981	11237276
chr1	11671929	11672190
chr1	11714659	11714988
chr1	11724393	11724692
chr1	11741042	11741398
chr1	11751640	11751921
chr1	11796173	11796545
chr1	11898577	11898963
chr1	11969435	11969803
chr1	12226795	12227202
chr1	12289858	12290500
chr1	12600113	12600558
chr1	12677710	12678013
chr1	14026738	14027193
chr1	15250514	15250775
chr1	15272148	15272410
chr1	15479723	15480342
chr1	15485613	15485880
chr1	15573713	15574043
chr1	15736023	15736355
chr1	15943594	15944186
chr1	16010521	16010906
chr1	16085473	16086006
chr1	16161355	16161695
chr1	16173797	16174272
chr1	16175993	16176360
chr1	16279202	16279525
chr1	16301848	16302319
chr1	16339411	16339920
chr1	16476841	16477106
chr1	16482221	16482548
chr1	16488942	16489228
chr1	16502292	16502563
chr1	16533430	16533705
chr1	16693892	16694346
chr1	16735958	16736244
chr1	16939603	16939882
chr1	16940087	16940416
chr1	17240172	17240665
chr1	17252641	17252922
chr1	17293714	17294023
chr1	17305559	17305859
chr1	17307037	17307311
chr1	17337933	17338348
chr1	17764130	17764732
chr1	17865901	17866192
chr1	17866295	17866556
chr1	17934643	17934922
chr1	18754792	18755062
chr1	19282286	19282667
chr1	19283356	19283895
chr1	19638563	19639118
chr1	19669028	19669289
chr1	19711689	19711950
chr1	19749745	19750092
chr1	19775224	19775626
chr1	19810858	19811146
chr1	19811512	19812086
chr1	19923414	19923788
chr1	19970918	19971515
chr1	19972073	19972334
chr1	19974929	19975232
chr1	19983675	19983972
chr1	20811937	20812536
chr1	20812543	20812816
chr1	20813019	20813408
chr1	21023187	21023623
chr1	21057596	21057862
chr1	21058324	21058642
chr1	21058986	21059261
chr1	21113475	21114010
chr1	21502455	21503202
chr1	21588231	21588495
chr1	21589279	21589560
chr1	21615500	21615854
chr1	21616824	21617243
chr1	21619471	21619758
chr1	21639728	21640068
chr1	21669113	21669511
chr1	21671522	21672080
chr1	21672132	21672494
chr1	22178796	22179062
chr1	22192342	22192630
chr1	22263469	22264313
chr1	22351984	22352249
chr1	22379097	22379889
chr1	22468830	22469166
chr1	22687100	22687361
chr1	22705649	22705911
chr1	22968497	22968764
chr1	23203173	23203434
chr1	23345668	23345929
chr1	23346144	23346493
chr1	23494222	23494496
chr1	23494868	23495444
chr1	23504022	23504615
chr1	23670166	23670763
chr1	23695306	23695878
chr1	23729316	23729577
chr1	23745421	23745682
chr1	23750638	23750939
chr1	23857489	23857761
chr1	23885613	23886473
chr1	23961636	23961918
chr1	24069513	24070606
chr1	24077600	24078078
chr1	24126956	24127331
chr1	24306326	24306808
chr1	24828710	24828971
chr1	25051387	25051648
chr1	25071725	25071986
chr1	25174800	25175418
chr1	25566357	25566693
chr1	25573877	25574589
chr1	25665014	25665452
chr1	25756839	25757100
chr1	25757480	25757758
chr1	25870126	25870591
chr1	25904497	25904780
chr1	26126424	26126685
chr1	26126759	26127024
chr1	26137446	26137799
chr1	26145933	26146570
chr1	26185981	26186334
chr1	26201536	26202146
chr1	26232427	26232692
chr1	26232773	26233179
chr1	26324687	26325019
chr1	26343503	26343764
chr1	26437699	26438100
chr1	26438515	26438815
chr1	26611756	26612044
chr1	26799145	26799628
chr1	26946531	26946825
chr1	26946826	26947399
chr1	27019575	27019961
chr1	27021747	27023085
chr1	27057691	27057952
chr1	27098091	27098364
chr1	27113154	27113628
chr1	27114179	27114569
chr1	27152900	27153222
chr1	27319872	27320744
chr1	27320908	27321169
chr1	27325057	27325393
chr1	27325957	27326280
chr1	27330582	27331185
chr1	27331593	27331931
chr1	27332484	27332750
chr1	27339164	27339425
chr1	27377923	27378537
chr1	27481308	27481795
chr1	27561446	27561830
chr1	27626129	27626408
chr1	27648482	27648788
chr1	27709407	27709753
chr1	27710436	27710697
chr1	27745063	27745415
chr1	27846550	27846811
chr1	27854145	27854492
chr1	27858522	27858805
chr1	27866853	27867114
chr1	27882492	27882781
chr1	27883581	27883926
chr1	27891410	27891671
chr1	27901544	27902360
chr1	27919620	27919896
chr1	27925608	27925960
chr1	27928516	27928983
chr1	27929637	27930097
chr1	27930161	27930541
chr1	27930651	27930960
chr1	27986231	27986765
chr1	28189045	28189325
chr1	28199092	28199387
chr1	28286208	28286753
chr1	28586700	28587069
chr1	28696446	28696707
chr1	28844526	28845366
chr1	28907933	28908456
chr1	28918881	28919235
chr1	28975035	28975567
chr1	29063281	29063549
chr1	29104802	29105063
chr1	29213573	29213840
chr1	29213930	29214290
chr1	29240819	29241272
chr1	29449087	29449517
chr1	29450776	29451085
chr1	29451160	29451444
chr1	29508392	29508690
chr1	29557389	29557650
chr1	29562697	29563033
chr1	29563870	29564253
chr1	29564768	29565060
chr1	30170922	30171254
chr1	30180458	30180719
chr1	30180740	30181021
chr1	30182455	30182850
chr1	30851951	30852309
chr1	30998451	30999065
chr1	31109194	31109455
chr1	31191688	31192109
chr1	31231841	31232102
chr1	31252487	31252748
chr1	31289162	31289512
chr1	31331614	31331875
chr1	31380767	31381039
chr1	31537569	31537832
chr1	31538127	31538495
chr1	31538603	31538928
chr1	31628069	31628555
chr1	32092104	32092365
chr1	32166830	32167137
chr1	32208342	32208603
chr1	32229023	32229423
chr1	32254757	32255019
chr1	32257867	32258277
chr1	32402945	32403826
chr1	32404086	32404499
chr1	32410003	32410451
chr1	32478981	32479390
chr1	32479554	32480224
chr1	32538374	32538798
chr1	32645452	32645917
chr1	32670582	32670893
chr1	32705940	32706349
chr1	32800579	32801066
chr1	32816590	32816936
chr1	32965734	32966089
chr1	32966287	32966553
chr1	33005409	33005672
chr1	33135542	33136429
chr1	33167861	33168122
chr1	33168192	33168906
chr1	33207140	33207812
chr1	33220293	33220559
chr1	33282692	33283042
chr1	33283252	33283789
chr1	33430152	33430554
chr1	33592795	33593095
chr1	33647179	33647440
chr1	33719877	33720151
chr1	33721393	33721707
chr1	33721905	33722168
chr1	33789941	33790205
chr1	33812594	33812958
chr1	33815006	33815697
chr1	35395068	35395390
chr1	35450572	35450956
chr1	35657576	35657961
chr1	35658010	35658357
chr1	35658455	35658740
chr1	35734214	35734751
chr1	36022796	36023238
chr1	36173434	36173735
chr1	36183711	36183974
chr1	36184244	36184648
chr1	36273511	36273884
chr1	36273961	36274254
chr1	36348627	36348964
chr1	36396413	36397004
chr1	36554659	36554922
chr1	36562540	36562835
chr1	36574049	36574313
chr1	36621718	36622495
chr1	36690116	36690400
chr1	36772821	36773082
chr1	36785029	36785305
chr1	36786600	36787317
chr1	36787626	36787937
chr1	36788704	36789023
chr1	36808429	36808884
chr1	36839399	36839728
chr1	37940027	37940483
chr1	37945223	37945619
chr1	38259234	38259882
chr1	38273481	38273854
chr1	38273926	38274418
chr1	38274589	38274917
chr1	38325264	38325684
chr1	38411928	38412214
chr1	38455539	38455928
chr1	38461567	38462390
chr1	38465454	38465781
chr1	38470385	38470711
chr1	38470722	38471260
chr1	39546826	39547104
chr1	39570608	39570869
chr1	39874154	39874436
chr1	39874469	39874774
chr1	40041356	40041617
chr1	40041656	40041951
chr1	40204330	40204802
chr1	40505628	40506055
chr1	40723499	40723975
chr1	40839219	40839525
chr1	40839767	40840053
chr1	40840066	40840470
chr1	40915745	40916135
chr1	40974073	40974334
chr1	41157221	41157827
chr1	41157836	41158136
chr1	41485632	41485897
chr1	41707092	41707494
chr1	41707872	41708207
chr1	41981807	41982248
chr1	42144150	42144482
chr1	42319770	42320031
chr1	42335912	42336173
chr1	42501142	42501429
chr1	42740450	42740721
chr1	42800248	42801197
chr1	43148514	43149023
chr1	43231634	43232134
chr1	43232940	43233221
chr1	43282548	43283053
chr1	43390409	43390764
chr1	43423239	43423689
chr1	43423888	43424260
chr1	43824275	43824574
chr1	43833240	43834102
chr1	43855390	43855874
chr1	43919229	43919890
chr1	43991597	43991858
chr1	43996388	43997150
chr1	43997190	43997633
chr1	44411997	44412331
chr1	44412620	44412898
chr1	44444311	44444572
chr1	44445137	44445423
chr1	44496013	44496353
chr1	44537488	44537815
chr1	44678933	44679252
chr1	44883708	44883969
chr1	45083543	45083907
chr1	45084735	45085025
chr1	45097658	45098229
chr1	45189406	45189670
chr1	45240934	45241536
chr1	45265420	45266329
chr1	45267245	45267562
chr1	45271504	45271765
chr1	45308685	45309167
chr1	45478231	45478492
chr1	45671456	45671856
chr1	45956417	45956841
chr1	45987348	45987672
chr1	46153627	46153958
chr1	46154123	46154517
chr1	46216135	46216443
chr1	46598047	46598353
chr1	46648899	46649237
chr1	46649244	46649514
chr1	46663846	46664161
chr1	46668438	46668801
chr1	46767141	46768079
chr1	46806391	46806652
chr1	46908791	46909052
chr1	47133775	47134269
chr1	47853349	47853696
chr1	47877549	47877854
chr1	47890197	47890461
chr1	47902299	47902560
chr1	47903643	47903952
chr1	51425728	51426143
chr1	51443444	51443977
chr1	51701903	51702181
chr1	51984777	51985304
chr1	52455612	52455931
chr1	52607561	52608006
chr1	52608020	52608314
chr1	52827894	52828163
chr1	52831574	52831976
chr1	53018529	53019488
chr1	53387129	53387491
chr1	53753352	53753613
chr1	53792464	53792758
chr1	53793605	53793959
chr1	54206486	54206773
chr1	54411004	54411383
chr1	54518752	54519023
chr1	54785607	54785868
chr1	54872283	54872603
chr1	54953984	54954325
chr1	54954966	54955294
chr1	55007739	55008085
chr1	55352349	55352656
chr1	55479479	55479740
chr1	55680404	55680811
chr1	55680841	55681440
chr1	55742786	55743069
chr1	56046443	56046910
chr1	57045035	57045419
chr1	57888522	57888798
chr1	58715268	58715635
chr1	58796208	58796469
chr1	58868014	58868550
chr1	59011978	59012361
chr1	59248061	59248396
chr1	59249011	59249446
chr1	59249572	59250428
chr1	59281425	59281686
chr1	59369560	59369964
chr1	59509502	59509782
chr1	59582700	59582961
chr1	61543834	61544100
chr1	61547699	61548165
chr1	61670949	61671557
chr1	63153961	63154290
chr1	63988854	63989137
chr1	64059387	64059697
chr1	64809355	64809616
chr1	64935447	64935895
chr1	64937110	64937381
chr1	65210783	65211177
chr1	65431861	65432416
chr1	65533333	65533757
chr1	65719951	65720380
chr1	65775203	65775504
chr1	65886338	65886769
chr1	66258542	66258805
chr1	66259425	66259699
chr1	66999236	66999606
chr1	67390718	67391077
chr1	67395766	67396578
chr1	67896262	67896605
chr1	68123880	68124616
chr1	68150629	68151185
chr1	68151948	68152525
chr1	68298335	68298605
chr1	68298940	68299553
chr1	68697582	68697848
chr1	68698014	68698293
chr1	70819863	70820124
chr1	72748225	72748673
chr1	74294843	74295311
chr1	74663701	74664029
chr1	74750120	74750729
chr1	74886491	74886845
chr1	75198599	75198860
chr1	76190207	76190523
chr1	78148205	78148614
chr1	78149033	78149349
chr1	78353992	78354294
chr1	78354351	78354667
chr1	79789136	79789405
chr1	81606941	81607660
chr1	82266183	82266723
chr1	82267045	82267470
chr1	84464640	84464924
chr1	84543846	84544159
chr1	84971379	84972495
chr1	85039940	85040399
chr1	85381860	85382544
chr1	85462575	85463074
chr1	85666754	85667173
chr1	85667174	85667505
chr1	85741954	85742348
chr1	85755573	85755834
chr1	85809969	85810287
chr1	85930364	85931043
chr1	86041967	86043137
chr1	86046136	86047291
chr1	86048385	86048917
chr1	86050062	86050358
chr1	86077230	86077517
chr1	86208303	86208976
chr1	86620744	86621009
chr1	87170501	87171031
chr1	87380311	87380598
chr1	87793732	87794060
chr1	87794492	87794835
chr1	87797154	87797852
chr1	87800918	87801179
chr1	89150140	89150496
chr1	89361402	89361684
chr1	89458108	89458593
chr1	89989992	89990256
chr1	90098240	90098902
chr1	90099116	90099377
chr1	90229100	90229361
chr1	90286950	90287550
chr1	90308884	90309288
chr1	90460721	90461072
chr1	91487541	91487809
chr1	91869841	91870186
chr1	92035041	92035352
chr1	92067315	92067576
chr1	92116139	92116400
chr1	92191537	92191798
chr1	92246713	92246983
chr1	92351030	92351355
chr1	92351470	92352007
chr1	92357648	92357909
chr1	92495979	92496248
chr1	92778910	92779307
chr1	92952222	92952715
chr1	93426844	93427567
chr1	93427646	93428007
chr1	93626804	93627327
chr1	93645093	93645409
chr1	93913784	93914050
chr1	94053681	94053942
chr1	94080732	94080993
chr1	94146642	94147400
chr1	94312263	94312546
chr1	94312579	94313267
chr1	94575236	94575543
chr1	94704692	94704968
chr1	94713052	94713335
chr1	94787998	94788289
chr1	94884126	94884442
chr1	95006783	95007161
chr1	95007406	95007719
chr1	95314571	95314837
chr1	95320226	95320493
chr1	95372565	95373049
chr1	95391116	95391409
chr1	95391682	95392711
chr1	95392752	95393134
chr1	95509221	95509490
chr1	95699527	95700085
chr1	97187787	97188168
chr1	97303815	97304162
chr1	98386303	98386946
chr1	98518550	98518880
chr1	98519609	98519873
chr1	99115835	99116096
chr1	99126982	99127954
chr1	100435341	100435602
chr1	100503485	100504006
chr1	100818915	100819176
chr1	101187138	101187402
chr1	101491330	101491728
chr1	101701969	101702357
chr1	101702394	101702655
chr1	107682546	107682839
chr1	107683572	107683895
chr1	109102467	109102808
chr1	109189329	109189590
chr1	109289099	109289403
chr1	109365086	109365347
chr1	109419735	109420106
chr1	109584554	109584896
chr1	109633381	109633947
chr1	109642608	109642993
chr1	109740155	109740446
chr1	109756494	109756776
chr1	109968622	109969056
chr1	110009201	110009551
chr1	110009564	110009859
chr1	110026819	110027277
chr1	110036390	110036995
chr1	110091342	110091665
chr1	110111998	110112259
chr1	110167718	110167996
chr1	110282683	110282944
chr1	110316802	110317097
chr1	110335005	110335333
chr1	110364073	110364338
chr1	110453271	110453606
chr1	110522046	110522334
chr1	110527031	110527577
chr1	110637526	110637797
chr1	110752688	110753345
chr1	110753875	110754250
chr1	111991747	111992133
chr1	112162555	112162851
chr1	112939010	112939271
chr1	113045216	113045504
chr1	113051043	113051362
chr1	113217382	113217669
chr1	113217687	113217998
chr1	113243432	113243693
chr1	113247514	113247801
chr1	113249549	113250006
chr1	113498359	113498685
chr1	113499994	113500278
chr1	113720051	113720341
chr1	113932573	113933061
chr1	114029968	114030251
chr1	114302495	114303051
chr1	114472322	114472795
chr1	115053429	115053769
chr1	115259247	115259697
chr1	115300149	115300423
chr1	116185077	116185338
chr1	116518877	116519418
chr1	116665563	116665853
chr1	116915767	116916791
chr1	117113359	117114116
chr1	117209945	117210265
chr1	117603513	117603774
chr1	117664005	117664325
chr1	117909416	117910217
chr1	118147989	118148341
chr1	118148490	118148768
chr1	119530406	119530907
chr1	120174217	120174527
chr1	120190125	120190386
chr1	120190965	120191311
chr1	120254777	120255512
chr1	144931700	144932032
chr1	144932463	144932860
chr1	145039324	145040082
chr1	145092477	145092787
chr1	145396921	145397416
chr1	145477193	145477454
chr1	145516172	145516733
chr1	145575732	145576207
chr1	145589070	145589345
chr1	146714601	146714862
chr1	146967248	146967509
chr1	147012782	147013072
chr1	147013403	147013700
chr1	147071187	147072307
chr1	147142028	147142535
chr1	149857116	149857434
chr1	149871777	149872038
chr1	149899968	149900229
chr1	149982578	149982923
chr1	150121614	150121887
chr1	150122250	150123059
chr1	150131082	150131393
chr1	150135105	150135461
chr1	150459629	150459913
chr1	150526663	150526939
chr1	150551622	150552256
chr1	150584022	150584291
chr1	150780780	150781041
chr1	150848783	150849270
chr1	150866021	150866494
chr1	150898729	150898997
chr1	150936598	150936860
chr1	150946512	150946810
chr1	150947193	150947749
chr1	150979065	150979394
chr1	151028578	151028868
chr1	151031796	151032212
chr1	151043101	151043416
chr1	151043437	151043749
chr1	151119093	151119368
chr1	151119374	151119738
chr1	151255112	151255582
chr1	151264452	151264980
chr1	151299638	151300009
chr1	151372178	151372578
chr1	151430937	151431762
chr1	151483759	151484045
chr1	151584965	151585226
chr1	151676427	151676708
chr1	151693832	151694135
chr1	151735586	151735847
chr1	151881774	151882322
chr1	151965969	151966364
chr1	152007192	152007570
chr1	152008985	152009531
chr1	152020411	152020693
chr1	153505509	153505957
chr1	153517289	153517791
chr1	153517888	153518691
chr1	153538622	153538905
chr1	153581389	153581816
chr1	153585403	153585682
chr1	153599310	153599593
chr1	153606591	153606992
chr1	153631134	153631411
chr1	153643208	153643525
chr1	153651170	153651532
chr1	153700405	153700715
chr1	153743442	153743703
chr1	153755679	153756168
chr1	153894699	153895201
chr1	153918457	153918758
chr1	153918761	153919298
chr1	153920216	153920484
chr1	153930609	153931213
chr1	153957891	153958464
chr1	154193296	154193779
chr1	154297165	154297558
chr1	154298023	154298390
chr1	154298776	154299038
chr1	154530583	154531393
chr1	154909122	154909387
chr1	154934366	154934844
chr1	154943200	154943792
chr1	154946585	154946875
chr1	154973209	154973795
chr1	154973970	154974241
chr1	154981303	154981569
chr1	154989489	154990310
chr1	155057525	155057795
chr1	155100756	155101027
chr1	155108149	155108528
chr1	155139915	155140227
chr1	155163184	155163780
chr1	155164346	155164611
chr1	155164803	155165191
chr1	155177640	155178065
chr1	155178622	155179239
chr1	155214317	155214729
chr1	155224808	155225196
chr1	155242604	155242865
chr1	155242876	155243137
chr1	155293174	155294248
chr1	155294851	155295369
chr1	155532614	155532954
chr1	155880747	155881058
chr1	155903782	155904076
chr1	155905306	155905579
chr1	155917612	155917875
chr1	155947500	155947761
chr1	155947947	155948359
chr1	155948394	155948716
chr1	156052225	156052950
chr1	156073059	156073649
chr1	156076279	156076724
chr1	156084135	156084484
chr1	156099978	156100280
chr1	156106778	156107045
chr1	156186158	156186763
chr1	156252381	156252808
chr1	156261426	156261695
chr1	156262008	156262295
chr1	156264435	156264696
chr1	156307496	156307798
chr1	156358096	156358357
chr1	156426691	156426952
chr1	156427066	156427410
chr1	156460356	156460752
chr1	156464450	156464711
chr1	156469650	156469990
chr1	156470595	156471155
chr1	156595184	156595526
chr1	156627027	156627295
chr1	156629860	156630156
chr1	156632006	156632299
chr1	156634480	156634808
chr1	156646287	156646681
chr1	156675292	156675624
chr1	156676651	156676947
chr1	156677136	156677509
chr1	156679747	156680020
chr1	156710698	156711018
chr1	156711275	156711536
chr1	156716574	156716924
chr1	156718285	156718694
chr1	156721423	156721867
chr1	156737486	156737911
chr1	156863163	156863567
chr1	156863573	156863936
chr1	156865179	156865440
chr1	156872377	156872639
chr1	156893465	156893727
chr1	156894023	156894303
chr1	157015303	157015843
chr1	157074903	157075252
chr1	157107754	157108704
chr1	157962278	157962587
chr1	157962844	157963177
chr1	157981078	157981393
chr1	157984141	157984402
chr1	158083159	158083577
chr1	159824055	159824370
chr1	159835427	159835688
chr1	159840519	159840792
chr1	159886191	159886556
chr1	159894292	159894567
chr1	159894998	159895343
chr1	159906127	159906388
chr1	159907487	159907756
chr1	160079084	160079345
chr1	160174997	160175334
chr1	160175511	160175821
chr1	160179448	160179753
chr1	160795929	160796522
chr1	161067346	161067693
chr1	161102113	161102490
chr1	161129171	161129494
chr1	161135693	161136005
chr1	161196013	161196399
chr1	161359459	161359747
chr1	161359966	161360238
chr1	161696130	161696409
chr1	161696438	161696934
chr1	162039656	162039922
chr1	162467794	162468055
chr1	162531187	162531827
chr1	162601068	162601333
chr1	163039052	163039325
chr1	163291455	163291814
chr1	163845363	163845720
chr1	164528199	164528844
chr1	164676521	164676803
chr1	164757137	164757405
chr1	165451415	165451676
chr1	165667593	165668218
chr1	165797184	165797743
chr1	166809051	166809312
chr1	166845292	166845572
chr1	167189110	167189371
chr1	167189809	167190198
chr1	167190737	167191242
chr1	167683565	167683912
chr1	167691362	167691623
chr1	167905024	167905323
chr1	167905739	167906207
chr1	168105868	168106343
chr1	168194990	168195349
chr1	168472689	168472997
chr1	169075335	169075661
chr1	169075915	169076244
chr1	170500992	170501464
chr1	170631729	170631997
chr1	170632043	170632577
chr1	170633140	170633401
chr1	170633865	170634277
chr1	171189236	171189506
chr1	171454630	171454973
chr1	171710611	171711531
chr1	171810325	171810597
chr1	172113593	172113978
chr1	172413057	172413391
chr1	173092070	173092331
chr1	173446695	173447000
chr1	173837181	173837468
chr1	173990656	173991074
chr1	173991101	173991370
chr1	174128999	174129281
chr1	175121241	175121562
chr1	176176056	176176654
chr1	177133994	177134314
chr1	177140437	177140698
chr1	178302320	178303045
chr1	178457380	178457641
chr1	178511816	178512086
chr1	178693916	178694540
chr1	178737524	178737785
chr1	179262552	179262861
chr1	179335245	179335524
chr1	179851700	179852048
chr1	179923787	179924204
chr1	180123743	180124040
chr1	180124390	180124744
chr1	180198920	180199454
chr1	180471289	180472107
chr1	180601484	180601753
chr1	180881622	180882196
chr1	180991681	180992381
chr1	181057648	181057909
chr1	181058054	181059556
chr1	181074181	181074605
chr1	181074621	181074959
chr1	181104235	181104506
chr1	181176465	181176726
chr1	181271346	181271671
chr1	181394714	181395222
chr1	181998918	181999185
chr1	182113284	182113729
chr1	182113748	182114009
chr1	182259061	182259332
chr1	182360377	182361510
chr1	182573256	182573517
chr1	182583924	182584408
chr1	182758376	182758763
chr1	182991913	182993074
chr1	183248634	183249025
chr1	183440675	183441885
chr1	183604242	183604665
chr1	183605009	183605431
chr1	184020659	184020980
chr1	185014481	185014775
chr1	185014802	185015116
chr1	185140544	185140826
chr1	185285692	185286065
chr1	185396085	185396346
chr1	186639878	186640353
chr1	186649261	186649668
chr1	188896100	188896414
chr1	193028410	193028775
chr1	193074267	193074549
chr1	193080748	193081009
chr1	196577618	196578132
chr1	197744006	197744313
chr1	197871846	197872217
chr1	197884895	197885163
chr1	198125954	198126461
chr1	198126462	198126906
chr1	200008348	200008707
chr1	200150064	200150885
chr1	200151024	200151294
chr1	200211386	200211740
chr1	200378303	200378582
chr1	200378690	200379027
chr1	200589646	200589998
chr1	200638537	200639041
chr1	200708045	200708733
chr1	200860104	200860381
chr1	201420067	201420506
chr1	201426049	201426339
chr1	201437855	201438126
chr1	201438245	201438696
chr1	201451048	201451334
chr1	201507935	201508242
chr1	201520875	201521268
chr1	201537970	201538324
chr1	201562487	201562748
chr1	201617209	201617895
chr1	201619111	201619671
chr1	201673348	201673731
chr1	201682545	201682867
chr1	201721028	201721381
chr1	201779664	201779939
chr1	201798137	201798440
chr1	201858048	201858386
chr1	201872368	201872664
chr1	201952151	201952591
chr1	202573305	202573566
chr1	202776283	202776670
chr1	202776689	202776953
chr1	202777037	202777302
chr1	202779875	202780368
chr1	203007529	203007847
chr1	203122920	203123217
chr1	203168659	203169022
chr1	203171736	203172003
chr1	203274719	203275003
chr1	203473088	203473358
chr1	203503990	203504251
chr1	203507312	203507625
chr1	203525198	203525459
chr1	203525480	203525830
chr1	203538913	203539174
chr1	203597282	203597560
chr1	203619157	203619438
chr1	203619480	203619863
chr1	203626881	203627152
chr1	203710274	203710538
chr1	203764932	203765296
chr1	204198118	204198380
chr1	204214635	204214954
chr1	204224530	204224791
chr1	204265578	204266207
chr1	204288734	204289148
chr1	204332463	204332724
chr1	204380460	204380728
chr1	204485534	204485863
chr1	205091254	205091562
chr1	205180304	205180973
chr1	205197264	205197536
chr1	205263664	205264003
chr1	205270383	205270866
chr1	205454527	205454817
chr1	205556482	205556745
chr1	205600906	205601495
chr1	205718692	205719286
chr1	205781702	205782090
chr1	206644194	206644456
chr1	206645993	206646505
chr1	206785553	206786065
chr1	206809022	206809320
chr1	206858123	206858650
chr1	206859136	206859586
chr1	206860946	206861232
chr1	206973682	206973967
chr1	207069231	207069497
chr1	207818342	207818604
chr1	207965624	207966096
chr1	207997197	207997651
chr1	208041809	208042250
chr1	208062386	208062703
chr1	208062748	208063009
chr1	208063860	208064122
chr1	208409273	208409594
chr1	208417113	208417709
chr1	208605441	208605711
chr1	209405067	209405328
chr1	209542610	209542997
chr1	209957705	209958025
chr1	210109471	210110044
chr1	210110699	210111075
chr1	210406245	210406659
chr1	210406760	210407021
chr1	210407046	210407338
chr1	210411330	210412207
chr1	210424448	210424831
chr1	210466565	210466881
chr1	210484516	210484795
chr1	210502121	210502455
chr1	211432139	211432928
chr1	211499915	211500618
chr1	211752666	211752985
chr1	212003348	212004170
chr1	212070691	212071354
chr1	212208368	212208629
chr1	212407933	212408357
chr1	212458705	212459090
chr1	212459171	212459441
chr1	212606134	212606557
chr1	212606847	212607175
chr1	212782457	212782929
chr1	212964998	212965432
chr1	213188609	213188895
chr1	213224534	213224801
chr1	214161389	214161650
chr1	214162275	214162536
chr1	214246408	214246676
chr1	214724198	214724494
chr1	214724712	214725216
chr1	214918506	214918767
chr1	215255826	215256194
chr1	215256574	215256852
chr1	215740591	215741000
chr1	215741630	215741980
chr1	216774485	216774748
chr1	218518882	218519603
chr1	219635307	219635572
chr1	220219506	220219948
chr1	220267264	220267822
chr1	220701442	220701775
chr1	220929759	220930042
chr1	221052860	221053649
chr1	221140615	221140987
chr1	221911868	221912129
chr1	221916074	221916457
chr1	222048430	222048691
chr1	222790924	222791376
chr1	222817218	222817500
chr1	222988143	222988612
chr1	223894080	223894344
chr1	223899984	223900544
chr1	223914103	223914374
chr1	223940644	223940933
chr1	224033282	224033745
chr1	224033765	224034223
chr1	224370793	224371488
chr1	224621699	224622044
chr1	224691310	224691591
chr1	224803576	224803902
chr1	225117132	225117434
chr1	225615510	225615816
chr1	225706871	225707146
chr1	225840445	225841322
chr1	225997710	225998031
chr1	226004918	226005187
chr1	226069190	226069672
chr1	226111571	226111862
chr1	226187027	226187336
chr1	226249784	226250135
chr1	226250481	226250911
chr1	226270770	226271138
chr1	226297707	226298096
chr1	226298178	226298661
chr1	226308950	226309657
chr1	226374053	226374498
chr1	226496984	226497394
chr1	226925074	226925393
chr1	227058632	227058929
chr1	227127973	227128264
chr1	227173067	227173432
chr1	227505777	227506059
chr1	227506207	227506524
chr1	227729898	227730254
chr1	227730256	227730583
chr1	227755701	227756018
chr1	227922774	227923528
chr1	227981945	227982454
chr1	228135453	228136151
chr1	228196105	228196402
chr1	228270787	228271095
chr1	228289272	228289557
chr1	228296972	228297707
chr1	228353147	228353657
chr1	228403797	228404058
chr1	228593802	228594147
chr1	228674256	228674626
chr1	228870836	228871520
chr1	229388254	229388515
chr1	229478743	229479044
chr1	229761130	229761480
chr1	229761623	229761884
chr1	230202713	230203318
chr1	230777991	230778272
chr1	231003878	231004311
chr1	231175250	231175534
chr1	231175762	231176080
chr1	231557589	231558000
chr1	231664402	231664669
chr1	231762325	231762672
chr1	234427866	234428363
chr1	234613941	234614229
chr1	234614268	234614561
chr1	234744993	234745447
chr1	234745742	234746337
chr1	234746472	234746809
chr1	234847440	234847701
chr1	234858210	234858475
chr1	234859706	234860117
chr1	234908324	234908585
chr1	235251248	235251509
chr1	235324451	235324779
chr1	235667300	235667672
chr1	235667726	235668034
chr1	236228105	236228604
chr1	236304948	236305534
chr1	236305849	236306110
chr1	236687166	236687519
chr1	236958578	236959234
chr1	238160423	238161013
chr1	240256301	240256657
chr1	240889971	240890314
chr1	241519915	241520278
chr1	241587202	241587747
chr1	241803391	241803698
chr1	241803704	241804054
chr1	242573856	242574140
chr1	243418006	243418414
chr1	243637785	243638046
chr1	244012711	244013470
chr1	244013685	244014220
chr1	244211740	244212070
chr1	244212159	244213017
chr1	244614415	244614768
chr1	244614800	244615149
chr1	244615261	244615523
chr1	244816451	244816767
chr1	244998213	244998920
chr1	245026160	245027254
chr1	245133837	245134251
chr1	245248893	245249177
chr1	245255046	245255328
chr1	245261283	245261579
chr1	245316906	245317718
chr1	245317875	245318431
chr1	245318981	245319256
chr1	245762711	245762983
chr1	246035073	246035445
chr1	246670520	246670781
chr1	246729592	246729957
chr1	246887672	246887952
chr1	246981250	246981513
chr1	247241834	247242191
chr1	247494996	247495732
chr1	249132185	249133270
chr1	249200249	249200544
chr10	181232	182157
chr10	346669	346951
chr10	644340	644660
chr10	707540	707807
chr10	734259	734614
chr10	735115	735726
chr10	976841	977317
chr10	1033688	1034055
chr10	1094603	1094931
chr10	1102340	1102886
chr10	3108977	3109259
chr10	3109408	3109879
chr10	3110351	3110849
chr10	3110935	3111294
chr10	3214428	3214765
chr10	3238696	3238960
chr10	3239645	3239906
chr10	3827706	3828329
chr10	4322512	4322799
chr10	4802626	4803038
chr10	5512069	5512330
chr10	5549374	5549644
chr10	5630958	5631268
chr10	5633990	5634251
chr10	5636725	5636997
chr10	5670179	5670467
chr10	5708215	5708483
chr10	5854838	5855836
chr10	5931715	5931999
chr10	6018896	6019230
chr10	6019631	6020133
chr10	6130765	6131450
chr10	6186390	6186892
chr10	6205643	6205951
chr10	6245392	6245655
chr10	6517730	6518398
chr10	6621899	6622616
chr10	6740327	6740868
chr10	6888015	6888695
chr10	7452230	7452491
chr10	7452548	7452857
chr10	7860303	7860693
chr10	11420407	11420997
chr10	11653332	11653845
chr10	11653853	11654151
chr10	12084130	12084394
chr10	12084403	12084957
chr10	13141224	13141649
chr10	13141660	13141921
chr10	13341958	13342328
chr10	13389092	13390125
chr10	13749089	13749656
chr10	13754985	13755285
chr10	13938869	13939324
chr10	14439186	14439456
chr10	14700352	14700788
chr10	14920339	14920665
chr10	14921033	14921406
chr10	15209813	15210254
chr10	15210484	15210757
chr10	15412538	15413007
chr10	15527944	15528254
chr10	17009784	17010101
chr10	17028418	17028679
chr10	17243365	17243808
chr10	17270455	17271216
chr10	17272166	17272789
chr10	17496313	17496574
chr10	17658803	17659104
chr10	19932696	19932967
chr10	20571337	20571806
chr10	20793385	20793866
chr10	21784564	21785118
chr10	21814767	21815224
chr10	21815349	21815643
chr10	21822834	21823865
chr10	21824009	21824270
chr10	22518056	22518471
chr10	22609791	22610703
chr10	22611041	22611302
chr10	22629124	22629980
chr10	22881463	22881755
chr10	23003209	23003503
chr10	23384393	23384671
chr10	23574031	23574309
chr10	23727998	23728362
chr10	23728526	23729161
chr10	25011674	25012494
chr10	25012737	25013154
chr10	26986301	26986562
chr10	26986660	26986923
chr10	27149700	27150196
chr10	27388833	27389326
chr10	27529619	27529884
chr10	27530813	27531379
chr10	27531896	27532188
chr10	27735458	27735719
chr10	28030919	28031695
chr10	28032480	28032796
chr10	28034972	28035239
chr10	28821490	28822330
chr10	28822645	28823285
chr10	28966336	28966834
chr10	29981646	29982183
chr10	30007986	30008582
chr10	30024588	30024980
chr10	30258702	30259017
chr10	30590697	30591429
chr10	30722370	30722685
chr10	31073311	31073645
chr10	31073771	31074102
chr10	31320528	31320855
chr10	31531883	31532234
chr10	31608252	31608673
chr10	31892197	31892507
chr10	31909290	31909585
chr10	32048441	32048732
chr10	32048733	32049034
chr10	32217230	32217533
chr10	32344440	32344705
chr10	32437927	32438188
chr10	32478313	32478639
chr10	32635339	32635627
chr10	32635804	32636450
chr10	33176395	33176717
chr10	33246502	33247538
chr10	33623913	33624490
chr10	33624709	33625017
chr10	33625850	33626128
chr10	34867009	34867461
chr10	35103297	35103577
chr10	35103731	35104019
chr10	35104127	35104850
chr10	35379101	35379581
chr10	35415641	35416045
chr10	35416252	35416564
chr10	38146623	38147111
chr10	38299618	38299968
chr10	43021120	43021667
chr10	43277984	43278351
chr10	43600772	43601162
chr10	43880240	43880501
chr10	43891981	43892354
chr10	43892602	43892906
chr10	43902664	43902956
chr10	43904709	43905056
chr10	43915856	43916239
chr10	44069664	44069940
chr10	44143832	44144114
chr10	44363444	44363705
chr10	44895046	44895307
chr10	45374135	45374397
chr10	45470486	45470763
chr10	45470803	45471064
chr10	45496383	45496771
chr10	47056742	47057026
chr10	48354455	48355134
chr10	48572665	48572926
chr10	48573114	48573481
chr10	49514923	49515333
chr10	50592477	50592789
chr10	50722959	50723546
chr10	50724781	50726458
chr10	50746951	50747495
chr10	51572123	51572593
chr10	52177777	52178117
chr10	52382792	52383079
chr10	52383580	52383924
chr10	52499823	52500084
chr10	52750889	52751277
chr10	54073833	54074258
chr10	54074386	54075150
chr10	54376209	54376470
chr10	60144983	60145382
chr10	60273019	60273489
chr10	60368125	60368418
chr10	61056690	61057156
chr10	61666186	61666532
chr10	62568860	62569169
chr10	62703880	62704150
chr10	62734420	62735151
chr10	63383532	63383793
chr10	63660013	63660275
chr10	63662884	63663359
chr10	63803054	63803378
chr10	64133541	64133996
chr10	64324084	64324491
chr10	64342396	64342698
chr10	64575200	64575542
chr10	64576904	64577189
chr10	64577404	64577665
chr10	64577918	64578292
chr10	65225555	65226161
chr10	65280771	65281069
chr10	65281087	65281828
chr10	65389686	65390672
chr10	69523597	69523858
chr10	69609373	69609702
chr10	69644150	69644804
chr10	69834923	69835184
chr10	69991390	69991674
chr10	70091270	70091544
chr10	70092372	70092776
chr10	70166548	70167378
chr10	70320222	70320497
chr10	70320588	70320876
chr10	70321492	70321799
chr10	70831410	70831834
chr10	70883522	70884214
chr10	71078137	71078630
chr10	71561132	71561760
chr10	71562701	71562999
chr10	71677618	71677879
chr10	71737120	71737381
chr10	71872244	71872509
chr10	71905333	71905606
chr10	71929994	71930300
chr10	72123932	72124269
chr10	72424551	72424812
chr10	72466269	72466530
chr10	72575606	72575867
chr10	72647413	72647674
chr10	72971958	72972809
chr10	72973709	72973971
chr10	72994747	72995226
chr10	73004204	73004697
chr10	73473053	73473437
chr10	73533265	73533536
chr10	73610554	73611142
chr10	73648347	73649232
chr10	73723711	73724543
chr10	73724821	73725156
chr10	73769257	73769534
chr10	73977937	73978322
chr10	74016890	74017151
chr10	74032779	74033524
chr10	74033949	74034376
chr10	74057297	74057871
chr10	74095249	74095649
chr10	74114337	74114701
chr10	74856071	74856643
chr10	75255192	75255846
chr10	75260119	75260380
chr10	75532033	75532325
chr10	75545368	75545737
chr10	75570518	75571751
chr10	75669084	75669442
chr10	75700539	75700800
chr10	75758070	75758355
chr10	75790218	75791108
chr10	75791837	75792100
chr10	76584882	76585193
chr10	76585804	76586097
chr10	76586361	76586770
chr10	76871346	76871920
chr10	76969794	76970242
chr10	76970473	76970899
chr10	76993857	76994417
chr10	77054844	77055302
chr10	77156151	77156671
chr10	77161005	77161929
chr10	77162258	77162801
chr10	77169396	77169675
chr10	79396723	79396984
chr10	79397315	79397619
chr10	79397961	79398433
chr10	79686052	79686610
chr10	79956822	79957178
chr10	80516575	80516875
chr10	80690719	80690980
chr10	80733941	80734327
chr10	80827227	80827517
chr10	80828533	80829300
chr10	80830309	80830611
chr10	80830720	80831085
chr10	80914280	80914541
chr10	80919703	80920002
chr10	80989824	80990103
chr10	81002657	81003067
chr10	81077452	81077769
chr10	81107231	81107851
chr10	81159048	81159518
chr10	81204023	81204494
chr10	81892258	81892790
chr10	81967131	81967556
chr10	82213930	82214217
chr10	82918055	82918580
chr10	85717011	85717272
chr10	86300243	86300523
chr10	88159855	88160620
chr10	88160832	88161093
chr10	88281226	88281556
chr10	88281642	88282051
chr10	88470919	88471584
chr10	88515843	88516269
chr10	88521067	88521649
chr10	88716599	88716860
chr10	88730269	88730530
chr10	89419331	89420055
chr10	89621921	89622372
chr10	89623022	89623402
chr10	89822161	89822434
chr10	89875935	89876212
chr10	90639953	90640660
chr10	90750232	90751035
chr10	90751101	90751493
chr10	91403849	91404225
chr10	91404554	91405118
chr10	91939485	91939829
chr10	92922044	92922456
chr10	92922760	92923412
chr10	93073981	93074250
chr10	93169171	93169697
chr10	93667760	93668162
chr10	93668276	93668537
chr10	93683716	93684086
chr10	94050718	94051292
chr10	94333426	94333687
chr10	94334075	94334339
chr10	94449453	94449853
chr10	94452181	94452522
chr10	94607980	94609021
chr10	95164683	95165069
chr10	95226177	95226485
chr10	95462224	95462581
chr10	96162305	96162935
chr10	96305393	96305940
chr10	96943483	96943744
chr10	97803139	97803875
chr10	98346220	98347164
chr10	98592086	98592587
chr10	98592834	98593182
chr10	98593348	98593641
chr10	99258810	99259266
chr10	99400447	99400843
chr10	99473343	99473641
chr10	99474128	99474851
chr10	99599868	99600168
chr10	99894661	99895043
chr10	100017686	100018066
chr10	100027820	100028092
chr10	100028147	100028422
chr10	100164591	100164873
chr10	100185068	100185376
chr10	100185623	100185891
chr10	100639264	100639653
chr10	101380563	101381342
chr10	101417886	101418147
chr10	101491591	101491852
chr10	101715211	101715472
chr10	101766447	101766764
chr10	101769181	101769645
chr10	101769660	101770157
chr10	101989225	101989561
chr10	102106440	102106998
chr10	102495079	102495340
chr10	102729131	102729412
chr10	102757348	102757682
chr10	102758826	102759284
chr10	102777901	102778206
chr10	102783771	102784036
chr10	102807364	102807730
chr10	103051494	103051942
chr10	103113818	103114299
chr10	103453814	103454292
chr10	103454536	103454949
chr10	103540209	103540474
chr10	103577613	103578121
chr10	103815702	103816168
chr10	103874627	103874945
chr10	103880176	103880521
chr10	103892734	103892997
chr10	104155122	104155632
chr10	104159123	104159384
chr10	104180843	104181154
chr10	104210342	104210723
chr10	104262166	104262437
chr10	104315843	104316113
chr10	104353379	104353640
chr10	104389319	104389623
chr10	104393194	104393521
chr10	104402081	104402845
chr10	104403007	104403661
chr10	104404429	104404729
chr10	104405539	104405800
chr10	104405813	104406367
chr10	104678479	104678770
chr10	104952807	104953245
chr10	105210728	105211284
chr10	105253847	105254108
chr10	105352718	105353043
chr10	105404765	105405151
chr10	105428330	105428699
chr10	105615104	105615411
chr10	105668061	105668322
chr10	105677777	105678047
chr10	105747912	105748394
chr10	105881398	105881679
chr10	105991593	105991864
chr10	105991869	105992134
chr10	106034719	106034980
chr10	111682809	111683152
chr10	111767664	111768195
chr10	111967407	111967679
chr10	111985840	111986182
chr10	111986524	111986865
chr10	112064108	112064652
chr10	112147575	112147992
chr10	112183429	112183695
chr10	112186459	112186722
chr10	112255816	112256163
chr10	112256166	112256540
chr10	112257247	112257614
chr10	112257765	112258030
chr10	112258263	112258614
chr10	112679171	112679432
chr10	112679464	112679974
chr10	112679979	112680337
chr10	114277708	114278446
chr10	114709499	114709929
chr10	114709933	114710268
chr10	114711599	114712010
chr10	114715754	114716077
chr10	115613686	115613975
chr10	115614212	115614537
chr10	115614736	115615242
chr10	115752182	115752450
chr10	115803126	115803394
chr10	115860591	115860852
chr10	116085436	116085749
chr10	116512871	116513144
chr10	116527639	116528276
chr10	116581404	116581797
chr10	118501589	118501889
chr10	118502250	118502586
chr10	118531406	118531776
chr10	119088802	119089198
chr10	119805678	119805940
chr10	120514236	120514506
chr10	120789022	120789292
chr10	120966224	120966493
chr10	120966991	120967578
chr10	120968919	120969180
chr10	121013159	121013421
chr10	121130329	121130603
chr10	121150552	121150813
chr10	121156077	121156351
chr10	121283538	121283799
chr10	121284039	121284306
chr10	121301942	121302248
chr10	121303125	121303435
chr10	121410470	121410867
chr10	121410869	121411805
chr10	121485118	121485640
chr10	121486022	121486352
chr10	121652238	121652509
chr10	122158204	122158465
chr10	122216248	122216513
chr10	122216719	122217065
chr10	123687629	123687897
chr10	123734333	123734992
chr10	123872068	123872352
chr10	123872969	123873326
chr10	123900550	123900924
chr10	124134178	124134605
chr10	124713417	124713711
chr10	125343318	125343669
chr10	125651258	125651548
chr10	125755213	125755647
chr10	125852366	125852710
chr10	125852866	125853142
chr10	126043315	126043589
chr10	126078278	126078539
chr10	126106854	126107138
chr10	126107202	126107501
chr10	126247335	126247596
chr10	126432613	126432938
chr10	126749946	126750297
chr10	126847621	126847919
chr10	126848152	126848434
chr10	126848607	126849208
chr10	126849813	126850348
chr10	127942954	127943302
chr10	128593763	128594078
chr10	128594445	128594706
chr10	131761702	131762102
chr10	131762689	131762991
chr10	131934308	131934612
chr10	131934806	131935241
chr10	133019318	133019609
chr10	133794901	133795683
chr10	133795799	133796192
chr10	133999127	133999421
chr10	134000446	134000722
chr10	134008298	134008658
chr10	134120777	134121192
chr10	134207743	134208035
chr10	134209990	134210555
chr10	134211061	134211364
chr10	134226011	134226370
chr10	134330481	134331066
chr10	134350349	134350861
chr10	134590319	134590633
chr10	134722225	134722486
chr10	134973294	134973582
chr10	134973672	134973943
chr10	135121922	135122230
chr10	135139094	135139355
chr10	135171076	135171451
chr10	135207552	135208060
chr11	207877	208138
chr11	208726	208988
chr11	236157	236553
chr11	288785	289077
chr11	304075	304347
chr11	335625	335904
chr11	355738	356450
chr11	407698	407959
chr11	420524	420814
chr11	450401	450714
chr11	506365	506750
chr11	506892	507618
chr11	518563	518967
chr11	533062	533374
chr11	534686	535117
chr11	535126	535508
chr11	567852	568117
chr11	568533	569066
chr11	612694	612958
chr11	615248	615530
chr11	615586	615993
chr11	627228	627505
chr11	637612	637873
chr11	704432	704693
chr11	705797	706058
chr11	707030	707291
chr11	728057	728318
chr11	777501	777962
chr11	798082	798440
chr11	805033	805573
chr11	819895	820177
chr11	827367	827652
chr11	832967	833400
chr11	833506	833829
chr11	840103	840881
chr11	842302	842693
chr11	844307	844732
chr11	850381	850920
chr11	910638	910907
chr11	911000	911324
chr11	925786	926258
chr11	1116054	1116348
chr11	1331136	1331426
chr11	1411375	1411708
chr11	1412588	1412857
chr11	1793755	1794065
chr11	1865456	1865734
chr11	1968609	1969394
chr11	2096878	2097146
chr11	2159208	2159471
chr11	2177287	2177754
chr11	2292468	2292743
chr11	2328209	2328470
chr11	2398849	2399160
chr11	2399994	2400360
chr11	2400974	2401259
chr11	2415686	2415947
chr11	2546778	2547085
chr11	2710246	2710507
chr11	2720926	2721259
chr11	2813199	2813460
chr11	2905357	2905753
chr11	2908080	2908344
chr11	2911841	2912102
chr11	2923600	2923920
chr11	2949958	2951220
chr11	3013301	3013562
chr11	3172600	3172861
chr11	3181751	3182052
chr11	3186279	3186777
chr11	3399943	3400258
chr11	3818510	3818817
chr11	3829880	3830161
chr11	3862011	3862550
chr11	3862554	3862846
chr11	3876415	3876724
chr11	4091591	4091858
chr11	5829888	5830152
chr11	6341182	6341548
chr11	6341665	6342016
chr11	6439755	6440116
chr11	6440346	6440692
chr11	6452852	6453141
chr11	6494837	6495589
chr11	6498801	6499128
chr11	6624607	6625170
chr11	6632840	6633770
chr11	6640519	6640814
chr11	6667931	6668256
chr11	6672323	6672606
chr11	6676395	6676873
chr11	6677383	6677653
chr11	7534530	7534899
chr11	7694885	7695649
chr11	8041059	8041362
chr11	8102368	8102840
chr11	8127263	8127524
chr11	8213943	8214213
chr11	8703761	8704463
chr11	8710471	8710791
chr11	8728535	8728853
chr11	8739322	8739622
chr11	8832126	8832400
chr11	8892303	8892855
chr11	8892862	8893153
chr11	8933082	8933369
chr11	8986130	8986467
chr11	9112715	9113255
chr11	9385565	9385984
chr11	9482008	9482277
chr11	9482769	9483094
chr11	9594659	9595153
chr11	9595343	9596209
chr11	9634855	9635116
chr11	9667589	9667971
chr11	9685757	9686119
chr11	9780225	9780506
chr11	9781154	9781578
chr11	10315276	10315915
chr11	10315916	10316500
chr11	10326364	10326774
chr11	10329062	10329965
chr11	10388168	10388438
chr11	10414819	10415091
chr11	10562407	10562691
chr11	10602824	10603095
chr11	10829411	10829955
chr11	10830626	10831193
chr11	10879960	10880258
chr11	10952475	10953769
chr11	10955663	10956010
chr11	11031313	11032189
chr11	11643967	11644229
chr11	11862792	11863359
chr11	11863548	11863962
chr11	12030538	12030799
chr11	12132037	12132347
chr11	12181656	12182087
chr11	12185771	12186044
chr11	12263889	12264150
chr11	12307518	12307792
chr11	12310253	12310678
chr11	12352238	12352549
chr11	12399067	12399535
chr11	12450847	12451733
chr11	12577713	12578007
chr11	12695444	12696073
chr11	12696502	12697005
chr11	12715544	12715811
chr11	12836649	12836969
chr11	12944597	12944858
chr11	13298718	13299069
chr11	13299371	13299678
chr11	13484205	13485068
chr11	13690281	13690593
chr11	14380302	14380612
chr11	14913373	14913761
chr11	15029931	15030282
chr11	15128071	15128702
chr11	15671775	15672080
chr11	17297653	17298505
chr11	17335243	17335504
chr11	17414644	17414905
chr11	17756532	17756912
chr11	18013452	18013713
chr11	18034229	18034640
chr11	18343697	18344091
chr11	18405650	18406118
chr11	18720330	18720714
chr11	19138774	19139171
chr11	19733978	19734247
chr11	19735399	19735842
chr11	19752097	19752383
chr11	19798948	19799209
chr11	20072751	20073151
chr11	20408711	20409153
chr11	20409219	20409484
chr11	25542576	25543237
chr11	27493834	27494302
chr11	27528123	27528530
chr11	27720760	27721024
chr11	27721749	27722016
chr11	27722190	27722486
chr11	27722958	27723252
chr11	27826138	27826400
chr11	27955697	27955964
chr11	28688228	28688528
chr11	32113124	32113414
chr11	32914374	32915206
chr11	33060664	33061047
chr11	33061374	33061660
chr11	33182830	33183119
chr11	33278784	33279218
chr11	33279339	33280250
chr11	33397349	33397949
chr11	33398075	33398515
chr11	33442653	33442926
chr11	33628595	33628856
chr11	33721813	33722498
chr11	33722606	33722867
chr11	33757485	33757759
chr11	34073602	34073991
chr11	34074057	34074318
chr11	34205153	34205414
chr11	34214120	34214431
chr11	34288215	34288638
chr11	34353835	34354136
chr11	34379115	34379693
chr11	34379882	34380250
chr11	35163114	35163378
chr11	35639510	35640054
chr11	35684232	35684587
[truncated: 10,802 more rows]

## Sheet: VH10_CSB_ChipSeqs_+UV1h
chr1	859060	859568
chr1	859583	859818
chr1	877086	877326
chr1	898168	898398
chr1	902021	902339
chr1	935453	935664
chr1	935705	935931
chr1	937027	937239
chr1	937246	937690
chr1	955182	955420
chr1	955813	956108
chr1	957025	957231
chr1	971635	971840
chr1	994595	994827
chr1	1051315	1051547
chr1	1092855	1093071
chr1	1143649	1144052
chr1	1152457	1152712
chr1	1162373	1162641
chr1	1163509	1163832
chr1	1167207	1167437
chr1	1167772	1168007
chr1	1206323	1206658
chr1	1209315	1209752
chr1	1240928	1241133
chr1	1243024	1243525
chr1	1245063	1245334
chr1	1258350	1258575
chr1	1259740	1259945
chr1	1277884	1278098
chr1	1278489	1278762
chr1	1291109	1291454
chr1	1310142	1310814
chr1	1333930	1334135
chr1	1334462	1334725
chr1	1336379	1336635
chr1	1336664	1336870
chr1	1342809	1343100
chr1	1412732	1412937
chr1	1505917	1506122
chr1	1509734	1510212
chr1	1550742	1551174
chr1	1551491	1551839
chr1	1551849	1552158
chr1	1552598	1552825
chr1	1558469	1558767
chr1	1821289	1822524
chr1	2125546	2125751
chr1	2126040	2126278
chr1	2127227	2127432
chr1	2136098	2136435
chr1	2137121	2137370
chr1	2139701	2139928
chr1	2161144	2161442
chr1	2161462	2161749
chr1	2161816	2162049
chr1	2162267	2162649
chr1	2163641	2163886
chr1	2164562	2164816
chr1	2165846	2166481
chr1	2168641	2168846
chr1	2171465	2171900
chr1	2177893	2178321
chr1	2237299	2237525
chr1	2246552	2246960
chr1	2323349	2323704
chr1	2374692	2374931
chr1	2447292	2447538
chr1	2449964	2450170
chr1	2455243	2455469
chr1	2456458	2456663
chr1	2457321	2457557
chr1	2459882	2460103
chr1	2464104	2464312
chr1	2473894	2474154
chr1	2474911	2475118
chr1	2477780	2477987
chr1	2764297	2764503
chr1	3167299	3167504
chr1	3240307	3240611
chr1	3347755	3347960
chr1	3370834	3371090
chr1	3407533	3407942
chr1	3439212	3439464
chr1	3439476	3439707
chr1	3448283	3448490
chr1	3462349	3462562
chr1	3528370	3528575
chr1	3542067	3542272
chr1	3663743	3663964
chr1	3773250	3773625
chr1	3816370	3816577
chr1	3816743	3817030
chr1	3817207	3817514
chr1	3823895	3824100
chr1	4011500	4011946
chr1	6239672	6239877
chr1	6258900	6259109
chr1	6259183	6259726
chr1	6296136	6296341
chr1	6306885	6307090
chr1	6320387	6320924
chr1	6452522	6453237
chr1	6453608	6453925
chr1	6523087	6523298
chr1	6531626	6531833
chr1	6549906	6550335
chr1	6550509	6550904
chr1	6614189	6614794
chr1	6657162	6657395
chr1	6659722	6659966
chr1	6662178	6662402
chr1	6674408	6675064
chr1	6675093	6675560
chr1	6685335	6685594
chr1	6689241	6689584
chr1	6845752	6846076
chr1	6846080	6846398
chr1	6848008	6848241
chr1	7290943	7291259
chr1	7319018	7319227
chr1	7831461	7831752
chr1	7843529	7843755
chr1	7844431	7844706
chr1	7905225	7905888
chr1	8021265	8021514
chr1	8078373	8078578
chr1	8078987	8079265
chr1	8083948	8084260
chr1	8085621	8086462
chr1	8086961	8087166
chr1	8482445	8482688
chr1	8484049	8484295
chr1	8763436	8763692
chr1	8877385	8877603
chr1	8931441	8931739
chr1	8936110	8936337
chr1	8936565	8936777
chr1	8937911	8938148
chr1	8938235	8938546
chr1	8938854	8939377
chr1	9238843	9239050
chr1	9241384	9241645
chr1	9243030	9243333
chr1	9294837	9295444
chr1	9300516	9300721
chr1	9300788	9300993
chr1	9352694	9353231
chr1	9353253	9353878
chr1	9354595	9355113
chr1	9355442	9355647
chr1	9533070	9533471
chr1	9599786	9600291
chr1	9648801	9649007
chr1	9653338	9653587
chr1	9687151	9687373
chr1	9711820	9712135
chr1	9749798	9750029
chr1	9969920	9970209
chr1	9970248	9970480
chr1	10003287	10003736
chr1	10270545	10271209
chr1	10271303	10271519
chr1	10459114	10459637
chr1	10459656	10459988
chr1	10460139	10460400
chr1	10523351	10523556
chr1	10534984	10535277
chr1	10535342	10535550
chr1	10766805	10767010
chr1	10798602	10798807
chr1	10856461	10856671
chr1	10884731	10884936
chr1	10916221	10916426
chr1	10959676	10959881
chr1	11007827	11008032
chr1	11072645	11073219
chr1	11076535	11076742
chr1	11118776	11119222
chr1	11119494	11119775
chr1	11120305	11120510
chr1	11313696	11313901
chr1	11322366	11322629
chr1	11333187	11333449
chr1	11501787	11502010
chr1	11714509	11714726
chr1	11752130	11752338
chr1	11796264	11796547
chr1	11851435	11851654
chr1	11862895	11863194
chr1	11866272	11866548
chr1	11994739	11995108
chr1	12067230	12067506
chr1	12141077	12141282
chr1	12290468	12290674
chr1	12677759	12678041
chr1	14026486	14026874
chr1	14075887	14076104
chr1	14076125	14076418
chr1	14080078	14080433
chr1	15250241	15250485
chr1	15250880	15251417
chr1	15480529	15480780
chr1	15736802	15737112
chr1	15758239	15758452
chr1	15853429	15853651
chr1	15943626	15944212
chr1	16010549	16010851
chr1	16011109	16011575
chr1	16012314	16012532
chr1	16161324	16161667
chr1	16174311	16174517
chr1	16302004	16302563
chr1	16399826	16400314
chr1	16442382	16442587
chr1	16472088	16473231
chr1	16479315	16479827
chr1	16481758	16482147
chr1	16482306	16482728
chr1	16532798	16533057
chr1	16533416	16533698
chr1	16537855	16538060
chr1	16678453	16678658
chr1	16693636	16694598
chr1	16767090	16767307
chr1	16767477	16768108
chr1	16939773	16939978
chr1	17231705	17232055
chr1	17240364	17240891
chr1	17303174	17303387
chr1	17305734	17306067
chr1	17498551	17498756
chr1	17559462	17559667
chr1	17752979	17753185
chr1	17761828	17762033
chr1	17764103	17764912
chr1	17765112	17765327
chr1	17765692	17765932
chr1	17866268	17866910
chr1	17867479	17867742
chr1	17907190	17907400
chr1	18082578	18082783
chr1	19264754	19264964
chr1	19274835	19275058
chr1	19275418	19275739
chr1	19282373	19282666
chr1	19282891	19283310
chr1	19530845	19531050
chr1	19536277	19536881
chr1	19578354	19578569
chr1	19638386	19638694
chr1	19738024	19738242
chr1	19794798	19795003
chr1	19806911	19807116
chr1	19810708	19811382
chr1	19811646	19812554
chr1	19923368	19923835
chr1	19970358	19971030
chr1	19971685	19971890
chr1	20126370	20126586
chr1	20208973	20209292
chr1	20809961	20810249
chr1	20810255	20810711
chr1	20810713	20811549
chr1	20811881	20812735
chr1	20813181	20813542
chr1	21023116	21023357
chr1	21058638	21058872
chr1	21112766	21112975
chr1	21113320	21113870
chr1	21502111	21502858
chr1	21503162	21503448
chr1	21550975	21551196
chr1	21583932	21584148
chr1	21588220	21588610
chr1	21616231	21616603
chr1	21616914	21617120
chr1	21661012	21661423
chr1	21913591	21913796
chr1	22109948	22110153
chr1	22183483	22183699
chr1	22263471	22263760
chr1	22263770	22263986
chr1	22264022	22264234
chr1	22379204	22380036
chr1	22380261	22380533
chr1	22383607	22383864
chr1	22469198	22469454
chr1	23080003	23080212
chr1	23394457	23394662
chr1	23494193	23495434
chr1	23543374	23543774
chr1	23652498	23652725
chr1	23669990	23670902
chr1	23750337	23750548
chr1	23751189	23751396
chr1	23881499	23881784
chr1	23884679	23885148
chr1	23885603	23886240
chr1	23938684	23938910
chr1	24018354	24018573
chr1	24022450	24022689
chr1	24023052	24023257
chr1	24069820	24070244
chr1	24070345	24070637
chr1	24105695	24105977
chr1	24117700	24118089
chr1	24118238	24118524
chr1	24118695	24118929
chr1	24119839	24120044
chr1	24120061	24120266
chr1	24127095	24127306
chr1	24127369	24127679
chr1	24151551	24151934
chr1	24285656	24286168
chr1	24286211	24287099
chr1	24304501	24304850
chr1	24306515	24306928
chr1	24969888	24970219
chr1	24976441	24976677
chr1	24982317	24982537
chr1	25071681	25072698
chr1	25073075	25073290
chr1	25078786	25079028
chr1	25558586	25558973
chr1	25573210	25573470
chr1	25573675	25573963
chr1	25574293	25574513
chr1	25664936	25665317
chr1	25757374	25757647
chr1	25757765	25758146
chr1	25943648	25943913
chr1	26127018	26127261
chr1	26138137	26138363
chr1	26146269	26146515
chr1	26201649	26202102
chr1	26232101	26232506
chr1	26232675	26232977
chr1	26437851	26438061
chr1	26438232	26438554
chr1	26488116	26488352
chr1	26490824	26491107
chr1	26606376	26606701
chr1	26607371	26607648
chr1	26799171	26799629
chr1	26946783	26947083
chr1	26947172	26947802
chr1	26947906	26948142
chr1	27019806	27020011
chr1	27021778	27023199
chr1	27023401	27023606
chr1	27023866	27024077
chr1	27024284	27024570
chr1	27098138	27098343
chr1	27100261	27100475
chr1	27110535	27110773
chr1	27113643	27113850
chr1	27114154	27114606
chr1	27114670	27114875
chr1	27190527	27190773
chr1	27216063	27216412
chr1	27226777	27227058
chr1	27317758	27317979
chr1	27320059	27320574
chr1	27320774	27321346
chr1	27322455	27322786
chr1	27322851	27323265
chr1	27324415	27324665
chr1	27326041	27326437
chr1	27332257	27332497
chr1	27377981	27378501
chr1	27426329	27426801
chr1	27463131	27463392
chr1	27463866	27464071
chr1	27469297	27469509
chr1	27474521	27474755
chr1	27479511	27479859
chr1	27481096	27481570
chr1	27560914	27561121
chr1	27648531	27649046
chr1	27649180	27649408
chr1	27651444	27651649
chr1	27685977	27686184
chr1	27692951	27693174
chr1	27848765	27848970
chr1	27866340	27866564
chr1	27902206	27902568
chr1	27902653	27902860
chr1	27924168	27924378
chr1	27924632	27924839
chr1	27925711	27926002
chr1	27926252	27926457
chr1	27928649	27928997
chr1	27929235	27929920
chr1	27930247	27930643
chr1	28100038	28100253
chr1	28157109	28157557
chr1	28217980	28218190
chr1	28562727	28562932
chr1	28585973	28586402
chr1	28586453	28587179
chr1	28587280	28587521
chr1	28593514	28593719
chr1	28599714	28599919
chr1	28600367	28600600
chr1	28696193	28696673
chr1	28832972	28833213
chr1	28836479	28836739
chr1	28845176	28845393
chr1	28906306	28906518
chr1	28908031	28908505
chr1	28975047	28975267
chr1	28975293	28975632
chr1	28995562	28996257
chr1	29063326	29063628
chr1	29063669	29064133
chr1	29064152	29064410
chr1	29213695	29214108
chr1	29214426	29214659
chr1	29241059	29241265
chr1	29448295	29448571
chr1	29448709	29448924
chr1	29449445	29449831
chr1	29450062	29450387
chr1	29450742	29451290
chr1	29451471	29451691
chr1	29507625	29508653
chr1	29563847	29564246
chr1	29567260	29567523
chr1	29638024	29638376
chr1	30126790	30126995
chr1	30557935	30558147
chr1	30852039	30852293
chr1	31191593	31192022
chr1	31229549	31229796
chr1	31230595	31230801
chr1	31297182	31297482
chr1	31368676	31368921
chr1	31379812	31380022
chr1	31380677	31381041
chr1	31381044	31381346
chr1	31537288	31537833
chr1	31537851	31538056
chr1	31538119	31538662
chr1	31627767	31628531
chr1	31769185	31769393
chr1	31887172	31887377
chr1	31896376	31896610
chr1	32134222	32134481
chr1	32150154	32150359
chr1	32155888	32156095
chr1	32166539	32166744
chr1	32167164	32167369
chr1	32169219	32169690
chr1	32180104	32180568
chr1	32254269	32254585
chr1	32254679	32255113
chr1	32255769	32255974
chr1	32258204	32258434
chr1	32258491	32258769
chr1	32258903	32259108
chr1	32261063	32261276
chr1	32262222	32262483
chr1	32263218	32264199
chr1	32402914	32404004
chr1	32410083	32410334
chr1	32420095	32420372
chr1	32478903	32479182
chr1	32479516	32480464
chr1	32538017	32538421
chr1	32573727	32574260
chr1	32645413	32645938
chr1	32646055	32646373
chr1	32667427	32667633
chr1	32670901	32671138
chr1	32688048	32688412
chr1	32694494	32694730
chr1	32706791	32707004
chr1	32757780	32758046
chr1	32800225	32801839
chr1	32817416	32817785
chr1	33005296	33005705
chr1	33135609	33136294
chr1	33167420	33167625
chr1	33168061	33168969
chr1	33168970	33169230
chr1	33207072	33207350
chr1	33207397	33207672
chr1	33237392	33237597
chr1	33282164	33282457
chr1	33282550	33283045
chr1	33283133	33283508
chr1	33358739	33359046
chr1	33641963	33642199
chr1	33647108	33647313
chr1	33721564	33721806
chr1	33722058	33722269
chr1	33790088	33790293
chr1	33807527	33807988
chr1	33812265	33812989
chr1	33813286	33813766
chr1	33814448	33814680
chr1	33814956	33815405
chr1	33815439	33815719
chr1	33938127	33938665
chr1	34090507	34090712
chr1	35246843	35247132
chr1	35654812	35655044
chr1	35656653	35656936
chr1	35657138	35657354
chr1	35657612	35658045
chr1	35658054	35658330
chr1	35658446	35658822
chr1	35734253	35735159
chr1	36022732	36023196
chr1	36023402	36023618
chr1	36023978	36024206
chr1	36024809	36025083
chr1	36031216	36031487
chr1	36181106	36181423
chr1	36182871	36183157
chr1	36183487	36183778
chr1	36183817	36184063
chr1	36184142	36184379
chr1	36396252	36396462
chr1	36396464	36396867
chr1	36396874	36397355
chr1	36599577	36599826
chr1	36621772	36622228
chr1	36622440	36623580
chr1	36626530	36626776
chr1	36636654	36636916
chr1	36644053	36644503
chr1	36653585	36653806
chr1	36690021	36690380
chr1	36690861	36691078
chr1	36692379	36692696
chr1	36772983	36773200
chr1	36786252	36786459
chr1	36787823	36788081
chr1	36788592	36788960
chr1	36788964	36789263
chr1	36793780	36794012
chr1	36850913	36851119
chr1	36851159	36851512
chr1	36851952	36852166
chr1	36929563	36929775
chr1	36982117	36982322
chr1	37939985	37940494
chr1	37941317	37941860
chr1	37942027	37942635
chr1	37942636	37942877
chr1	37943577	37943809
chr1	37945100	37945940
chr1	37946472	37946677
chr1	37948102	37948376
chr1	37979805	37980075
chr1	37980247	37980585
chr1	38019319	38019824
chr1	38061162	38061410
chr1	38259858	38260144
chr1	38271295	38271514
chr1	38273352	38274161
chr1	38274500	38274712
chr1	38275022	38275253
chr1	38310145	38310350
chr1	38324565	38325072
chr1	38325075	38325296
chr1	38325376	38325772
chr1	38412437	38412683
chr1	38455618	38455835
chr1	38461501	38461955
chr1	38462099	38462514
chr1	38462782	38463158
chr1	38465162	38465367
chr1	38466225	38466568
chr1	38470016	38470221
chr1	38470302	38471229
chr1	38478601	38478846
chr1	38494084	38494371
chr1	39325106	39325413
chr1	39456637	39456842
chr1	39457077	39457823
chr1	39458067	39458272
chr1	39546952	39547157
chr1	39571136	39571418
chr1	39670695	39670900
chr1	39874024	39874345
chr1	39874530	39874737
chr1	39874777	39875061
chr1	40029955	40030172
chr1	40036526	40036731
chr1	40040251	40040567
chr1	40040569	40040896
chr1	40040898	40041189
chr1	40041288	40041769
chr1	40042348	40042722
chr1	40421053	40421258
chr1	40505813	40506186
chr1	40506318	40506835
chr1	40506904	40507109
chr1	40507111	40507320
chr1	40627282	40627728
chr1	40628614	40628934
chr1	40723479	40724026
chr1	40840159	40840419
chr1	41157343	41157826
chr1	41326904	41327218
chr1	41445137	41445507
chr1	41445656	41445890
chr1	41446039	41446281
chr1	41446372	41446626
chr1	41454313	41454522
chr1	41708118	41708403
chr1	41827270	41827618
chr1	41981710	41982057
chr1	42128160	42128427
chr1	42501168	42501373
chr1	42800653	42800933
chr1	42801135	42801340
chr1	43145240	43145455
chr1	43147658	43147903
chr1	43148482	43148749
chr1	43152164	43152369
chr1	43231550	43231904
chr1	43231923	43232320
chr1	43232398	43232778
chr1	43232981	43233244
chr1	43390614	43390876
chr1	43402021	43402290
chr1	43422927	43423238
chr1	43423428	43423651
chr1	43423804	43424317
chr1	43831422	43832020
chr1	43832291	43832652
chr1	43832678	43832909
chr1	43833068	43833548
chr1	43833878	43834157
chr1	43854150	43855525
chr1	43855593	43855815
chr1	43907891	43908096
chr1	43917238	43917469
chr1	43919285	43919531
chr1	43996977	43997348
chr1	43997643	43997868
chr1	44116134	44116339
chr1	44173266	44173624
chr1	44411941	44412197
chr1	44412572	44412781
chr1	44440684	44440965
chr1	44445137	44445397
chr1	44447225	44447456
chr1	44448915	44449125
chr1	44449423	44449628
chr1	44456406	44456635
chr1	44495838	44496305
chr1	44496548	44496777
chr1	44497173	44497378
chr1	44678950	44679188
chr1	45097585	45098299
chr1	45240923	45241667
chr1	45241926	45242327
chr1	45243127	45243353
chr1	45243460	45243698
chr1	45243843	45244180
chr1	45265289	45265549
chr1	45265910	45266615
chr1	45266627	45266908
chr1	45267219	45267717
chr1	45268039	45268590
chr1	45268918	45269209
chr1	45269563	45269882
chr1	45271250	45271461
chr1	45271594	45272146
chr1	45272629	45272834
chr1	45272869	45273338
chr1	45274392	45274649
chr1	45275297	45275619
chr1	45478695	45478903
chr1	45642391	45642619
chr1	45805453	45805751
chr1	45805855	45806067
chr1	45956392	45956674
chr1	45986864	45987110
chr1	45987430	45987879
chr1	46049841	46050358
chr1	46151757	46151963
chr1	46153678	46153930
chr1	46216136	46216461
chr1	46598069	46598480
chr1	46766508	46766941
chr1	46767027	46769056
chr1	46806065	46806271
chr1	46806381	46806919
chr1	47080520	47080791
chr1	47184341	47184820
chr1	47799529	47799839
chr1	48176091	48176330
chr1	48938016	48938249
chr1	51434749	51435070
chr1	51443441	51443705
chr1	51701838	51702337
chr1	51702468	51702681
chr1	51984284	51984574
chr1	52195547	52195820
chr1	52343902	52344415
chr1	52444221	52444463
chr1	52454782	52455125
chr1	52455252	52456353
chr1	52498879	52499153
chr1	52520323	52520627
chr1	52607506	52607736
chr1	52825856	52826089
chr1	52831278	52832000
chr1	53018463	53019261
chr1	53386699	53386910
chr1	53393416	53393621
chr1	53490696	53490963
chr1	53662281	53662486
chr1	53793472	53793684
chr1	53815274	53815485
chr1	54355196	54355477
chr1	54411069	54411378
chr1	54412052	54412915
chr1	54587343	54587553
chr1	54869676	54869881
chr1	54871273	54871513
chr1	54872170	54872409
chr1	54955270	54955475
chr1	55181349	55181616
chr1	55352138	55352631
chr1	55518196	55518405
chr1	55679689	55680107
chr1	55681066	55681521
chr1	56046563	56046880
chr1	57044775	57045167
chr1	58310794	58311010
chr1	58630668	58630912
chr1	58685065	58685270
chr1	58796324	58796543
chr1	59011854	59012303
chr1	59165447	59165828
chr1	59247290	59247697
chr1	59248032	59248388
chr1	59248725	59248971
chr1	59249074	59249297
chr1	59249313	59249680
chr1	59369518	59369901
chr1	59849745	59849991
chr1	60198655	60198860
chr1	60413249	60413454
chr1	61543068	61543273
chr1	61548466	61548826
chr1	61549123	61549357
chr1	61670972	61671522
chr1	61679714	61679919
chr1	62190584	62190811
chr1	62596942	62597147
chr1	62902653	62902952
chr1	62902959	62903319
chr1	63153281	63153486
chr1	63153633	63154348
chr1	63783008	63783234
chr1	63988856	63989106
chr1	64059117	64059513
chr1	64059546	64059761
chr1	64240131	64240400
chr1	64483980	64484185
chr1	65210232	65210481
chr1	65430884	65431220
chr1	65431327	65432395
chr1	65468243	65468522
chr1	65468555	65468875
chr1	65533556	65533761
chr1	65613236	65613441
chr1	65719783	65720324
chr1	65886265	65886823
chr1	66998776	66999420
chr1	67029188	67029393
chr1	67240244	67240449
chr1	67395660	67395906
chr1	67395979	67396493
chr1	67519080	67519658
chr1	67519778	67520030
chr1	67895311	67895651
chr1	68123930	68124583
chr1	68150771	68151144
chr1	68151355	68151697
chr1	68151899	68152528
chr1	68152630	68152852
chr1	68153511	68153721
chr1	68166430	68166741
chr1	68298356	68299239
chr1	68696672	68696885
chr1	68697606	68697862
chr1	68698013	68698286
chr1	70671402	70671619
chr1	70719638	70719843
chr1	70819813	70820058
chr1	70820069	70820280
chr1	70952990	70953228
chr1	71544590	71544798
chr1	71546549	71546756
chr1	72748321	72748718
chr1	72748829	72749047
chr1	74294996	74295309
chr1	74750154	74750852
chr1	74886542	74886807
chr1	76251838	76252060
chr1	76252113	76252336
chr1	77747957	77748162
chr1	78148085	78148481
chr1	78148522	78149279
chr1	78245321	78245536
chr1	78353957	78354292
chr1	78354356	78354673
chr1	78443872	78444214
chr1	78445066	78445271
chr1	81606984	81607532
chr1	82266943	82267228
chr1	84544105	84544394
chr1	84944936	84945153
chr1	84971293	84972515
chr1	85039593	85040465
chr1	85040677	85040882
chr1	85381916	85382451
chr1	85666688	85667021
chr1	85720031	85720237
chr1	85724659	85725053
chr1	85729088	85729293
chr1	85740796	85741004
chr1	85741514	85742252
chr1	85930281	85930964
chr1	86042136	86043684
chr1	86045286	86045702
chr1	86045785	86046007
chr1	86046431	86047390
chr1	86047624	86047983
chr1	86048365	86049288
chr1	86049573	86049924
chr1	86049927	86050221
chr1	86078402	86078690
chr1	86095073	86095292
chr1	86173734	86174083
chr1	86208353	86208760
chr1	87170092	87170532
chr1	87170547	87171180
chr1	87379134	87379747
chr1	87380341	87380593
chr1	87794197	87794738
chr1	87800801	87801067
chr1	89149600	89149870
chr1	89149997	89150202
chr1	89150526	89150731
chr1	89356507	89356877
chr1	89458077	89458431
chr1	89529826	89530066
chr1	89860700	89860905
chr1	90098328	90098928
chr1	90104832	90105054
chr1	90286823	90287030
chr1	90308886	90309093
chr1	90460622	90461093
chr1	91316872	91317077
chr1	91317113	91317362
chr1	91486954	91487874
chr1	91870176	91870381
chr1	91966632	91966943
chr1	92002835	92003104
chr1	92003317	92003535
chr1	92035059	92035490
chr1	92351186	92351448
chr1	92351550	92351871
chr1	92495828	92496033
chr1	92764274	92764852
chr1	93250289	93250741
chr1	93297503	93298264
chr1	93302050	93302255
chr1	93306070	93306279
chr1	93426751	93427702
chr1	93544620	93545011
chr1	93645380	93646138
chr1	93646277	93646506
chr1	93810969	93811365
chr1	93913824	93914029
chr1	93914113	93914319
chr1	94145976	94146238
chr1	94146262	94147012
chr1	94147076	94147308
chr1	94344416	94344621
chr1	94527502	94527707
chr1	94699141	94699348
chr1	94701838	94702043
chr1	94702697	94703255
chr1	94712814	94713029
chr1	94884362	94884567
chr1	95006732	95007321
chr1	95007322	95007551
chr1	95239856	95240061
chr1	95285770	95286032
chr1	95388563	95388768
chr1	95391206	95391676
chr1	95391813	95392680
chr1	95392910	95393199
chr1	95699546	95699825
chr1	97187290	97187624
chr1	97187719	97188217
chr1	98386067	98386396
chr1	99127028	99127384
chr1	100435498	100435893
chr1	100503441	100503927
chr1	100503937	100504414
chr1	100504995	100505217
chr1	101361537	101361911
chr1	107599323	107599528
chr1	107683887	107684202
chr1	108742490	108742815
chr1	109102330	109102545
chr1	109234935	109235261
chr1	109235434	109235886
chr1	109241883	109242299
chr1	109289220	109289601
chr1	109583591	109583821
chr1	109584154	109584756
chr1	109617516	109617721
chr1	109633643	109634163
chr1	109642607	109643233
chr1	109756505	109757008
chr1	110026701	110027031
chr1	110030098	110030329
chr1	110031189	110031399
chr1	110031577	110031859
chr1	110091387	110091682
chr1	110162997	110163334
chr1	110163383	110163632
chr1	110163646	110164121
chr1	110165671	110166013
chr1	110169815	110170101
chr1	110172617	110172912
chr1	110282912	110283127
chr1	110453106	110453474
chr1	110453485	110453795
chr1	110453800	110454074
chr1	110470396	110470631
chr1	110527541	110528001
chr1	110577346	110578126
chr1	110706531	110706736
chr1	110718679	110718884
chr1	110753503	110753776
chr1	110759407	110759644
chr1	110833771	110834006
chr1	110949832	110950072
chr1	111097888	111098119
chr1	111151082	111151287
chr1	111506196	111506643
chr1	111682406	111682679
chr1	111683002	111683244
chr1	111992080	111992333
chr1	112162275	112163009
chr1	112163017	112163358
chr1	112298660	112298938
chr1	112938899	112939309
chr1	113008383	113008675
chr1	113044663	113044868
chr1	113161410	113161879
chr1	113161983	113162818
chr1	113217171	113217421
chr1	113217754	113218108
chr1	113242896	113243127
chr1	113243288	113243649
chr1	113247259	113247714
chr1	113247854	113248133
chr1	113249016	113249942
chr1	113249980	113250193
chr1	113286519	113286802
chr1	113498145	113498709
chr1	113932563	113932773
chr1	113933315	113933626
chr1	113934152	113934359
chr1	114302226	114302982
chr1	114472216	114472791
chr1	115052838	115053047
chr1	115118708	115118991
chr1	115252985	115253231
chr1	115258936	115259215
chr1	115283920	115284172
chr1	115299680	115299926
chr1	115299967	115300655
chr1	115632525	115632730
chr1	115709175	115709380
chr1	115876373	115876578
chr1	115880626	115881003
chr1	116274113	116274322
chr1	116519110	116519572
chr1	116694732	116694952
chr1	116915441	116915676
chr1	116915723	116915949
chr1	116916006	116917113
chr1	116917474	116917681
chr1	116919036	116919391
chr1	116920238	116920445
chr1	116945293	116945508
chr1	117111837	117112136
chr1	117113194	117113399
chr1	117909400	117910040
chr1	117910084	117910416
chr1	118148621	118148907
chr1	118149185	118149477
chr1	118149617	118149838
chr1	118396187	118396421
chr1	120174048	120174253
chr1	120189664	120190026
chr1	120190199	120191230
chr1	120254854	120255064
chr1	144931719	144932087
chr1	144932330	144932782
chr1	145039724	145040042
chr1	145075378	145075759
chr1	145092422	145092677
chr1	145470549	145470817
chr1	145507608	145508062
chr1	145532776	145532984
chr1	145575802	145576814
chr1	145576870	145577142
chr1	145577467	145577680
chr1	145578178	145578388
chr1	145585110	145585351
chr1	145610419	145611019
chr1	146644111	146644434
chr1	146714560	146714991
chr1	147071103	147071336
chr1	147071912	147072121
chr1	147089651	147089856
chr1	149859281	149859524
chr1	149897699	149897994
chr1	149898162	149898368
chr1	149982403	149982886
chr1	150121718	150123093
chr1	150123695	150123937
chr1	150126359	150126592
chr1	150127264	150127525
chr1	150129113	150129401
chr1	150131829	150132067
chr1	150134832	150135182
chr1	150207313	150207700
chr1	150208180	150208465
chr1	150237804	150238009
chr1	150240967	150241378
chr1	150294153	150294420
chr1	150337003	150337265
chr1	150480790	150481134
chr1	150483106	150483322
chr1	150523451	150523658
chr1	150523716	150523964
chr1	150533520	150534228
chr1	150547227	150547568
chr1	150547995	150548243
chr1	150549987	150550199
chr1	150551247	150552471
chr1	150848732	150849153
chr1	150865883	150866105
chr1	150866199	150866474
chr1	150898751	150899171
chr1	150942167	150942381
chr1	150946523	150946766
chr1	150946938	150947408
chr1	150979208	150979503
chr1	151024232	151024464
chr1	151028651	151029092
chr1	151030245	151030744
chr1	151031671	151032352
chr1	151043020	151043244
chr1	151043346	151043669
chr1	151162164	151162441
chr1	151162468	151162888
chr1	151171007	151171303
chr1	151171476	151171764
chr1	151172303	151172577
chr1	151172672	151172877
chr1	151227147	151227458
chr1	151253783	151253999
chr1	151254477	151254800
chr1	151255307	151255559
chr1	151255634	151256052
chr1	151256650	151256950
chr1	151262078	151262484
chr1	151299572	151299990
chr1	151316751	151316975
chr1	151372089	151372591
chr1	151372592	151372916
chr1	151430921	151431264
chr1	151431419	151431977
chr1	151513156	151513901
chr1	151515219	151515540
chr1	151516159	151516368
chr1	151519977	151520227
chr1	151521408	151521617
chr1	151531671	151531910
chr1	151584716	151584924
chr1	151585112	151585411
chr1	151735893	151736143
chr1	151881865	151882165
chr1	151966100	151966422
chr1	152007299	152007925
chr1	152008489	152008971
chr1	152009159	152009725
chr1	152020192	152020533
chr1	152696075	152696289
chr1	153463332	153463548
chr1	153505694	153505899
chr1	153506145	153506378
chr1	153508126	153508488
chr1	153508519	153508771
chr1	153517326	153517784
chr1	153518036	153518497
chr1	153581112	153581333
chr1	153581824	153582031
chr1	153582098	153582307
chr1	153583226	153583472
chr1	153583748	153583953
chr1	153584539	153584961
chr1	153585092	153585621
chr1	153591799	153592093
chr1	153599786	153600005
chr1	153606625	153607022
chr1	153607044	153607288
chr1	153634957	153635270
chr1	153642677	153643583
chr1	153700425	153700644
chr1	153748054	153748347
chr1	153755862	153756067
chr1	153894653	153894864
chr1	153895041	153895280
chr1	153918512	153918893
chr1	153918904	153919257
chr1	153930625	153931141
chr1	153936083	153936299
chr1	153949349	153949768
chr1	153949854	153950068
chr1	153957924	153958156
chr1	153963130	153963575
chr1	154152779	154152984
chr1	154154873	154155470
chr1	154192804	154193035
chr1	154193398	154194348
chr1	154297941	154298560
chr1	154298925	154299159
chr1	154300739	154300944
chr1	154524587	154524816
chr1	154530854	154531298
chr1	154562666	154562871
chr1	154934335	154934658
chr1	154938037	154938291
chr1	154938674	154939001
chr1	154940240	154940445
chr1	154941102	154941463
chr1	154941719	154942032
chr1	154942809	154943660
chr1	154945244	154945498
chr1	154946382	154946605
chr1	154946607	154946872
chr1	154973433	154973656
chr1	154975564	154975859
chr1	154976210	154976415
chr1	154983027	154983232
chr1	154986144	154986349
chr1	154989737	154990055
chr1	155036311	155036787
chr1	155041180	155041385
chr1	155058332	155058547
chr1	155059192	155059563
chr1	155145288	155145888
chr1	155163145	155163743
chr1	155214186	155214391
chr1	155214399	155214755
chr1	155231865	155232114
chr1	155242648	155242863
chr1	155279554	155279850
chr1	155283417	155283624
chr1	155290578	155290852
chr1	155293389	155293794
chr1	155293849	155294373
chr1	155294656	155294947
chr1	155295383	155295736
chr1	155532300	155532716
chr1	155613034	155613302
chr1	155658031	155658567
chr1	155880428	155881220
chr1	155903473	155903680
chr1	155903751	155904214
chr1	155911138	155911343
chr1	155931606	155931920
chr1	155934818	155935072
chr1	155935307	155935563
chr1	155936717	155937077
chr1	155938387	155938727
chr1	155940096	155940301
chr1	155940711	155941020
chr1	155943645	155943851
chr1	155945257	155945640
chr1	155946067	155946642
chr1	155946696	155946965
chr1	155947054	155947379
chr1	155947566	155949273
chr1	155949605	155949907
chr1	155951123	155951330
chr1	155989402	155989607
chr1	155990034	155990665
chr1	156023058	156023302
chr1	156023645	156023877
chr1	156024620	156024850
chr1	156051943	156052172
chr1	156076320	156076526
chr1	156084489	156084833
chr1	156085139	156085382
chr1	156085479	156086036
chr1	156088214	156088456
chr1	156091171	156091441
chr1	156092290	156092971
chr1	156095017	156095222
chr1	156096787	156097120
chr1	156097121	156097326
chr1	156099560	156099919
chr1	156099939	156100243
chr1	156163934	156164210
chr1	156186191	156186702
chr1	156216515	156216726
chr1	156246667	156246872
chr1	156251198	156251417
chr1	156252176	156252808
chr1	156329798	156330003
chr1	156376498	156376703
chr1	156426809	156427080
chr1	156445212	156445417
chr1	156450451	156450661
chr1	156454852	156455157
chr1	156456104	156456431
chr1	156456792	156457496
chr1	156459807	156460411
chr1	156460491	156460851
chr1	156461653	156461949
chr1	156462800	156463104
chr1	156463500	156463772
chr1	156464398	156465177
chr1	156466559	156467014
chr1	156467076	156467282
chr1	156467791	156468064
chr1	156468092	156468600
chr1	156468978	156470355
chr1	156470397	156471109
chr1	156474894	156475172
chr1	156562427	156562632
chr1	156571061	156571284
chr1	156631317	156631522
chr1	156639530	156639736
chr1	156640541	156640794
chr1	156640880	156641117
chr1	156644179	156644788
chr1	156645129	156646059
chr1	156646312	156646703
chr1	156670731	156670950
chr1	156673993	156674365
chr1	156675838	156676074
chr1	156693030	156693324
chr1	156695696	156696109
chr1	156696816	156697071
chr1	156697107	156697351
chr1	156714272	156714477
chr1	156716768	156717028
chr1	156719852	156720408
chr1	156721140	156721650
chr1	156737316	156737555
chr1	156737732	156737941
chr1	156740701	156741048
chr1	156863460	156863670
chr1	157015341	157015671
chr1	157015739	157015944
chr1	157094922	157095223
chr1	157103032	157103246
chr1	157106926	157107172
chr1	157107522	157108202
chr1	157108277	157108797
chr1	157963150	157963355
chr1	157963460	157963739
chr1	157963958	157964457
chr1	157964980	157965185
chr1	157965363	157965742
chr1	157972418	157972682
chr1	157980501	157980799
chr1	158083201	158083456
chr1	158980355	158980591
chr1	158982271	158982476
chr1	159824321	159824866
chr1	159891808	159892089
chr1	159892584	159893252
chr1	159893788	159894473
chr1	159894504	159894775
chr1	159895156	159895363
chr1	159897683	159897915
chr1	160068164	160068489
chr1	160174884	160175813
chr1	160176117	160176597
chr1	160176929	160177148
chr1	160177320	160177564
chr1	160177914	160178204
chr1	160178696	160178959
chr1	160179480	160179812
chr1	160180527	160181146
chr1	160182266	160182618
chr1	160309679	160309884
chr1	160310623	160310934
chr1	160312669	160313379
chr1	160795995	160796452
chr1	161011658	161011885
chr1	161018871	161019090
chr1	161067426	161067631
chr1	161087528	161087820
chr1	161101604	161102308
chr1	161146456	161146661
chr1	161146721	161147013
chr1	161167003	161167249
chr1	161168154	161168407
chr1	161179238	161179472
chr1	161359558	161359852
chr1	161369428	161369741
chr1	161691527	161691734
chr1	161696190	161696446
chr1	161696756	161697032
chr1	161697033	161697476
chr1	161719743	161720099
chr1	161736304	161736526
chr1	162467574	162468048
chr1	162531444	162531957
chr1	162535399	162535736
chr1	162538950	162539210
chr1	162600874	162601081
chr1	162602916	162603121
chr1	162633586	162633791
chr1	162705952	162706157
chr1	163039091	163039309
chr1	163291467	163291778
chr1	164528322	164528650
chr1	165666137	165666405
chr1	165667513	165667731
chr1	165738082	165738290
chr1	165796599	165796810
chr1	165797116	165797735
chr1	165798214	165798471
chr1	165868101	165868382
chr1	165911048	165911253
chr1	166134685	166134892
chr1	166136224	166136508
chr1	166791620	166791899
chr1	166808445	166808705
chr1	166808895	166809289
chr1	167905693	167905963
chr1	167906043	167906293
chr1	168105751	168105978
chr1	168106139	168106357
chr1	168148357	168148598
chr1	168195053	168195344
chr1	169075642	169075847
chr1	169454726	169455172
chr1	169764052	169764285
chr1	169862501	169862746
chr1	169862854	169863170
chr1	170297259	170297473
chr1	170501197	170501416
chr1	170501476	170501751
chr1	170631353	170631558
chr1	170632139	170632457
chr1	170633094	170633442
chr1	171454771	171455295
chr1	171707931	171708136
chr1	171710567	171711244
chr1	172110631	172110897
chr1	172112515	172112994
chr1	172113520	172113776
chr1	172114388	172114706
chr1	172412796	172413335
chr1	172502215	172502494
chr1	172502556	172502971
chr1	173092127	173092365
chr1	173446610	173447284
chr1	173497994	173498199
chr1	173990695	173991689
chr1	176175513	176175762
chr1	176175817	176176328
chr1	177133649	177133874
chr1	177869844	177870147
chr1	178302457	178303053
chr1	178423779	178423984
chr1	178507717	178507947
chr1	178511914	178512164
chr1	178694360	178695223
chr1	178995223	178995455
chr1	179106993	179107205
chr1	179197996	179198305
chr1	179198437	179198735
chr1	179262787	179263437
chr1	179851271	179852371
chr1	179852431	179852671
chr1	179923802	179924173
chr1	179924361	179924583
chr1	180123737	180124222
chr1	180124490	180124696
chr1	180125793	180126105
chr1	180126111	180126346
chr1	180127238	180127614
chr1	180129079	180129319
chr1	180132990	180133320
chr1	180135238	180135454
chr1	180139055	180139362
chr1	180162857	180163062
chr1	180235111	180235316
chr1	180471795	180472149
chr1	180601501	180601849
chr1	180881397	180881868
chr1	180991163	180991985
chr1	180992104	180992322
chr1	181057937	181058404
chr1	181058431	181059550
chr1	181073961	181074499
chr1	181104206	181104438
chr1	181110652	181110867
chr1	181271413	181271699
chr1	182358968	182359177
chr1	182359662	182359934
chr1	182359952	182360900
chr1	182584191	182584403
chr1	182584413	182584626
chr1	182808461	182808901
chr1	182808920	182809177
chr1	182991692	182993185
chr1	182993306	182993511
chr1	183241708	183241968
chr1	183441093	183441468
chr1	183441897	183442123
chr1	183604208	183605063
chr1	184006029	184006448
chr1	184020740	184020999
chr1	184355924	184356140
chr1	184633070	184633340
chr1	184723322	184723671
chr1	185285296	185285525
chr1	185285588	185286004
chr1	185286727	185286953
chr1	186344512	186344749
chr1	186344882	186345088
chr1	186640583	186640997
chr1	186641484	186641690
chr1	186641748	186641989
chr1	186643114	186644181
chr1	186644280	186644676
chr1	186645049	186645266
chr1	186645571	186645874
chr1	186646502	186646744
chr1	186647272	186647553
chr1	186649192	186649568
chr1	186649706	186650188
chr1	186651733	186651938
chr1	192777872	192778479
chr1	193028673	193028968
chr1	193028997	193029241
chr1	193091165	193091561
chr1	193191269	193191474
chr1	196577525	196577799
chr1	196577847	196578059
chr1	197743900	197744350
chr1	197887035	197887275
chr1	197887331	197887548
chr1	198126053	198127076
chr1	198127978	198128572
chr1	198416685	198416890
chr1	199637794	199638010
chr1	200150086	200150692
chr1	200378208	200378669
chr1	200378671	200379198
chr1	200638478	200639482
chr1	200708046	200708747
chr1	200985563	200985866
chr1	201420193	201420415
chr1	201435719	201435976
chr1	201437032	201437381
chr1	201437392	201437667
chr1	201437811	201438682
chr1	201445402	201445624
chr1	201450916	201451135
chr1	201453341	201453655
chr1	201464954	201465277
chr1	201469285	201470050
chr1	201471458	201471668
chr1	201472859	201473138
chr1	201473167	201473372
chr1	201474682	201475100
chr1	201476056	201476306
chr1	201476319	201476569
chr1	201508379	201508770
chr1	201508821	201509120
chr1	201616729	201616943
chr1	201617586	201617840
chr1	201673244	201673482
chr1	201798142	201798361
chr1	201798490	201798938
chr1	201872673	201872889
chr1	201873704	201873983
chr1	201913798	201914116
chr1	201915035	201915305
chr1	201916009	201916244
chr1	201924289	201924505
chr1	201952183	201952407
chr1	202112852	202113339
chr1	202113346	202113607
chr1	202113738	202114035
chr1	202206192	202206414
chr1	202269061	202269266
chr1	202615910	202616138
chr1	202772115	202772337
chr1	202775074	202775330
chr1	202776093	202777325
chr1	202777445	202777655
chr1	202779844	202780234
chr1	202780545	202780758
chr1	202857888	202858175
chr1	202896104	202896412
chr1	203086884	203087198
chr1	203274675	203274905
chr1	203296673	203296964
chr1	203329956	203330161
chr1	203432698	203432911
chr1	203483101	203483415
chr1	203597393	203598168
chr1	203599003	203599306
chr1	203764903	203765168
chr1	203765629	203765909
chr1	203766675	203766976
chr1	203830839	203831102
chr1	204120732	204121186
chr1	204183186	204183393
chr1	204265652	204266070
chr1	204276465	204276670
chr1	204332138	204332386
chr1	204379255	204379525
chr1	204380075	204380595
chr1	204380669	204381057
chr1	204463806	204464049
chr1	204485559	204486096
chr1	205090705	205091132
chr1	205091317	205091546
chr1	205180364	205180925
chr1	205231330	205231548
chr1	205270701	205270990
chr1	205290513	205290753
chr1	205426516	205426729
chr1	205448571	205448776
chr1	205600597	205601087
chr1	205601187	205601392
chr1	205717653	205717873
chr1	205718001	205718227
chr1	205718467	205719354
chr1	205781703	205782192
chr1	205782496	205782778
chr1	206643889	206644193
chr1	206645862	206646086
chr1	206680960	206681184
chr1	206785512	206786021
chr1	206808831	206809557
chr1	206857983	206858653
chr1	206858713	206859935
chr1	206861080	206861288
chr1	206863440	206863715
chr1	206864042	206864303
chr1	206872588	206873133
chr1	207223768	207224022
chr1	207224054	207224273
chr1	207494558	207494951
chr1	207495063	207495451
chr1	207500622	207500860
chr1	207925058	207925297
chr1	207965733	207966015
chr1	207979308	207979565
chr1	207979660	207979879
chr1	207997333	207997538
chr1	208041769	208042237
chr1	208042427	208042649
chr1	208404748	208404965
chr1	208417446	208417838
chr1	209824543	209824790
chr1	209830573	209830778
chr1	209830888	209831103
chr1	210099294	210099618
chr1	210109582	210109932
chr1	210110713	210111264
chr1	210316545	210316750
chr1	210406403	210406682
chr1	210406890	210407230
chr1	210411361	210412203
chr1	210424601	210424806
chr1	210502146	210502400
chr1	211307464	211307669
chr1	211432260	211432948
chr1	211751031	211751318
chr1	211752754	211753019
chr1	212003427	212004143
chr1	212070729	212071314
chr1	212732236	212732511
chr1	212781947	212782630
chr1	212783794	212784052
chr1	212872771	212873010
chr1	212965078	212965400
chr1	214454804	214455026
chr1	214724107	214724322
chr1	214724478	214725001
chr1	214918642	214918847
chr1	215740786	215741024
chr1	216774444	216774846
chr1	217804163	217804379
chr1	220219563	220219824
chr1	220267267	220267679
chr1	220445430	220445782
chr1	220863855	220864069
chr1	221053164	221053377
chr1	221057404	221057751
chr1	221914190	221914560
chr1	221914829	221915229
chr1	221915240	221915471
chr1	222634049	222634254
chr1	222817311	222817671
chr1	222884763	222885022
chr1	222885093	222885438
chr1	222988423	222988628
chr1	223890456	223890730
chr1	223894893	223895179
chr1	223899924	223900185
chr1	223900431	223901093
chr1	223901102	223901325
chr1	223913121	223913550
chr1	223935671	223935879
chr1	223943100	223943325
chr1	223952941	223953248
chr1	224030556	224030794
chr1	224032996	224033942
chr1	224301807	224302473
chr1	224370972	224371449
chr1	224371461	224371670
chr1	224615039	224615289
chr1	224621187	224621544
chr1	224621714	224622359
chr1	224622527	224622768
chr1	225117501	225117725
chr1	225615439	225615665
chr1	225840694	225841052
chr1	225841094	225841562
chr1	225965745	225966129
chr1	225997744	225998038
chr1	226001028	226001314
chr1	226033416	226033621
chr1	226069435	226069707
chr1	226249740	226250125
chr1	226250366	226250896
chr1	226250902	226251439
chr1	226251538	226251831
chr1	226297417	226297635
chr1	226297903	226298108
chr1	226309204	226309506
chr1	226373984	226374543
chr1	226830890	226831133
chr1	226842627	226842914
chr1	227505715	227506069
chr1	227506328	227506539
chr1	227730286	227730491
chr1	227730504	227730709
chr1	227751232	227751456
chr1	227922432	227922816
chr1	227923004	227923720
chr1	227976087	227976310
chr1	228105158	228105363
chr1	228270251	228270564
chr1	228270859	228271710
chr1	228273143	228273363
chr1	228274502	228274707
chr1	228275524	228276085
chr1	228276606	228277064
chr1	228282216	228282435
chr1	228290510	228290727
chr1	228296786	228296991
chr1	228297121	228297867
chr1	228327842	228328089
chr1	228328261	228328482
chr1	228328785	228329046
chr1	228330234	228330593
chr1	228330669	228330876
chr1	228331217	228331641
chr1	228336996	228337268
chr1	228337864	228338076
chr1	228353322	228353657
chr1	228358411	228358619
chr1	228362424	228362634
chr1	228401501	228401751
chr1	228463351	228463640
chr1	228580861	228581066
chr1	228593539	228593904
chr1	228594347	228594554
chr1	228598366	228598583
chr1	228645260	228645476
chr1	228675145	228675350
chr1	228676864	228677122
chr1	229047059	229047285
chr1	229406837	229407068
chr1	229761145	229761400
chr1	229761439	229761926
chr1	229762184	229762396
chr1	229830121	229830326
chr1	230202886	230203436
chr1	230203457	230204036
chr1	230985769	230985987
chr1	231003402	231003607
chr1	231003679	231004168
chr1	231004350	231004555
chr1	231175253	231175627
chr1	231175764	231176025
chr1	231176296	231176503
chr1	231472516	231472766
chr1	231472931	231473244
chr1	231558063	231558405
chr1	232167171	232167387
chr1	234427923	234428345
chr1	234614124	234614329
chr1	234744287	234744681
chr1	234745751	234746204
chr1	234746382	234746724
chr1	234858001	234858391
chr1	234859764	234860138
chr1	235290618	235290850
chr1	235324196	235324435
chr1	235324669	235324907
chr1	235483722	235483980
chr1	235490287	235491549
chr1	235491953	235492347
chr1	235530606	235530817
chr1	236030404	236030642
chr1	236227233	236227552
chr1	236227981	236228501
chr1	236284152	236284357
chr1	236305367	236305572
chr1	236445018	236445307
chr1	236687149	236687364
chr1	238160438	238160913
chr1	238648728	238649040
chr1	240255147	240255519
chr1	240256328	240256581
chr1	240257066	240257285
chr1	240601534	240601739
chr1	240775332	240775759
chr1	241682382	241682902
chr1	241801373	241801585
chr1	242082201	242082407
chr1	243417791	243418464
chr1	244012569	244013652
chr1	244013746	244013951
chr1	244013971	244014356
chr1	244614894	244615311
chr1	244816340	244816585
chr1	244816872	244817133
chr1	244818783	244819003
chr1	244998348	244999076
chr1	245018959	245019207
chr1	245025900	245026108
chr1	245026146	245026486
chr1	245026636	245027809
chr1	245133452	245133678
chr1	245133709	245134169
chr1	245317280	245317509
chr1	245317551	245318336
chr1	246670351	246670568
chr1	246729811	246730027
chr1	246981101	246981457
chr1	247094855	247095176
chr1	247241621	247241828
chr1	247267331	247267759
chr1	247373535	247373895
chr1	247448179	247448391
chr1	247492679	247492908
chr1	247494425	247495783
chr1	247497356	247497587
chr1	247498507	247498866
chr1	249119751	249120069
chr1	249132094	249132346
chr1	249132893	249133160
chr1	249152818	249153053
chr1	249200255	249200553
chr10	181014	181823
chr10	734674	734945
chr10	735196	735428
chr10	850309	850514
chr10	969258	969535
chr10	976769	977726
chr10	977907	978149
chr10	1034033	1034389
chr10	1034414	1034969
chr10	1054883	1055092
chr10	1089542	1089754
chr10	1094491	1094792
chr10	1094948	1095168
chr10	1095383	1095593
chr10	1102264	1102735
chr10	1102865	1103509
chr10	2957408	2957631
chr10	3109669	3110242
chr10	3110387	3110634
chr10	3110722	3111070
chr10	3111077	3111477
chr10	3128015	3128319
chr10	3214593	3215032
chr10	3239196	3239401
chr10	3239437	3239656
chr10	3820786	3821023
chr10	3821042	3821290
chr10	3823906	3824194
chr10	3824810	3825060
chr10	3825674	3825947
chr10	3825963	3826205
chr10	3827150	3827504
chr10	3827614	3828156
chr10	4802711	4802977
chr10	5488467	5488758
chr10	5498648	5498858
chr10	5727423	5727685
chr10	5854713	5855081
chr10	5932238	5932513
chr10	5938189	5938443
chr10	6019300	6019763
chr10	6205482	6205890
chr10	6245185	6245598
chr10	6246085	6246321
chr10	6257231	6257436
chr10	6264953	6265158
chr10	6270195	6270400
chr10	6311389	6311594
chr10	6517909	6518269
chr10	6622124	6622338
chr10	6740342	6740664
chr10	6888179	6888600
chr10	7116614	7116819
chr10	7450289	7450496
chr10	7830070	7830321
chr10	8085717	8085930
chr10	11420472	11420977
chr10	11421197	11421402
chr10	11653060	11653565
chr10	11865738	11865958
chr10	11873044	11873269
chr10	12084437	12084993
chr10	12111031	12111253
chr10	12238087	12238302
chr10	13141671	13141881
chr10	13142113	13142633
chr10	13341461	13341699
chr10	13341809	13342033
chr10	13389351	13389560
chr10	13389675	13389880
chr10	13628891	13629189
chr10	13749127	13749613
chr10	13760118	13760323
chr10	13933946	13934151
chr10	14637900	14638240
chr10	14646004	14646302
chr10	14646375	14646849
chr10	14700416	14700634
chr10	14880307	14880546
chr10	14880649	14881102
chr10	14919828	14920285
chr10	14920949	14921154
chr10	15209789	15209994
chr10	15210169	15210431
chr10	17039588	17039793
chr10	17241563	17241768
chr10	17243392	17243777
chr10	17270545	17271525
chr10	17271951	17272202
chr10	17272245	17272779
chr10	17280292	17280696
chr10	17658875	17659534
chr10	18948009	18948878
chr10	20571353	20571877
chr10	20793449	20793700
chr10	21284974	21285189
chr10	21784991	21785235
chr10	21815047	21815319
chr10	21815405	21815629
chr10	21816056	21816469
chr10	21822794	21823174
chr10	21823175	21823507
chr10	21823823	21824028
chr10	22518111	22518475
chr10	22609862	22610302
chr10	22629403	22630236
chr10	22725912	22726117
chr10	23002203	23002414
chr10	23728254	23728459
chr10	25007449	25007654
chr10	25011561	25011780
chr10	25011858	25012137
chr10	25012867	25013120
chr10	25013516	25013779
chr10	25241492	25241719
chr10	27143678	27143883
chr10	27149056	27150052
chr10	27388746	27388951
chr10	27442964	27443274
chr10	27443945	27444224
chr10	27793051	27793462
chr10	27795395	27795628
chr10	28031338	28031719
chr10	28033202	28033541
chr10	28697110	28697320
chr10	28820612	28820985
chr10	28821090	28823230
chr10	28824399	28824619
chr10	28966069	28966370
chr10	29981753	29982304
chr10	30008051	30008409
chr10	30024171	30024529
chr10	30348018	30348352
chr10	30590898	30591409
chr10	30722603	30722809
chr10	30723291	30723551
chr10	31607347	31607731
chr10	31608143	31608662
chr10	31608998	31609280
chr10	31609618	31609944
chr10	31610589	31610794
chr10	31986988	31987220
chr10	31996415	31996656
chr10	31996668	31996897
chr10	32048662	32049027
chr10	32216734	32217086
chr10	32217333	32217617
chr10	32217619	32217824
chr10	32344501	32345421
chr10	32634858	32636340
chr10	33237436	33237681
chr10	33242431	33242649
chr10	33242738	33242948
chr10	33244001	33244246
chr10	33246264	33247857
chr10	33251139	33251345
chr10	33269556	33269834
chr10	33431262	33431470
chr10	33623160	33623380
chr10	33623562	33623806
chr10	33625725	33625949
chr10	33842965	33843192
chr10	34867168	34867376
chr10	35103348	35103724
chr10	35378910	35379449
chr10	35415692	35416732
chr10	35625106	35625707
chr10	35626310	35626515
chr10	38146578	38147117
chr10	43021272	43021717
chr10	43277950	43278320
chr10	43633498	43633724
chr10	43633912	43634216
chr10	43634284	43634562
chr10	43637186	43637407
chr10	43697950	43698195
chr10	43700333	43700538
chr10	43701691	43701896
chr10	43891696	43892351
chr10	43892364	43892663
chr10	43901508	43901713
chr10	43902604	43903199
chr10	43904343	43904674
chr10	44069608	44069920
chr10	44143847	44144230
chr10	44257919	44258124
chr10	44458045	44458250
chr10	45315659	45315870
chr10	45470472	45470727
chr10	45496424	45496761
chr10	46167888	46168111
chr10	47655949	47656385
chr10	48573252	48573457
chr10	49514841	49515315
chr10	49664784	49665026
chr10	49863529	49863743
chr10	49864187	49864436
chr10	50028875	50029080
chr10	50603447	50603652
chr10	50606113	50606325
chr10	50703950	50704265
chr10	50722935	50723629
chr10	50724740	50726481
chr10	50727075	50727334
chr10	50742891	50743154
chr10	50746868	50747073
chr10	51565078	51565670
chr10	51572174	51572386
chr10	52383165	52383370
[truncated: 16,355 more rows]

## Sheet: VH10_CSB_ChipSeqs_+UV2h
chr1	876010	876477
chr1	882739	883400
chr1	886624	887053
chr1	888178	888414
chr1	889714	890014
chr1	890702	891006
chr1	892814	893306
chr1	893906	894249
chr1	896262	896561
chr1	902101	902431
chr1	934871	935115
chr1	1051246	1051491
chr1	1136807	1137129
chr1	1153370	1154298
chr1	1154935	1155547
chr1	1157713	1157980
chr1	1158839	1159250
chr1	1161606	1161842
chr1	1163676	1164120
chr1	1164939	1165728
chr1	1166457	1166803
chr1	1167874	1168136
chr1	1168408	1168894
chr1	1169645	1169956
chr1	1190165	1190416
chr1	1192920	1193350
chr1	1193549	1193958
chr1	1195140	1195520
chr1	1197628	1198097
chr1	1198131	1198412
chr1	1199495	1199755
chr1	1202511	1202768
chr1	1205715	1206697
chr1	1206768	1207014
chr1	1208824	1209328
chr1	1241460	1241699
chr1	1242784	1243035
chr1	1247643	1248200
chr1	1248649	1249115
chr1	1249547	1249954
chr1	1250015	1250527
chr1	1254171	1254407
chr1	1255849	1256677
chr1	1259726	1259962
chr1	1308644	1308962
chr1	1310342	1310849
chr1	1311466	1311819
chr1	1322033	1322277
chr1	1322529	1322814
chr1	1322990	1323468
chr1	1325666	1325971
chr1	1327097	1327536
chr1	1328118	1329065
chr1	1330855	1331198
chr1	1332499	1333310
chr1	1335107	1335404
chr1	1335602	1335846
chr1	1336564	1336827
chr1	1337302	1338105
chr1	1339001	1339348
chr1	1340754	1341073
chr1	1342280	1343516
chr1	1343529	1343821
chr1	1344601	1344837
chr1	1412769	1413135
chr1	1418309	1418703
chr1	1456232	1456556
chr1	1494226	1494517
chr1	1496994	1497349
chr1	1497922	1498357
chr1	1498446	1498697
chr1	1499552	1499855
chr1	1503450	1503711
chr1	1504733	1505869
chr1	1506828	1507176
chr1	1509401	1510144
chr1	1510147	1510387
chr1	1551280	1551646
chr1	1693178	1693414
chr1	1784397	1784640
chr1	1803767	1804127
chr1	1809752	1810231
chr1	1810286	1810797
chr1	1812425	1813433
chr1	1817746	1818184
chr1	1818275	1818550
chr1	1818807	1819071
chr1	1819774	1820029
chr1	1821140	1822574
chr1	2124521	2124763
chr1	2160179	2160440
chr1	2160755	2162001
chr1	2163597	2163952
chr1	2165222	2165732
chr1	2165922	2166207
chr1	2169068	2169498
chr1	2171308	2171678
chr1	2173542	2173817
chr1	2180348	2180592
chr1	2183653	2183955
chr1	2246621	2246928
chr1	2323181	2323478
chr1	2324434	2324927
chr1	2325057	2325314
chr1	2325496	2326177
chr1	2327403	2327933
chr1	2328124	2328470
chr1	2328769	2329179
chr1	2330426	2330763
chr1	2331441	2331971
chr1	2333103	2333435
chr1	2334191	2334587
chr1	2334695	2334949
chr1	2335425	2335748
chr1	2337235	2337540
chr1	2343588	2343899
chr1	2442863	2443131
chr1	2444225	2444464
chr1	2446259	2446540
chr1	2446895	2447134
chr1	2447227	2447463
chr1	2447635	2447874
chr1	2450100	2450481
chr1	2451620	2451856
chr1	2451874	2452427
chr1	2452428	2452664
chr1	2452827	2453163
chr1	2455363	2455612
chr1	2456058	2456776
chr1	2457244	2457635
chr1	2478460	2478699
chr1	3027345	3027598
chr1	3390045	3390400
chr1	3700513	3700771
chr1	3705888	3706329
chr1	3710022	3710285
chr1	3773120	3773403
chr1	3816541	3816890
chr1	4011441	4012032
chr1	6245740	6246117
chr1	6247802	6248068
chr1	6248524	6248760
chr1	6250623	6250867
chr1	6252202	6252442
chr1	6253398	6253634
chr1	6256341	6256591
chr1	6256791	6257084
chr1	6257688	6257984
chr1	6258281	6259794
chr1	6296005	6296255
chr1	6446126	6446363
chr1	6452459	6452775
chr1	6551251	6551632
chr1	6606488	6606746
chr1	6613997	6614841
chr1	6651475	6651711
chr1	6652804	6653134
chr1	6655651	6655985
chr1	6656654	6657530
chr1	6659387	6659891
chr1	6661051	6661300
chr1	6661659	6661896
chr1	6662161	6662697
chr1	6674323	6674867
chr1	6674898	6675475
chr1	6677931	6678212
chr1	6679995	6680783
chr1	6681501	6681738
chr1	6685316	6685832
chr1	6761196	6761457
chr1	6761710	6762046
chr1	6845561	6845858
chr1	6846270	6846506
chr1	6847653	6847942
chr1	6848315	6848601
chr1	6853091	6853368
chr1	7831500	7831868
chr1	7831925	7832576
chr1	7833550	7833919
chr1	7844472	7844775
chr1	7905176	7905774
chr1	8021307	8021543
chr1	8021796	8022390
chr1	8024224	8024507
chr1	8026398	8026687
chr1	8030528	8030768
chr1	8033109	8033588
chr1	8070232	8070990
chr1	8073243	8073537
chr1	8074132	8074483
chr1	8077143	8077470
chr1	8077501	8077764
chr1	8078863	8080135
chr1	8080940	8081184
chr1	8081746	8082229
chr1	8082646	8082917
chr1	8083544	8084348
chr1	8084352	8084770
chr1	8085234	8086424
chr1	8208503	8208739
chr1	8477745	8478096
chr1	8483048	8483284
chr1	8483330	8483837
chr1	8484062	8484313
chr1	8761633	8761924
chr1	8877264	8877519
chr1	8920559	8920841
chr1	8921534	8921851
chr1	8922464	8922784
chr1	8923524	8923856
chr1	8924724	8924970
chr1	8925688	8926053
chr1	8926126	8926478
chr1	8927341	8927980
chr1	8928251	8928616
chr1	8928819	8929632
chr1	8929734	8930079
chr1	8930530	8930812
chr1	8931129	8931884
chr1	8931960	8932497
chr1	8932881	8933152
chr1	8933190	8934356
chr1	8934645	8934978
chr1	8935114	8935413
chr1	8935572	8936702
chr1	8936889	8937161
chr1	8937294	8937575
chr1	8937870	8938966
chr1	9188737	9189033
chr1	9227743	9228130
chr1	9229635	9229961
chr1	9230053	9230289
chr1	9232126	9232367
chr1	9233885	9234202
chr1	9234697	9235192
chr1	9235377	9235613
chr1	9237531	9238242
chr1	9238584	9239067
chr1	9239241	9239481
chr1	9239493	9239875
chr1	9239937	9240535
chr1	9240562	9243557
chr1	9243834	9244086
chr1	9256511	9256787
chr1	9294872	9295461
chr1	9352926	9353193
chr1	9353230	9353986
chr1	9354373	9356657
chr1	9356787	9357882
chr1	9360200	9360546
chr1	9360843	9361254
chr1	9362381	9362717
chr1	9362727	9363173
chr1	9363672	9363963
chr1	9364136	9364646
chr1	9365691	9366451
chr1	9371630	9371921
chr1	9374763	9375336
chr1	9375640	9375910
chr1	9376043	9376310
chr1	9600013	9600381
chr1	9883155	9883422
chr1	9883435	9883833
chr1	9934909	9935163
chr1	10270459	10270746
chr1	10270908	10271393
chr1	10271882	10272273
chr1	10285932	10286370
chr1	10459319	10459661
chr1	10459776	10460167
chr1	11072628	11073580
chr1	11074232	11074540
chr1	11075156	11075416
chr1	11075492	11075811
chr1	11078913	11079174
chr1	11084386	11084778
chr1	11085068	11085426
chr1	11085660	11086027
chr1	11086699	11087049
chr1	11090001	11090254
chr1	11090757	11091157
chr1	11114490	11115316
chr1	11116090	11116613
chr1	11116649	11117652
chr1	11117752	11118004
chr1	11118561	11119381
chr1	11119458	11119914
chr1	11120358	11120651
chr1	11159350	11159689
chr1	11313216	11313519
chr1	11316874	11317169
chr1	11322255	11322577
chr1	11339948	11340384
chr1	11741084	11741354
chr1	11796269	11796847
chr1	11865766	11866002
chr1	11994831	11995301
chr1	11997400	11997733
chr1	12002434	12002670
chr1	12079527	12079836
chr1	12289896	12290339
chr1	14026768	14027065
chr1	14075910	14076852
chr1	14076932	14077175
chr1	14078003	14078340
chr1	14079987	14080410
chr1	15738236	15738515
chr1	15853378	15853972
chr1	15944239	15944839
chr1	16010672	16011251
chr1	16012483	16012762
chr1	16017097	16017488
chr1	16020116	16020458
chr1	16085570	16086065
chr1	16087355	16087673
chr1	16087982	16088218
chr1	16088312	16088557
chr1	16090400	16091310
chr1	16091495	16091928
chr1	16161147	16161495
chr1	16174288	16174641
chr1	16175050	16175353
chr1	16176585	16176836
chr1	16177020	16177315
chr1	16287831	16288233
chr1	16292822	16293093
chr1	16301593	16302194
chr1	16461212	16461450
chr1	16465138	16465374
chr1	16466537	16466892
chr1	16468256	16468828
chr1	16470243	16470610
chr1	16471410	16472532
chr1	16472666	16473494
chr1	16474076	16474372
chr1	16475524	16475964
chr1	16476421	16476770
chr1	16476922	16477350
chr1	16477374	16477694
chr1	16477780	16478552
chr1	16478620	16480137
chr1	16480332	16480789
chr1	16481581	16482754
chr1	16678441	16679218
chr1	16693757	16694163
chr1	16694300	16694810
chr1	16699408	16699644
chr1	16767146	16767384
chr1	16767569	16768220
chr1	16770126	16770798
chr1	16771954	16772191
chr1	16775619	16776013
chr1	16939706	16940027
chr1	17380126	17380622
chr1	17754211	17754737
chr1	17759777	17760059
chr1	17761741	17761988
chr1	17763437	17763915
chr1	17764096	17764372
chr1	17764690	17765945
chr1	17866281	17866534
chr1	18754786	18755065
chr1	19274948	19275238
chr1	19275462	19275721
chr1	19282219	19283212
chr1	19524686	19524987
chr1	19525669	19526201
chr1	19530661	19530981
chr1	19535958	19536819
chr1	19539067	19539303
chr1	19542624	19542863
chr1	19544983	19545240
chr1	19547236	19547516
chr1	19549857	19550106
chr1	19565083	19565618
chr1	19565759	19566162
chr1	19568798	19569097
chr1	19577510	19577757
chr1	19577969	19578767
chr1	19579839	19580161
chr1	19580169	19580482
chr1	19580853	19581590
chr1	19583928	19584398
chr1	19584623	19585566
chr1	19585848	19586154
chr1	19586697	19587226
chr1	19638182	19638505
chr1	19639426	19639680
chr1	19639916	19640376
chr1	19641777	19642277
chr1	19642308	19642615
chr1	19645449	19645695
chr1	19648888	19649164
chr1	19649645	19649881
chr1	19653350	19653615
chr1	19761658	19761906
chr1	19765956	19766217
chr1	19795183	19795669
chr1	19801054	19801299
chr1	19802100	19802476
chr1	19803083	19803347
chr1	19804927	19805347
chr1	19805954	19806860
chr1	19807528	19808042
chr1	19808492	19808728
chr1	19809801	19810060
chr1	19810276	19811423
chr1	19811462	19812142
chr1	19812293	19813004
chr1	19923247	19924861
chr1	19925855	19926280
chr1	19926621	19927293
chr1	19929414	19929650
chr1	19934449	19934759
chr1	19970260	19970683
chr1	19970789	19971521
chr1	19971522	19971767
chr1	19972364	19972638
chr1	19974493	19975209
chr1	19975314	19975666
chr1	19984462	19984698
chr1	20208966	20210078
chr1	20214514	20214827
chr1	20216543	20216794
chr1	20810294	20810530
chr1	20810667	20811369
chr1	20812057	20812465
chr1	20834217	20834490
chr1	20979300	20979570
chr1	20980444	20980788
chr1	21106324	21106565
chr1	21112464	21112911
chr1	21113599	21113854
chr1	21498680	21499041
chr1	21501616	21501957
chr1	21502119	21502696
chr1	21503087	21503451
chr1	21650919	21651167
chr1	21664359	21664604
chr1	21671774	21672027
chr1	21672264	21672593
chr1	22257799	22258035
chr1	22262955	22263254
chr1	22263265	22263647
chr1	22351979	22352358
chr1	22379111	22380704
chr1	22381750	22382175
chr1	22382502	22382786
chr1	22383099	22383377
chr1	22383463	22383778
chr1	22384509	22384802
chr1	22386955	22387238
chr1	22390622	22390927
chr1	22391750	22392159
chr1	22394278	22394525
chr1	22401112	22401405
chr1	22778248	22778870
chr1	23345829	23346066
chr1	23494100	23494444
chr1	23494660	23495296
chr1	23664355	23664599
chr1	23669814	23670859
chr1	23695346	23695637
chr1	23806859	23807179
chr1	23881038	23881314
chr1	23881613	23881849
chr1	23883729	23884114
chr1	23884121	23886357
chr1	24018170	24020012
chr1	24020067	24023744
chr1	24025010	24025376
chr1	24025382	24025638
chr1	24026232	24026750
chr1	24027121	24027481
chr1	24027493	24027986
chr1	24028624	24029571
chr1	24031185	24031517
chr1	24034015	24034663
chr1	24035836	24036079
chr1	24038109	24038484
chr1	24070131	24070665
chr1	24071161	24071560
chr1	24074425	24074681
chr1	24075170	24075419
chr1	24075481	24075732
chr1	24076155	24076398
chr1	24077630	24078363
chr1	24078737	24079143
chr1	24080011	24080734
chr1	24082415	24082837
chr1	24104883	24105441
chr1	24105500	24106115
chr1	24106247	24106576
chr1	24108858	24109151
chr1	24117726	24118404
chr1	24118537	24118843
chr1	24119112	24119466
chr1	24119985	24120573
chr1	24122106	24122959
chr1	24126999	24127489
chr1	24151496	24151909
chr1	24285968	24286225
chr1	24286285	24287593
chr1	24290903	24291285
chr1	24294780	24295078
chr1	24298319	24298696
chr1	24299779	24300133
chr1	24302024	24302585
chr1	24303098	24303882
chr1	24304115	24305024
chr1	24305351	24305609
chr1	24305925	24306916
chr1	24969996	24970945
chr1	24975180	24975471
chr1	24976345	24976701
chr1	24983690	24983987
chr1	25070578	25070814
chr1	25071575	25073795
chr1	25074052	25074956
chr1	25075267	25075520
chr1	25075729	25076062
chr1	25076512	25076919
chr1	25077231	25077588
chr1	25079565	25080281
chr1	25080514	25081196
chr1	25086008	25086517
chr1	25087174	25087538
chr1	25087796	25088453
chr1	25088685	25089458
chr1	25096835	25097112
chr1	25558678	25559018
chr1	25566671	25567230
chr1	25568360	25568695
chr1	25568766	25569367
chr1	25569805	25570202
chr1	25570427	25571167
chr1	25571299	25574016
chr1	25574171	25574434
chr1	25664866	25665685
chr1	25670293	25670531
chr1	26126810	26127046
chr1	26131427	26131706
chr1	26135645	26135955
chr1	26137190	26137426
chr1	26146289	26146582
chr1	26186010	26186268
chr1	26226331	26226578
chr1	26324699	26325027
chr1	26496717	26497010
chr1	26497119	26497403
chr1	26606728	26607276
chr1	26607362	26607734
chr1	26611802	26612042
chr1	26758832	26759340
chr1	26799090	26799387
chr1	26946761	26947749
chr1	27019368	27019639
chr1	27021730	27022420
chr1	27022473	27023118
chr1	27023744	27024629
chr1	27027067	27027303
chr1	27032485	27032778
chr1	27098201	27098461
chr1	27113332	27114048
chr1	27114723	27114986
chr1	27153077	27153313
chr1	27176481	27176717
chr1	27203891	27204127
chr1	27205850	27206127
chr1	27206154	27206647
chr1	27207240	27207533
chr1	27209003	27209768
chr1	27210675	27211127
chr1	27212456	27212695
chr1	27213598	27214033
chr1	27215250	27215510
chr1	27215717	27215993
chr1	27216081	27216586
chr1	27222525	27222795
chr1	27248962	27249215
chr1	27250352	27250589
chr1	27254576	27254835
chr1	27256841	27257105
chr1	27263377	27263626
chr1	27263633	27263872
chr1	27264461	27264803
chr1	27317766	27318034
chr1	27318146	27318490
chr1	27320168	27322008
chr1	27322445	27323378
chr1	27323386	27323694
chr1	27323817	27325325
chr1	27325425	27325841
chr1	27325876	27326176
chr1	27326219	27326459
chr1	27326636	27327152
chr1	27327299	27327560
chr1	27328535	27328876
chr1	27377803	27378632
chr1	27452677	27452988
chr1	27455821	27456125
chr1	27457137	27457407
chr1	27462931	27463406
chr1	27464508	27464767
chr1	27466944	27467180
chr1	27468016	27468333
chr1	27469630	27469888
chr1	27470893	27471202
chr1	27471793	27472149
chr1	27474538	27475039
chr1	27476399	27476773
chr1	27476910	27477578
chr1	27478036	27478489
chr1	27478689	27480763
chr1	27481289	27481837
chr1	27648511	27649102
chr1	27650040	27650366
chr1	27653316	27653587
chr1	27654609	27654845
chr1	27655894	27656163
chr1	27658138	27658376
chr1	27658551	27658865
chr1	27658867	27659185
chr1	27659991	27660263
chr1	27660390	27660626
chr1	27662771	27663101
chr1	27801750	27802092
chr1	27815428	27815706
chr1	27816020	27816473
chr1	27920421	27920657
chr1	27928867	27929238
chr1	27995696	27996020
chr1	28100430	28100791
chr1	28102179	28102652
chr1	28103338	28103599
chr1	28103822	28104063
chr1	28104509	28105095
chr1	28114417	28114845
chr1	28157115	28157931
chr1	28162257	28162681
chr1	28240716	28240991
chr1	28557151	28557483
chr1	28562631	28562883
chr1	28586027	28586567
chr1	28586701	28587284
chr1	28587341	28587598
chr1	28587834	28588200
chr1	28589781	28590284
chr1	28594131	28594397
chr1	28598547	28598816
chr1	28599518	28600127
chr1	28600280	28600516
chr1	28601174	28601417
chr1	28607346	28607582
chr1	28832487	28834323
chr1	28834373	28835806
chr1	28836048	28837773
chr1	28840010	28840279
chr1	28841425	28841715
chr1	28901220	28901533
chr1	28903385	28903621
chr1	28903684	28904007
chr1	28904371	28905739
chr1	28905914	28906665
chr1	28906826	28908400
chr1	28968904	28969610
chr1	28995706	28995947
chr1	28996024	28996268
chr1	29063298	29063859
chr1	29064002	29064943
chr1	29065232	29065774
chr1	29066580	29066975
chr1	29068978	29069361
chr1	29070614	29071348
chr1	29071596	29071835
chr1	29072750	29072996
chr1	29076312	29076551
chr1	29081635	29081923
chr1	29449275	29449690
chr1	29449906	29450551
chr1	29450634	29451348
chr1	29475476	29475779
chr1	29488127	29488379
chr1	29505082	29505593
chr1	29505953	29506695
chr1	29507098	29508165
chr1	29508505	29508741
chr1	29549236	29549492
chr1	29557170	29557414
chr1	29563240	29563612
chr1	30852063	30852300
chr1	31191675	31192088
chr1	31504623	31504877
chr1	31516514	31516750
chr1	31524383	31524654
chr1	31525421	31525747
chr1	31527723	31528230
chr1	31528405	31528697
chr1	31531967	31532424
chr1	31536349	31536612
chr1	31537117	31538824
chr1	31627958	31628254
chr1	31769003	31769321
chr1	32109914	32110206
chr1	32166736	32167054
chr1	32168293	32168677
chr1	32168974	32169293
chr1	32169356	32169693
chr1	32254559	32254801
chr1	32254884	32255437
chr1	32256132	32256897
chr1	32257413	32258206
chr1	32258346	32258813
chr1	32259075	32259621
chr1	32260894	32261267
chr1	32261528	32264226
chr1	32382550	32382819
chr1	32394880	32395266
chr1	32396344	32396774
chr1	32397010	32397299
chr1	32398534	32398991
chr1	32399919	32400175
chr1	32400722	32401198
chr1	32401206	32401460
chr1	32402266	32404198
chr1	32421743	32421998
chr1	32478771	32480955
chr1	32481032	32481643
chr1	32484801	32485084
chr1	32486677	32486930
chr1	32489081	32489369
chr1	32502207	32502467
chr1	32512332	32512568
chr1	32538038	32538424
chr1	32542399	32542677
chr1	32573489	32574019
chr1	32574040	32574485
chr1	32578475	32578803
chr1	32645294	32646556
chr1	32646734	32647393
chr1	32649615	32650278
chr1	32651921	32652389
chr1	32653320	32653716
chr1	32655640	32655936
chr1	32656071	32656319
chr1	32656856	32657165
chr1	32658601	32658859
chr1	32660217	32660930
chr1	32688009	32688866
chr1	32689328	32689874
chr1	32691847	32692141
chr1	32693023	32694156
chr1	32694157	32694436
chr1	32694469	32694869
chr1	32706233	32706517
chr1	32707197	32707461
chr1	32757817	32758565
chr1	32796594	32796997
chr1	32797280	32797722
chr1	32798695	32799469
chr1	32799480	32799814
chr1	32800017	32801978
chr1	32802044	32802280
chr1	32965937	32966243
chr1	33115853	33116131
chr1	33135488	33136737
chr1	33159050	33159286
chr1	33160520	33160765
chr1	33160821	33161287
chr1	33161390	33161700
chr1	33164078	33164592
chr1	33164940	33165178
chr1	33165511	33165986
chr1	33166794	33168436
chr1	33168583	33169052
chr1	33169102	33169406
chr1	33270900	33271136
chr1	33272258	33272494
chr1	33274174	33274410
chr1	33276405	33276664
chr1	33277379	33277777
chr1	33278591	33279013
chr1	33279057	33279544
chr1	33279643	33280677
chr1	33282079	33283699
chr1	33498953	33499269
chr1	33501144	33501380
chr1	33501470	33502338
chr1	33647046	33647310
chr1	33789078	33789530
chr1	33789585	33789929
chr1	33790231	33791108
chr1	33791263	33791530
chr1	33793302	33793557
chr1	33794336	33794615
chr1	33794699	33795032
chr1	33796772	33797194
chr1	33797852	33798802
chr1	33799885	33800198
chr1	33800417	33800689
chr1	33802710	33803190
chr1	33803509	33803859
chr1	33804351	33805328
chr1	33805329	33805638
chr1	33805640	33806255
chr1	33807188	33808392
chr1	33809096	33809584
chr1	33810735	33811103
chr1	33811560	33812588
chr1	33812667	33814243
chr1	33814325	33815407
chr1	33815652	33815891
chr1	33899488	33899767
chr1	33938095	33938899
chr1	35318610	35319076
chr1	35324076	35324312
chr1	35324434	35324672
chr1	35325017	35325404
chr1	35450746	35451165
chr1	35545036	35545306
chr1	35640019	35640276
chr1	35643207	35643535
chr1	35643851	35644604
chr1	35645677	35646502
chr1	35646678	35647034
chr1	35647354	35647734
chr1	35647889	35648245
chr1	35648248	35648640
chr1	35648995	35649606
chr1	35649876	35651237
chr1	35651379	35652420
chr1	35652514	35653088
chr1	35653344	35654000
chr1	35654060	35654480
chr1	35654694	35655574
chr1	35655799	35658804
chr1	35734249	35734663
chr1	35734764	35735322
chr1	36022378	36022779
chr1	36022788	36023076
chr1	36023884	36024699
chr1	36024720	36025520
chr1	36026643	36027194
chr1	36029699	36029936
chr1	36030058	36030510
chr1	36030627	36030910
chr1	36031040	36031289
chr1	36037523	36037759
chr1	36094696	36094932
chr1	36097849	36098085
chr1	36179679	36179918
chr1	36180070	36180354
chr1	36181029	36181387
chr1	36181507	36181797
chr1	36182594	36183032
chr1	36183696	36184320
chr1	36396221	36396877
chr1	36554508	36554997
chr1	36555461	36556020
chr1	36557477	36557713
chr1	36557956	36558192
chr1	36558902	36559312
chr1	36559523	36559759
chr1	36614200	36614493
chr1	36614621	36615066
chr1	36621324	36621560
chr1	36621903	36622282
chr1	36622415	36624399
chr1	36625137	36625535
chr1	36626188	36626448
chr1	36626497	36627073
chr1	36627137	36627398
chr1	36628119	36628444
chr1	36628468	36628855
chr1	36629772	36630587
chr1	36632393	36633209
chr1	36634251	36634570
chr1	36637758	36638348
chr1	36638847	36639295
chr1	36644382	36644664
chr1	36645275	36645569
chr1	36690173	36690604
chr1	36690690	36690990
chr1	36691105	36691355
chr1	36692457	36692700
chr1	36696801	36697129
chr1	36699806	36700216
chr1	36720623	36720868
chr1	36772645	36773023
chr1	36786826	36787280
chr1	36787321	36788271
chr1	36788274	36789167
chr1	36834983	36835394
chr1	36838300	36838620
chr1	36839758	36840244
chr1	36851031	36851490
chr1	36851896	36852235
chr1	36863414	36863654
chr1	36929685	36929991
chr1	37940036	37943712
chr1	37943915	37944160
chr1	37944459	37944992
chr1	37945042	37946075
chr1	37946417	37947151
chr1	37947265	37948105
chr1	37948505	37948934
chr1	37979741	37980064
chr1	37980068	37980593
chr1	38012271	38012702
chr1	38019572	38019890
chr1	38037558	38037839
chr1	38051168	38051420
chr1	38054751	38054995
chr1	38055207	38055443
chr1	38055946	38056304
chr1	38056342	38056628
chr1	38058764	38059070
chr1	38059224	38059511
chr1	38060815	38061489
chr1	38154916	38155366
chr1	38259454	38259793
chr1	38268833	38269128
chr1	38269280	38269546
chr1	38269832	38270279
chr1	38270357	38270671
chr1	38271187	38271500
chr1	38272896	38273645
chr1	38273646	38274884
chr1	38274886	38275332
chr1	38325418	38326166
chr1	38409262	38409578
chr1	38411722	38412161
chr1	38412268	38412504
chr1	38454082	38454537
chr1	38455097	38456051
chr1	38460606	38461148
chr1	38461942	38462464
chr1	38463334	38463630
chr1	38463750	38464160
chr1	38464172	38464622
chr1	38464724	38466972
chr1	38467024	38467673
chr1	38468271	38468507
chr1	38469163	38471191
chr1	38478573	38479159
chr1	38483358	38483659
chr1	38487857	38488130
chr1	38488588	38488864
chr1	38492431	38492667
chr1	38492800	38493147
chr1	39456992	39457970
chr1	39458331	39458582
chr1	39459912	39460226
chr1	39460785	39461242
chr1	39463200	39463887
chr1	39464542	39465171
chr1	39467252	39467488
chr1	39467640	39467878
chr1	39469006	39469349
chr1	39470149	39470620
chr1	39471868	39472233
chr1	39472236	39472583
chr1	39492539	39492841
chr1	39570765	39571046
chr1	39571076	39571312
chr1	39571452	39571688
chr1	39680022	39680258
chr1	40029323	40030292
chr1	40030325	40031191
chr1	40031844	40032312
chr1	40032963	40033324
chr1	40034191	40034758
chr1	40035233	40035507
chr1	40036229	40036735
chr1	40036759	40037150
chr1	40037691	40038479
chr1	40038764	40039215
chr1	40039541	40042171
chr1	40042177	40042655
chr1	40347126	40347403
chr1	40430375	40430619
chr1	40505820	40507941
chr1	40507976	40509041
chr1	40510946	40511219
chr1	40511583	40511831
chr1	40512918	40513705
chr1	40516602	40516867
chr1	40520645	40520888
chr1	40522279	40522626
chr1	40522922	40523186
chr1	40527540	40527900
chr1	40529487	40529770
chr1	40627090	40627763
chr1	40628855	40629091
chr1	40655163	40655502
chr1	40723219	40724181
chr1	40974391	40974851
chr1	40979977	40980269
chr1	41157125	41157803
chr1	41158051	41158455
chr1	41433213	41433608
chr1	41444950	41445187
chr1	41445378	41445943
chr1	41446036	41446452
chr1	41447060	41447363
chr1	41447368	41447636
chr1	41447647	41447883
chr1	41450918	41451257
chr1	41451262	41451744
chr1	41451826	41452495
chr1	41454058	41454497
chr1	41454521	41455017
chr1	41455386	41455861
chr1	41456127	41456726
chr1	41462211	41462492
chr1	41465380	41465787
chr1	41472913	41473196
chr1	42800174	42801199
chr1	42923924	42924174
chr1	43147504	43147857
chr1	43148781	43149406
chr1	43149630	43150466
chr1	43151388	43151753
chr1	43152520	43152807
chr1	43153389	43153817
chr1	43154186	43154800
chr1	43155032	43155821
chr1	43156183	43156424
chr1	43158084	43158499
chr1	43159772	43160065
chr1	43160641	43160878
chr1	43161171	43161690
chr1	43161921	43162213
chr1	43164565	43164819
chr1	43164834	43165082
chr1	43165168	43165410
chr1	43165626	43166260
chr1	43221501	43221766
chr1	43224896	43225181
chr1	43230550	43230881
chr1	43231571	43232674
chr1	43232901	43233443
chr1	43423305	43423626
chr1	43630029	43630343
chr1	43631140	43631595
chr1	43633444	43633723
chr1	43634771	43635066
chr1	43635564	43635857
chr1	43637264	43637730
chr1	43829133	43829436
chr1	43830210	43830647
chr1	43831475	43832942
chr1	43833249	43833541
chr1	43847341	43847647
chr1	43848609	43849244
chr1	43849657	43850088
chr1	43851497	43851733
chr1	43852097	43852335
chr1	43854216	43854664
chr1	43854736	43855470
chr1	43855658	43856093
chr1	43919242	43919554
chr1	43997916	43998293
chr1	44116239	44116496
chr1	44172610	44172992
chr1	44174735	44175089
chr1	44436218	44436455
chr1	44436762	44437003
chr1	44437259	44437884
chr1	44440571	44440979
chr1	44441185	44441510
chr1	44444228	44444759
chr1	44445109	44445362
chr1	44446202	44446548
chr1	44447945	44448192
chr1	44448411	44448715
chr1	44448924	44449212
chr1	44495988	44496240
chr1	44678812	44679206
chr1	44817520	44817756
chr1	45097768	45098058
chr1	45098103	45098394
chr1	45100411	45100663
chr1	45100833	45101122
chr1	45102907	45103178
chr1	45103465	45103704
chr1	45108165	45108401
chr1	45173329	45173565
chr1	45240837	45244396
chr1	45244497	45244792
chr1	45265778	45266983
chr1	45267150	45270619
chr1	45270670	45271721
chr1	45271798	45272974
chr1	45273046	45275425
chr1	45275563	45276041
chr1	45276090	45276703
chr1	45276888	45278130
chr1	45278696	45279731
chr1	45282954	45283355
chr1	45769662	45769974
chr1	45805321	45805813
chr1	45807971	45808208
chr1	45810667	45810912
chr1	45975923	45976541
chr1	45978145	45978592
chr1	45979950	45980218
chr1	45980289	45980852
chr1	45982532	45982833
chr1	45984694	45985193
chr1	45985377	45985630
chr1	45986755	45987742
chr1	45987855	45988145
chr1	46049828	46050122
chr1	46050226	46050568
chr1	46151295	46152050
chr1	46153782	46154036
chr1	46660874	46661113
chr1	46663009	46663245
chr1	46746943	46747188
chr1	46750852	46751113
chr1	46760859	46761095
chr1	46762376	46762687
chr1	46763181	46763497
chr1	46764599	46764857
chr1	46766182	46766757
chr1	46766765	46768940
chr1	46806089	46806798
chr1	47077224	47077572
chr1	47081555	47081867
chr1	47082038	47082367
chr1	47177822	47178099
chr1	47183136	47183384
chr1	47184824	47185157
chr1	47800455	47800705
chr1	47903456	47903693
chr1	51434971	51435207
chr1	51702365	51702740
chr1	51984591	51984827
chr1	52341132	52341434
chr1	52343881	52344158
chr1	52344192	52344471
chr1	52422265	52422515
chr1	52428853	52429107
chr1	52429924	52430416
chr1	52434323	52434629
chr1	52435969	52436250
chr1	52442910	52443190
chr1	52443531	52443791
chr1	52447825	52448137
chr1	52450208	52450571
chr1	52450818	52451063
chr1	52451086	52451764
chr1	52452673	52453095
chr1	52453127	52454258
chr1	52454262	52456493
chr1	52497941	52498622
chr1	52498693	52499343
chr1	52499371	52499660
chr1	52818374	52818645
chr1	52874771	52875017
chr1	52877209	52877449
chr1	52879785	52880211
chr1	53018670	53018914
chr1	53161379	53161617
chr1	53703859	53704246
chr1	54355099	54355546
chr1	54411038	54411412
chr1	54411886	54413016
chr1	54415606	54415898
chr1	54417813	54418109
chr1	54518017	54518476
chr1	54518707	54519019
chr1	54666227	54666551
chr1	54671056	54671304
chr1	54871180	54871453
chr1	55008113	55008364
chr1	55181363	55181669
chr1	55190738	55190979
chr1	55352272	55352551
chr1	55677644	55677894
chr1	55679450	55679726
chr1	55679755	55680537
chr1	55680832	55681077
chr1	56046425	56046893
chr1	59158030	59158369
chr1	59158376	59158612
chr1	59159171	59159440
chr1	59159551	59159858
chr1	59164159	59164778
chr1	59164785	59165064
chr1	59165435	59165763
chr1	59246586	59249777
chr1	59522794	59523030
chr1	61515546	61515860
chr1	61549176	61549473
chr1	61671001	61671570
chr1	62190390	62190808
chr1	63153322	63153558
chr1	63153562	63153937
chr1	63153994	63154266
chr1	63988913	63989220
chr1	64785871	64786114
chr1	64808929	64809230
chr1	64937060	64937319
chr1	65431366	65432153
chr1	65886370	65886621
chr1	65886705	65886974
chr1	66258650	66258887
chr1	66999061	66999462
chr1	67000145	67000383
chr1	67001000	67001280
chr1	67016088	67016327
chr1	67028173	67028442
chr1	67030473	67030813
chr1	67395746	67396678
chr1	67405755	67406032
chr1	67518672	67518980
chr1	67519076	67519627
chr1	67867448	67867705
chr1	67875784	67876027
chr1	67880196	67880474
chr1	67882906	67883323
chr1	67884752	67885203
chr1	67885673	67885994
chr1	67891221	67892077
chr1	67892237	67892473
chr1	67892533	67893046
chr1	67893049	67893290
chr1	67893392	67893631
chr1	67894420	67895636
chr1	68123891	68124688
chr1	68150586	68154996
chr1	68155286	68155644
chr1	68284968	68285205
chr1	68287314	68287553
chr1	68290891	68291169
chr1	68293894	68294865
chr1	68297624	68297883
chr1	68298114	68298460
chr1	68298507	68299322
chr1	68691534	68691804
chr1	68696815	68697177
chr1	68697407	68697824
chr1	68697928	68698243
chr1	70671246	70671482
chr1	70677608	70677873
chr1	70681033	70681416
chr1	70687086	70687523
chr1	70689586	70689833
chr1	70689985	70690287
chr1	70690322	70690576
chr1	70691208	70691448
chr1	70692359	70692611
chr1	70693448	70693853
chr1	70813014	70813379
chr1	70819507	70819751
chr1	70819758	70820861
chr1	71524017	71524302
chr1	71526830	71527291
chr1	71536871	71537599
chr1	71539610	71540116
chr1	71540384	71540693
chr1	71543957	71544313
chr1	71545851	71546115
chr1	71546333	71546740
chr1	72748415	72748730
chr1	74294830	74295351
chr1	74750159	74750738
chr1	74886510	74886896
chr1	76190399	76190743
chr1	76251905	76253648
chr1	76254003	76254397
chr1	76254471	76254793
chr1	76254860	76255114
chr1	76255272	76255508
chr1	76255732	76256027
chr1	76258913	76259540
chr1	76259904	76260268
chr1	76262884	76263129
chr1	76266276	76266530
chr1	77878203	77878439
chr1	78148103	78149355
chr1	78353871	78354128
chr1	78422967	78423204
chr1	78426350	78426588
chr1	78426934	78427198
chr1	78432206	78432476
chr1	78439398	78439772
chr1	78440053	78440363
chr1	78442177	78442890
chr1	78443467	78444663
chr1	78444827	78445398
chr1	78471516	78471777
chr1	81606854	81607619
chr1	82268418	82268654
chr1	82350039	82350320
chr1	84543082	84543359
chr1	84945009	84945543
chr1	84959800	84960138
chr1	84961323	84961614
chr1	84961843	84962241
chr1	84962960	84963499
chr1	84965713	84966327
chr1	84966912	84967460
chr1	84969153	84969753
chr1	84969965	84970676
chr1	84970817	84972496
chr1	85039457	85040518
chr1	85381858	85382502
chr1	85665848	85666172
chr1	85716508	85716810
chr1	85716935	85717171
chr1	85717506	85717777
chr1	85717778	85718136
chr1	85718757	85719358
chr1	85719799	85720110
chr1	85721193	85721474
chr1	85721715	85722170
chr1	85723994	85725495
chr1	85734687	85734936
chr1	85735158	85735511
chr1	85735638	85735978
chr1	85737822	85738250
chr1	85738668	85739352
chr1	85739355	85739927
chr1	85740650	85741137
chr1	85741163	85742338
chr1	85744715	85745047
chr1	85906090	85906328
chr1	85911351	85911656
chr1	85920326	85920594
chr1	85921689	85922014
chr1	85923741	85924017
chr1	85929302	85931679
chr1	85986742	85987048
chr1	86022946	86023195
chr1	86033947	86034259
chr1	86034538	86035108
chr1	86035197	86035533
chr1	86035574	86035950
chr1	86036599	86037085
chr1	86037343	86037851
chr1	86038056	86038424
chr1	86038906	86039583
chr1	86039638	86040475
chr1	86040873	86041226
chr1	86041827	86044020
chr1	86045146	86045496
chr1	86045503	86045847
chr1	86046331	86049500
chr1	86050399	86050786
chr1	86170727	86171104
chr1	86171232	86171862
chr1	86173071	86174068
chr1	86208281	86209047
chr1	87170389	87171343
chr1	87171923	87172369
chr1	87368492	87368728
chr1	87369848	87370782
chr1	87374372	87374608
chr1	87374882	87375251
chr1	87378906	87379214
chr1	87379234	87379891
chr1	87381042	87381595
chr1	89150213	89150454
chr1	89339855	89340318
chr1	89340966	89341239
chr1	89341265	89341501
chr1	89346932	89347277
chr1	89347511	89347756
chr1	89348396	89348714
chr1	89349405	89349655
chr1	89354916	89355237
chr1	89356402	89356747
chr1	89356913	89357304
chr1	89457945	89458217
chr1	90098825	90099182
chr1	90460681	90461395
chr1	90462339	90462575
chr1	90464836	90465072
chr1	90466274	90466597
chr1	91472214	91472496
chr1	91481002	91481269
chr1	91485418	91485693
chr1	91486372	91486717
chr1	91486778	91487762
chr1	91966722	91967059
chr1	92191560	92191813
chr1	92351552	92351873
chr1	92764140	92765274
chr1	92778899	92779395
chr1	93297449	93299020
chr1	93299206	93300379
chr1	93300724	93301151
chr1	93301316	93301844
chr1	93301932	93302944
chr1	93303571	93303841
chr1	93303920	93304554
chr1	93305033	93305275
chr1	93305578	93306674
chr1	93307314	93307554
chr1	93307666	93308199
chr1	93308221	93308516
chr1	93426814	93427070
chr1	93427072	93427909
chr1	93544527	93544938
chr1	93545335	93545688
chr1	93626939	93627271
chr1	93630349	93630617
chr1	93641602	93641889
chr1	93644004	93644251
chr1	93645302	93645711
chr1	93646466	93646707
chr1	93810876	93812067
chr1	93812292	93812834
chr1	93823496	93823790
chr1	93913934	93914209
chr1	94080792	94081036
chr1	94130947	94131211
chr1	94133034	94133391
chr1	94137680	94137930
chr1	94138318	94138649
chr1	94138788	94139441
chr1	94141562	94141822
chr1	94141915	94142578
chr1	94142904	94143145
chr1	94144260	94144753
chr1	94144788	94147572
chr1	94312654	94313301
chr1	94341742	94342219
chr1	94342829	94343259
chr1	94344040	94344795
chr1	94364150	94364399
chr1	94365576	94365867
chr1	94366365	94366809
chr1	94374326	94374617
chr1	94374827	94375063
chr1	94684657	94684899
chr1	94686403	94686667
chr1	94698815	94699424
chr1	94699941	94700294
chr1	94701370	94701987
chr1	94702406	94703607
chr1	94711267	94711638
chr1	94712114	94712431
chr1	94712712	94713332
chr1	94883957	94884331
chr1	95002820	95003085
chr1	95004947	95005820
chr1	95005939	95006278
chr1	95006604	95007378
chr1	95376946	95377182
chr1	95377799	95378067
chr1	95379823	95380069
chr1	95381193	95381541
chr1	95384795	95385147
chr1	95385354	95385614
chr1	95385851	95386204
chr1	95388562	95388991
chr1	95390870	95392714
chr1	96881751	96882026
chr1	97187728	97188187
chr1	99931168	99931519
chr1	100435422	100435871
chr1	100503638	100504952
chr1	100507742	100508075
chr1	100509114	100509354
chr1	100515939	100516298
chr1	100598716	100598952
chr1	101361613	101361970
chr1	101491177	101491935
chr1	107682458	107682694
chr1	107683830	107684103
chr1	108740290	108740573
chr1	108742486	108742893
chr1	109103133	109103432
chr1	109235348	109236251
chr1	109238159	109238539
chr1	109241667	109242699
chr1	109246818	109247054
chr1	109289161	109289891
chr1	109388752	109388988
chr1	109498389	109498633
chr1	109505534	109505967
chr1	109583978	109584750
chr1	109606947	109607230
chr1	109608952	109609299
chr1	109610375	109611156
chr1	109613300	109613536
chr1	109615485	109616141
chr1	109617645	109618698
chr1	109633106	109633359
chr1	109642739	109643335
chr1	109756397	109756794
chr1	109756917	109757664
chr1	109757936	109758190
chr1	109767859	109768127
chr1	109960510	109960748
chr1	109968455	109969143
chr1	110026714	110027032
chr1	110031854	110032091
chr1	110036871	110037113
chr1	110090826	110091188
chr1	110091343	110092039
chr1	110105266	110105576
chr1	110108590	110108829
chr1	110162978	110163260
chr1	110163278	110163873
chr1	110165011	110165267
chr1	110165386	110165808
chr1	110166639	110166896
chr1	110168620	110168863
chr1	110168874	110169116
chr1	110170960	110171241
chr1	110171310	110171555
chr1	110453170	110453437
chr1	110454572	110454936
chr1	110466373	110466641
chr1	110527400	110529022
chr1	110530295	110530571
chr1	110531203	110531626
chr1	110532415	110532660
chr1	110534369	110534653
chr1	110535200	110535436
chr1	110536094	110536765
chr1	110542794	110543170
chr1	110544184	110544446
chr1	110555649	110555958
chr1	110577221	110578345
chr1	110581313	110581979
chr1	110581986	110582603
chr1	110584821	110585071
chr1	110585622	110585881
chr1	110600241	110600477
chr1	110753102	110753501
chr1	110753563	110753800
chr1	110753850	110754165
chr1	110755826	110756217
chr1	110882090	110882600
chr1	110882675	110883214
chr1	110884104	110884390
chr1	110889873	110890109
chr1	110894141	110894412
chr1	110949644	110950284
chr1	111503664	111503904
chr1	111505973	111506492
chr1	111683388	111683624
chr1	111983578	111983968
chr1	111991605	111991841
chr1	111991964	111992564
chr1	112001026	112001456
chr1	112162369	112163660
chr1	112164556	112164831
chr1	112164966	112165223
chr1	112170812	112171343
chr1	112171387	112171731
chr1	112276252	112276670
chr1	112938896	112939198
chr1	112939408	112939972
chr1	113051275	113051511
chr1	113058408	113058644
chr1	113161305	113162071
chr1	113162222	113163105
chr1	113163539	113163888
chr1	113167302	113167568
chr1	113167872	113168222
chr1	113168262	113168539
chr1	113174624	113175079
chr1	113217857	113218171
chr1	113220719	113221030
chr1	113242374	113242615
chr1	113242898	113243163
chr1	113243169	113243881
chr1	113244042	113244851
chr1	113245045	113245409
chr1	113245419	113246243
chr1	113246651	113246965
chr1	113247055	113247770
chr1	113247831	113248211
chr1	113248213	113248488
chr1	113249114	113249863
chr1	113492093	113492375
chr1	113495402	113495768
chr1	113496066	113496331
chr1	113498035	113498972
chr1	113615980	113616697
chr1	113932647	113932977
chr1	114029965	114030253
chr1	114302131	114303108
chr1	114354117	114354533
chr1	114354570	114354855
chr1	114447482	114447731
chr1	114472148	114472774
chr1	114473242	114473504
chr1	115052645	115053247
chr1	115053322	115053749
chr1	115255705	115256105
chr1	115258575	115258811
chr1	115258987	115259309
chr1	115288407	115288674
chr1	115295060	115295512
chr1	115298726	115299012
chr1	115299085	115299633
chr1	115299721	115300102
chr1	115300115	115300623
chr1	115875067	115875380
chr1	115877081	115877327
chr1	115880133	115880924
chr1	116138455	116138691
chr1	116184928	116185170
chr1	116519021	116519502
chr1	116694781	116695065
chr1	116915440	116917779
chr1	116918591	116918839
chr1	116919326	116919564
chr1	116920292	116920528
chr1	116930402	116930750
chr1	116931359	116931643
chr1	116932101	116932344
chr1	116943001	116943237
chr1	117112992	117113258
chr1	117209980	117210380
chr1	117780865	117781183
chr1	117909470	117909754
chr1	117909838	117910590
chr1	117931080	117931329
chr1	118149024	118149317
chr1	118679124	118679377
chr1	120174254	120174650
chr1	120188918	120189587
chr1	120189724	120190776
chr1	120190950	120191260
chr1	120254796	120255089
chr1	144929913	144930166
chr1	144930854	144931991
chr1	145039585	145040144
chr1	145075235	145075790
chr1	145092390	145092784
chr1	145096350	145097436
chr1	145098673	145098988
chr1	145099218	145099552
chr1	145099602	145099849
chr1	145100318	145100641
chr1	145103467	145103710
chr1	145105200	145105443
chr1	145440520	145440776
chr1	145455211	145455514
chr1	145470581	145470817
chr1	145507862	145508373
chr1	145508459	145508746
chr1	145508903	145509139
chr1	145516142	145516542
chr1	145575728	145576621
chr1	145576813	145577254
chr1	145581044	145581290
chr1	145585208	145585745
chr1	145586517	145586753
chr1	145589077	145589313
chr1	145602514	145602791
chr1	145603271	145603507
chr1	145604878	145605129
chr1	145608706	145609046
chr1	145610246	145610901
chr1	145611042	145611301
chr1	146643927	146644336
chr1	146714024	146714280
chr1	146714284	146714642
chr1	146714677	146715020
chr1	147071214	147071458
chr1	149816455	149816891
chr1	149820964	149821209
chr1	149857370	149857737
chr1	149899383	149899734
chr1	149971607	149972001
chr1	149975315	149976146
chr1	149979972	149980339
chr1	149982154	149982870
chr1	150039629	150039871
chr1	150121684	150123624
chr1	150123634	150124189
chr1	150124594	150124853
chr1	150124935	150125379
chr1	150125803	150126191
chr1	150126346	150128457
chr1	150129116	150129355
chr1	150129659	150130002
chr1	150131274	150131824
chr1	150134690	150134927
chr1	150207037	150207273
chr1	150207572	150207929
chr1	150237720	150237974
chr1	150238278	150238614
chr1	150240651	150240925
chr1	150240983	150241404
chr1	150268923	150269217
chr1	150269230	150269502
chr1	150294114	150294579
chr1	150300374	150300611
chr1	150337020	150337267
chr1	150364992	150365235
chr1	150459675	150459937
chr1	150480843	150481114
chr1	150484759	150485085
chr1	150525038	150525281
chr1	150532410	150532646
chr1	150533561	150534267
chr1	150535478	150535723
chr1	150539049	150539474
chr1	150540170	150540442
chr1	150540512	150541035
chr1	150542196	150543132
chr1	150543708	150544020
chr1	150544596	150545395
chr1	150545705	150546195
chr1	150546703	150552274
chr1	150577217	150577570
chr1	150584155	150584425
chr1	150848740	150849206
chr1	150866045	150866498
chr1	150932063	150932299
chr1	150936758	150937179
chr1	150939548	150939823
chr1	150941008	150941251
chr1	150943452	150943711
chr1	150943899	150944279
chr1	150944598	150945154
chr1	150946392	150946822
chr1	150946927	150947415
chr1	151023405	151023679
chr1	151023840	151025085
chr1	151025322	151026022
chr1	151026518	151028788
chr1	151028795	151029659
chr1	151030207	151030778
chr1	151030885	151031312
chr1	151031547	151032090
chr1	151043000	151043435
chr1	151162335	151162745
chr1	151170957	151173042
chr1	151175507	151175836
chr1	151227166	151227489
chr1	151255726	151256099
chr1	151256375	151256625
chr1	151258851	151259101
chr1	151259122	151259414
chr1	151262227	151262594
chr1	151263251	151263664
chr1	151286832	151287083
chr1	151297882	151298269
chr1	151299503	151300018
chr1	151372025	151373568
chr1	151373898	151374548
chr1	151426986	151427323
chr1	151429384	151429714
chr1	151431433	151431911
chr1	151512782	151513839
chr1	151514016	151514415
chr1	151515202	151515732
chr1	151519831	151520574
chr1	151521062	151521414
chr1	151521589	151521966
chr1	151535140	151535386
chr1	151547349	151547664
chr1	151882013	151882309
chr1	152004113	152004827
chr1	152005022	152006060
chr1	152006196	152009499
chr1	152020174	152020518
chr1	153505345	153505775
chr1	153505961	153508678
chr1	153517326	153517668
chr1	153517905	153518870
chr1	153519070	153519591
chr1	153519990	153520226
chr1	153540979	153541236
chr1	153571145	153571522
chr1	153572088	153572447
chr1	153575826	153576141
chr1	153578237	153578477
chr1	153579114	153579489
chr1	153579553	153580187
chr1	153580377	153581418
chr1	153581420	153585704
chr1	153591042	153592357
chr1	153595939	153596229
chr1	153596349	153596738
chr1	153597628	153598122
chr1	153598495	153600051
chr1	153606497	153607387
chr1	153608745	153608981
chr1	153613414	153613650
chr1	153614576	153614923
chr1	153617538	153617885
chr1	153634541	153634800
chr1	153634812	153635332
chr1	153635405	153636184
chr1	153636380	153636967
chr1	153637271	153637834
chr1	153638197	153639382
chr1	153639926	153640240
chr1	153640333	153640603
chr1	153640760	153641155
chr1	153641717	153642317
chr1	153642391	153643527
chr1	153892752	153893116
chr1	153893898	153894152
chr1	153909368	153909738
chr1	153911330	153911601
chr1	153912344	153912693
chr1	153916750	153917018
chr1	153918180	153918450
chr1	153920291	153920649
chr1	153920726	153921087
chr1	153929713	153930186
chr1	153930206	153930446
chr1	153930625	153931041
chr1	153932209	153932849
chr1	153935633	153935932
chr1	153945916	153946219
chr1	153946963	153947450
chr1	153948354	153948609
chr1	153949229	153949972
chr1	153963204	153964698
chr1	153965119	153965824
chr1	154131057	154131340
chr1	154136442	154136948
chr1	154142145	154142441
chr1	154143740	154144000
chr1	154144633	154144970
chr1	154145064	154145415
chr1	154145453	154145713
chr1	154146951	154147381
chr1	154147756	154148161
chr1	154148167	154149134
chr1	154149465	154150162
chr1	154151004	154151485
chr1	154151514	154152274
chr1	154152552	154153128
chr1	154153619	154153896
chr1	154154403	154155489
chr1	154189849	154190141
chr1	154190197	154190435
chr1	154191897	154192152
chr1	154192291	154193035
chr1	154193340	154193631
chr1	154193721	154194118
chr1	154207007	154207290
chr1	154297991	154298662
chr1	154298679	154298979
chr1	154299711	154300004
chr1	154383087	154383323
chr1	154522657	154523025
chr1	154528360	154528635
chr1	154528768	154529099
chr1	154530292	154531080
chr1	154531476	154531763
chr1	154576892	154577137
chr1	154577545	154577894
chr1	154578056	154578294
chr1	154599232	154599759
chr1	154599896	154600224
chr1	154934325	154934622
chr1	154936082	154936560
chr1	154936766	154937473
chr1	154938572	154940378
chr1	154940399	154942538
chr1	154942711	154943442
chr1	154943972	154944283
chr1	154945983	154946569
chr1	154946592	154946836
chr1	154947856	154948111
chr1	154955857	154956217
chr1	154956311	154956547
chr1	154989803	154990095
chr1	155225020	155225352
chr1	155226589	155226834
chr1	155231399	155231799
chr1	155242151	155242541
chr1	155242561	155243153
chr1	155247075	155247394
chr1	155290585	155290939
chr1	155293277	155293586
chr1	155294893	155295159
chr1	155296068	155296304
chr1	155532257	155532712
chr1	155533011	155533252
chr1	155533720	155533964
chr1	155535585	155535960
chr1	155658084	155658590
chr1	155665076	155665313
chr1	155825898	155826354
chr1	155826625	155827012
chr1	155869472	155869719
chr1	155874361	155874686
chr1	155880020	155880263
chr1	155880350	155881163
chr1	155886342	155886744
chr1	155890374	155890916
chr1	155891197	155891433
chr1	155892920	155893201
chr1	155895171	155895686
chr1	155896441	155896909
chr1	155899371	155899648
chr1	155899963	155900199
chr1	155900592	155900832
chr1	155901262	155901655
chr1	155901657	155901955
chr1	155901987	155902313
chr1	155903185	155904256
chr1	155927529	155927902
chr1	155930706	155930992
chr1	155931491	155931931
chr1	155932194	155932492
chr1	155934974	155935404
chr1	155937776	155938085
chr1	155938582	155939424
chr1	155939512	155939829
chr1	155939857	155940185
chr1	155940314	155940568
chr1	155940574	155941023
chr1	155941758	155942625
chr1	155945065	155945794
chr1	155945990	155946362
chr1	155946419	155948992
chr1	155949186	155950266
chr1	155951197	155951927
chr1	155984590	155984904
chr1	155987832	155988101
chr1	155988781	155989038
chr1	155989765	155990218
chr1	155990308	155990782
chr1	156019218	156019467
chr1	156024187	156024463
chr1	156084522	156086425
chr1	156087577	156088806
chr1	156089294	156089613
chr1	156089614	156090326
chr1	156090364	156090801
chr1	156091072	156091693
chr1	156092191	156093420
chr1	156093525	156093994
chr1	156094849	156095191
chr1	156096610	156097285
chr1	156097998	156098456
chr1	156098905	156099189
chr1	156099490	156099730
chr1	156099900	156100505
chr1	156101382	156101687
chr1	156104573	156104937
chr1	156105310	156105699
chr1	156105956	156106487
chr1	156107527	156107802
chr1	156109356	156109720
chr1	156110301	156110603
chr1	156110650	156111027
chr1	156163859	156164220
chr1	156164226	156164537
chr1	156165721	156166066
chr1	156169110	156169562
chr1	156180082	156180318
chr1	156228597	156228872
chr1	156232607	156232846
chr1	156236041	156236481
chr1	156245514	156245781
chr1	156251197	156251637
chr1	156252028	156252927
chr1	156299858	156300109
chr1	156302299	156302644
chr1	156303196	156303658
chr1	156305037	156305319
chr1	156305648	156305897
chr1	156306455	156306866
chr1	156307609	156307855
chr1	156445204	156445758
chr1	156446427	156446953
chr1	156455063	156455382
chr1	156456916	156457343
chr1	156457821	156458083
chr1	156460332	156460907
chr1	156461986	156462222
chr1	156462634	156462943
chr1	156463442	156463835
chr1	156464179	156465020
chr1	156466422	156466664
chr1	156466875	156467513
chr1	156468080	156468834
chr1	156469145	156470987
chr1	156563714	156565877
chr1	156565888	156566740
chr1	156567404	156568823
chr1	156568904	156569165
chr1	156570043	156570589
chr1	156570684	156571373
chr1	156627571	156627818
chr1	156629966	156630300
chr1	156639198	156640040
chr1	156640286	156641677
chr1	156641863	156642741
chr1	156642766	156643512
[truncated: 25,651 more rows]
